# Supplementary material for: Genome-Wide Identification and Characterization of TALE Superfamily Genes in Soybean (Glycine max L.)
Source: Int J Mol Sci. 2021 Apr 16;22(8):4117. doi: 10.3390/ijms22084117 (PMC8073939; doi:10.3390/ijms22084117)
Supplement: Supplementary file 1 [file ijms-22-04117-s001.zip]

Archive with 18 entries (17 files):
- Supplementary files/
- Supplementary files/Supplementary Figures.pdf
- Supplementary files/Table S1.xls
- Supplementary files/Table S10.xls
- Supplementary files/Table S11.xls
- Supplementary files/Table S12.xls
- Supplementary files/Table S13.xls
- Supplementary files/Table S14.xls
- Supplementary files/Table S15.xls
- Supplementary files/Table S16.xls
- Supplementary files/Table S2.xls
- Supplementary files/Table S3.xls
- Supplementary files/Table S4.xls
- Supplementary files/Table S5.xls
- Supplementary files/Table S6.xls
- Supplementary files/Table S7.xls
- Supplementary files/Table S8.xls
- Supplementary files/Table S9.xls
