# Supplementary material for: Genome-Wide Identification and Characterization of TALE Superfamily Genes in Soybean (Glycine max L.)
Source: Int J Mol Sci. 2021 Apr 16;22(8):4117. doi: 10.3390/ijms22084117 (PMC8073939; doi:10.3390/ijms22084117)
Supplement: Supplementary file 1 [file ijms-22-04117-s001.zip › Supplementary files/Table S1.xls]

## Sheet: Sheet1
Table S1 List of the 68 GmTALE genes identified in this study
GmTALE subfamily	Gene name1	Gene ID	ORF length (bp)	Size (aa)	pI	MW (Da)	Predicted subcellular location	Chromosome2	Conserved domain
BEL1-like	GmTALE2	Glyma.01G104200.1.Wm82.a2.v1	1830	610	6.53	66885.9	Nuclear	Chr01	Homeobox_KN, POX
BEL1-like	GmTALE3	Glyma.01G179900.2.Wm82.a2.v1	2133	711	6.77	77142.8	Nuclear	Chr01	Homeobox_KN, POX
BEL1-like	GmTALE5	Glyma.01G221500.3.Wm82.a2.v1	1941	647	6.11	71971.9	Nuclear	Chr01	Homeobox_KN, POX
BEL1-like	GmTALE7	Glyma.02G060000.1.Wm82.a2.v1	2025	675	7.59	73781.8	Nuclear	Chr02	Homeobox_KN, POX
BEL1-like	GmTALE9	Glyma.02G196500.3.Wm82.a2.v1	1995	665	6.89	72483.9	Nuclear	Chr02	Homeobox_KN, POX
BEL1-like	GmTALE11	Glyma.03G070900.1.Wm82.a2.v1	1854	618	6.4	67971.8	Nuclear	Chr03	Homeobox_KN, POX
BEL1-like	GmTALE12	Glyma.03G202300.1.Wm82.a2.v1	2040	680	6.81	73970.2	Nuclear	Chr03	Homeobox_KN, POX
BEL1-like	GmTALE14	Glyma.04G009600.2.Wm82.a2.v1	1989	663	5.95	72849.1	Nuclear	Chr04	Homeobox_KN, POX
BEL1-like	GmTALE15	Glyma.04G029100.4.Wm82.a2.v1	1941	647	5.34	71744.7	Nuclear	Chr04	Homeobox_KN, POX
BEL1-like	GmTALE16	Glyma.04G029200.1.Wm82.a2.v1	1323	441	5.91	49487.4	Nuclear	Chr04	Homeobox_KN, POX
BEL1-like	GmTALE18	Glyma.04G050800.1.Wm82.a2.v1	1728	576	5.84	63623.2	Nuclear	Chr04	Homeobox_KN, POX
BEL1-like	GmTALE22	Glyma.05G210300.1.Wm82.a2.v1	1908	636	6.19	71175.8	Nuclear	Chr05	Homeobox_KN, POX
BEL1-like	GmTALE23	Glyma.06G009500.1.Wm82.a2.v1	1671	557	6.18	61882.1	Nuclear	Chr06	Homeobox_KN, POX
BEL1-like	GmTALE24	Glyma.06G029100.2.Wm82.a2.v1	1914	638	5.4	70822.9	Nuclear	Chr06	Homeobox_KN, POX
BEL1-like	GmTALE25	Glyma.06G029200.1.Wm82.a2.v1	1344	448	6.06	50078.9	Nuclear	Chr06	Homeobox_KN, POX
BEL1-like	GmTALE26	Glyma.06G051600.1.Wm82.a2.v1	1650	550	5.77	60915.2	Nuclear	Chr06	Homeobox_KN, POX
BEL1-like	GmTALE31	Glyma.08G016900.1.Wm82.a2.v1	1941	647	6.44	72756.2	Nuclear	Chr08	Homeobox_KN, POX
BEL1-like	GmTALE35	Glyma.10G081700.2.Wm82.a2.v1	1986	662	7.44	72530	Nuclear	Chr10	Homeobox_KN, POX
BEL1-like	GmTALE37	Glyma.11G022200.1.Wm82.a2.v1	1929	643	5.97	71668.7	Nuclear	Chr11	Homeobox_KN, POX
BEL1-like	GmTALE39	Glyma.11G062300.1.Wm82.a2.v1	2118	706	7.08	76533.1	Nuclear	Chr11	Homeobox_KN, POX
BEL1-like	GmTALE40	Glyma.11G196300.3.Wm82.a2.v1	2307	769	6.82	85734.1	Nuclear	Chr11	Homeobox_KN, POX
BEL1-like	GmTALE41	Glyma.12G077800.1.Wm82.a2.v1	2283	761	6.6	84461.7	Nuclear	Chr12	Homeobox_KN, POX
BEL1-like	GmTALE42	Glyma.12G094800.1.Wm82.a2.v1	2226	742	7.25	81117.9	Nuclear	Chr12	Homeobox_KN, POX
BEL1-like	GmTALE43	Glyma.12G176400.2.Wm82.a2.v1	2385	795	7.68	87161.2	Nuclear	Chr12	Homeobox_KN, POX
BEL1-like	GmTALE44	Glyma.12G188800.1.Wm82.a2.v1	1554	518	8.94	57099.8	Nuclear	Chr12	Homeobox_KN, POX
BEL1-like	GmTALE46	Glyma.13G312900.1.Wm82.a2.v1	2109	703	7.25	76077.7	Nuclear	Chr13	Homeobox_KN, POX
BEL1-like	GmTALE47	Glyma.13G324200.3.Wm82.a2.v1	2361	787	6.46	86400.3	Nuclear	Chr13	Homeobox_KN, POX
BEL1-like	GmTALE49	Glyma.14G070700.1.Wm82.a2.v1	1911	637	5.68	70821.8	Nuclear	Chr14	Homeobox_KN, POX
BEL1-like	GmTALE54	Glyma.16G142800.1.Wm82.a2.v1	2334	778	6.99	84664.9	Nuclear	Chr16	Homeobox_KN, POX
BEL1-like	GmTALE59	Glyma.17G230000.4.Wm82.a2.v1	1716	572	5.96	63150	Nuclear	Chr17	Homeobox_KN, POX
BEL1-like	GmTALE60	Glyma.17G254000.1.Wm82.a2.v1	1836	612	5.9	67799.6	Nuclear	Chr17	Homeobox_KN, POX
BEL1-like	GmTALE63	Glyma.18G189700.1.Wm82.a2.v1	1722	574	6.93	64275.3	Nuclear	Chr18	Homeobox_KN, POX
BEL1-like	GmTALE64	Glyma.19G199500.1.Wm82.a2.v1	2043	681	6.67	74133.2	Nuclear	Chr19	Homeobox_KN, POX
BEL1-like	GmTALE67	Glyma.U009200.2.Wm82.a2.v1	2295	765	7.15	83694.3	Nuclear	scaffold_21	Homeobox_KN, POX
KNOX-Class I	GmTALE1	Glyma.01G028300.1.Wm82.a2.v1	930	310	5.22	35125.6	Nuclear	Chr01	ELK, Homeobox_KN, KNOX1, KNOX2
KNOX-Class I	GmTALE6	Glyma.02G036900.1.Wm82.a2.v1	927	309	5.37	34903.3	Nuclear	Chr02	ELK, Homeobox_KN, KNOX1, KNOX2
KNOX-Class I	GmTALE10	Glyma.02G269900.1.Wm82.a2.v1	888	296	5.7	33383.3	Nuclear	Chr02	Homeobox_KN, KNOX1, KNOX2
KNOX-Class I	GmTALE13	Glyma.03G231100.1.Wm82.a2.v1	924	308	5.6	35332.1	Nuclear	Chr03	ELK, Homeobox_KN, KNOX1, KNOX2
KNOX-Class I	GmTALE17	Glyma.04G049500.1.Wm82.a2.v1	1086	362	6.55	42059.3	Nuclear	Chr04	Homeobox_KN, KNOX1, KNOX2
KNOX-Class I	GmTALE20	Glyma.04G185100.1.Wm82.a2.v1	837	279	5.96	31949.3	Cytoplasmic	Chr04	ELK, Homeobox_KN, KNOX1, KNOX2
KNOX-Class I	GmTALE30	Glyma.07G263600.1.Wm82.a2.v1	1089	363	6.18	40816.2	Nuclear	Chr07	ELK, Homeobox_KN, KNOX1, KNOX2
KNOX-Class I	GmTALE32	Glyma.08G284300.1.Wm82.a2.v1	966	322	4.99	36284.9	Nuclear	Chr08	ELK, Homeobox_KN, KNOX1, KNOX2
KNOX-Class I	GmTALE33	Glyma.09G007500.1.Wm82.a2.v1	1140	380	6.07	42374.1	Nuclear	Chr09	ELK, Homeobox_KN, KNOX1, KNOX2
KNOX-Class I	GmTALE36	Glyma.10G147000.1.Wm82.a2.v1	891	297	5.06	33654	Nuclear	Chr10	ELK, Homeobox_KN, KNOX1, KNOX2
KNOX-Class I	GmTALE48	Glyma.14G047000.1.Wm82.a2.v1	978	326	6.27	37172.1	Nuclear	Chr14	Homeobox_KN, KNOX1, KNOX2,
KNOX-Class I	GmTALE50	Glyma.14G091200.1.Wm82.a2.v1	1158	386	6.39	44100	Nuclear	Chr14	ELK, Homeobox_KN, KNOX1, KNOX2
KNOX-Class I	GmTALE52	Glyma.15G111900.1.Wm82.a2.v1	1128	376	5.83	41992.8	Nuclear	Chr15	ELK, Homeobox_KN, KNOX1, KNOX2
KNOX-Class I	GmTALE55	Glyma.17G010200.1.Wm82.a2.v1	810	270	6.46	30751	Nuclear	Chr17	ELK, Homeobox_KN, KNOX1, KNOX2
KNOX-Class I	GmTALE62	Glyma.18G141200.1.Wm82.a2.v1	975	325	5.25	36864.4	Nuclear	Chr18	ELK, Homeobox_KN, KNOX1, KNOX2
KNOX-Class I	GmTALE65	Glyma.19G228300.2.Wm82.a2.v1	936	312	5.62	35503.2	Nuclear	Chr19	ELK, Homeobox_KN, KNOX1, KNOX2
KNOX-Class I	GmTALE66	Glyma.20G097500.2.Wm82.a2.v1	924	308	4.97	34913.5	Nuclear	Chr20	ELK, Homeobox_KN, KNOX1, KNOX2
KNOX-Class I	GmTALE68	Glyma.U039200.1.Wm82.a2.v1	1164	388	6.43	44458.4	Nuclear	scaffold_44	ELK, Homeobox_KN, KNOX1, KNOX2
KNOX-Class II	GmTALE4	Glyma.01G214800.1.Wm82.a2.v1	846	282	6.43	32145.4	Nuclear	Chr01	Homeobox_KN, KNOX1, KNOX2,
KNOX-Class II	GmTALE19	Glyma.04G064100.1.Wm82.a2.v1	1236	412	5.73	45982	Nuclear	Chr04	ELK, Homeobox_KN, KNOX1, KNOX2
KNOX-Class II	GmTALE21	Glyma.05G050600.1.Wm82.a2.v1	882	294	6.34	33241.4	Nuclear	Chr05	Homeobox_KN, KNOX1, KNOX2
KNOX-Class II	GmTALE27	Glyma.06G065200.1.Wm82.a2.v1	1194	398	5.9	44607.6	Nuclear	Chr06	ELK, Homeobox_KN, KNOX1, KNOX2
KNOX-Class II	GmTALE34	Glyma.09G095700.1.Wm82.a2.v1	1110	370	5.51	41611.3	Nuclear	Chr09	ELK, Homeobox_KN, KNOX1, KNOX2
KNOX-Class II	GmTALE38	Glyma.11G027100.1.Wm82.a2.v1	840	280	6.36	31898.1	Nuclear	Chr11	Homeobox_KN, KNOX1, KNOX2,
KNOX-Class II	GmTALE45	Glyma.13G157300.1.Wm82.a2.v1	1041	347	5.59	39797.3	Nuclear	Chr13	ELK, Homeobox_KN, KNOX1, KNOX2
KNOX-Class II	GmTALE51	Glyma.14G112400.1.Wm82.a2.v1	1239	413	5.67	45927	Nuclear	Chr14	ELK, Homeobox_KN, KNOX1, KNOX2
KNOX-Class II	GmTALE53	Glyma.15G202200.1.Wm82.a2.v1	1113	371	5.43	41545.2	Nuclear	Chr15	ELK, Homeobox_KN, KNOX1, KNOX2
KNOX-Class II	GmTALE56	Glyma.17G104800.1.Wm82.a2.v1	1038	346	5.59	39683.2	Nuclear	Chr17	ELK, Homeobox_KN, KNOX1, KNOX2
KNOX-Class II	GmTALE57	Glyma.17G132600.1.Wm82.a2.v1	879	293	6.24	33080.3	Nuclear	Chr17	Homeobox_KN, KNOX1, KNOX2
KNOX-Class II	GmTALE58	Glyma.17G215500.1.Wm82.a2.v1	1236	412	5.94	46083.5	Nuclear	Chr17	ELK, Homeobox_KN, KNOX1, KNOX2
KNOX-Class II	GmTALE61	Glyma.18G083100.1.Wm82.a2.v1	249	83	7.83	9514.28	Extracellular	Chr18	KNOX2
KNOX-Class III	GmTALE8	Glyma.02G086400.1.Wm82.a2.v1	396	132	5.24	14556.5	Cytoplasmic	Chr02	KNOX1, KNOX2
KNOX-Class III	GmTALE28	Glyma.07G104800.1.Wm82.a2.v1	510	170	4.43	19423.5	Nuclear	Chr07	KNOX1, KNOX2
KNOX-Class III	GmTALE29	Glyma.07G172500.1.Wm82.a2.v1	393	131	4.94	14568.4	Cytoplasmic	Chr07	KNOX1, KNOX2
1 Gm: Glycine max;
2 Chr: chromsome.
