# Supplementary material for: Genome-Wide Identification and Characterization of TALE Superfamily Genes in Soybean (Glycine max L.)
Source: Int J Mol Sci. 2021 Apr 16;22(8):4117. doi: 10.3390/ijms22084117 (PMC8073939; doi:10.3390/ijms22084117)
Supplement: Supplementary file 1 [file ijms-22-04117-s001.zip › Supplementary files/Table S10.xls]

## Sheet: Sheet1
Table S10 Cis-element analysis of GmTALE gene promoters
Gene name	Gene ID	Start postion	End postion	Predicted cis-element
GmTALE1	Glyma.01G028300.1.Wm82.a2.v1	429	475	Low temperature responsive
GmTALE1	Glyma.01G028300.1.Wm82.a2.v1	1038	1084	Light responsive
GmTALE1	Glyma.01G028300.1.Wm82.a2.v1	1651	1697	Light responsive
GmTALE1	Glyma.01G028300.1.Wm82.a2.v1	1012	1058	Meristem expression
GmTALE1	Glyma.01G028300.1.Wm82.a2.v1	1115	1162	Gibberellin responsive
GmTALE1	Glyma.01G028300.1.Wm82.a2.v1	1377	1431	Light responsive
GmTALE1	Glyma.01G028300.1.Wm82.a2.v1	439	485	Light responsive
GmTALE1	Glyma.01G028300.1.Wm82.a2.v1	451	497	Light responsive
GmTALE1	Glyma.01G028300.1.Wm82.a2.v1	738	784	Light responsive
GmTALE1	Glyma.01G028300.1.Wm82.a2.v1	748	794	Light responsive
GmTALE1	Glyma.01G028300.1.Wm82.a2.v1	904	950	Light responsive
GmTALE1	Glyma.01G028300.1.Wm82.a2.v1	1301	1347	Light responsive
GmTALE1	Glyma.01G028300.1.Wm82.a2.v1	1330	1376	Light responsive
GmTALE1	Glyma.01G028300.1.Wm82.a2.v1	1356	1402	Light responsive
GmTALE1	Glyma.01G028300.1.Wm82.a2.v1	1388	1434	Light responsive
GmTALE1	Glyma.01G028300.1.Wm82.a2.v1	1628	1674	Light responsive
GmTALE1	Glyma.01G028300.1.Wm82.a2.v1	1190	1239	Salicylic acid responsive
GmTALE1	Glyma.01G028300.1.Wm82.a2.v1	1200	1249	Light responsive
GmTALE1	Glyma.01G028300.1.Wm82.a2.v1	1845	1894	Light responsive
GmTALE1	Glyma.01G028300.1.Wm82.a2.v1	1179	1225	Anaerobic induction
GmTALE1	Glyma.01G028300.1.Wm82.a2.v1	1599	1645	Anaerobic induction
GmTALE1	Glyma.01G028300.1.Wm82.a2.v1	1651	1696	Abscisic acid responsive
GmTALE1	Glyma.01G028300.1.Wm82.a2.v1	1636	1684	Light responsive
GmTALE1	Glyma.01G028300.1.Wm82.a2.v1	1703	1749	Auxin responsive
GmTALE1	Glyma.01G028300.1.Wm82.a2.v1	931	979	Light responsive
GmTALE1	Glyma.01G028300.1.Wm82.a2.v1	179	225	Light responsive
GmTALE2	Glyma.01G104200.1.Wm82.a2.v1	253	298	MeJA responsive
GmTALE2	Glyma.01G104200.1.Wm82.a2.v1	1900	1945	MeJA responsive
GmTALE2	Glyma.01G104200.1.Wm82.a2.v1	1488	1534	Drought inducibility
GmTALE2	Glyma.01G104200.1.Wm82.a2.v1	247	293	Light responsive
GmTALE2	Glyma.01G104200.1.Wm82.a2.v1	568	618	Light responsive
GmTALE2	Glyma.01G104200.1.Wm82.a2.v1	-11	35	Light responsive
GmTALE2	Glyma.01G104200.1.Wm82.a2.v1	63	109	Light responsive
GmTALE2	Glyma.01G104200.1.Wm82.a2.v1	1172	1218	Light responsive
GmTALE2	Glyma.01G104200.1.Wm82.a2.v1	163	210	Gibberellin responsive
GmTALE2	Glyma.01G104200.1.Wm82.a2.v1	376	429	Light responsive
GmTALE2	Glyma.01G104200.1.Wm82.a2.v1	413	459	Anaerobic induction
GmTALE2	Glyma.01G104200.1.Wm82.a2.v1	665	711	Anaerobic induction
GmTALE2	Glyma.01G104200.1.Wm82.a2.v1	1318	1364	Anaerobic induction
GmTALE2	Glyma.01G104200.1.Wm82.a2.v1	1693	1739	Anaerobic induction
GmTALE2	Glyma.01G104200.1.Wm82.a2.v1	1813	1859	Anaerobic induction
GmTALE2	Glyma.01G104200.1.Wm82.a2.v1	1818	1864	Anaerobic induction
GmTALE2	Glyma.01G104200.1.Wm82.a2.v1	247	293	Abscisic acid responsive
GmTALE2	Glyma.01G104200.1.Wm82.a2.v1	248	293	Abscisic acid responsive
GmTALE2	Glyma.01G104200.1.Wm82.a2.v1	1755	1800	Abscisic acid responsive
GmTALE2	Glyma.01G104200.1.Wm82.a2.v1	173	220	Light responsive
GmTALE2	Glyma.01G104200.1.Wm82.a2.v1	122	171	Light responsive
GmTALE2	Glyma.01G104200.1.Wm82.a2.v1	568	618	Light responsive
GmTALE2	Glyma.01G104200.1.Wm82.a2.v1	1377	1423	Auxin responsive
GmTALE2	Glyma.01G104200.1.Wm82.a2.v1	1641	1689	Light responsive
GmTALE2	Glyma.01G104200.1.Wm82.a2.v1	1784	1832	Light responsive
GmTALE2	Glyma.01G104200.1.Wm82.a2.v1	23	69	Light responsive
GmTALE2	Glyma.01G104200.1.Wm82.a2.v1	253	298	MeJA responsive
GmTALE2	Glyma.01G104200.1.Wm82.a2.v1	1900	1945	MeJA responsive
GmTALE2	Glyma.01G104200.1.Wm82.a2.v1	1354	1402	Light responsive
GmTALE2	Glyma.01G104200.1.Wm82.a2.v1	247	293	Light responsive
GmTALE2	Glyma.01G104200.1.Wm82.a2.v1	1755	1801	Light responsive
GmTALE2	Glyma.01G104200.1.Wm82.a2.v1	131	180	Defense and stress responsive
GmTALE3	Glyma.01G179900.2.Wm82.a2.v1	432	478	Light responsive
GmTALE3	Glyma.01G179900.2.Wm82.a2.v1	661	710	Light responsive
GmTALE3	Glyma.01G179900.2.Wm82.a2.v1	663	711	Light responsive
GmTALE3	Glyma.01G179900.2.Wm82.a2.v1	1319	1368	Light responsive
GmTALE3	Glyma.01G179900.2.Wm82.a2.v1	198	252	Light responsive
GmTALE3	Glyma.01G179900.2.Wm82.a2.v1	314	361	Gibberellin responsive
GmTALE3	Glyma.01G179900.2.Wm82.a2.v1	509	555	Light responsive
GmTALE3	Glyma.01G179900.2.Wm82.a2.v1	1963	2009	Light responsive
GmTALE3	Glyma.01G179900.2.Wm82.a2.v1	1781	1830	Light responsive
GmTALE3	Glyma.01G179900.2.Wm82.a2.v1	1080	1125	MeJA responsive
GmTALE3	Glyma.01G179900.2.Wm82.a2.v1	1905	1950	MeJA responsive
GmTALE3	Glyma.01G179900.2.Wm82.a2.v1	491	537	Light responsive
GmTALE3	Glyma.01G179900.2.Wm82.a2.v1	1080	1125	MeJA responsive
GmTALE3	Glyma.01G179900.2.Wm82.a2.v1	1905	1950	MeJA responsive
GmTALE3	Glyma.01G179900.2.Wm82.a2.v1	90	138	Light responsive
GmTALE3	Glyma.01G179900.2.Wm82.a2.v1	1285	1334	Light responsive
GmTALE3	Glyma.01G179900.2.Wm82.a2.v1	432	478	Light responsive
GmTALE3	Glyma.01G179900.2.Wm82.a2.v1	618	668	Salicylic acid responsive
GmTALE3	Glyma.01G179900.2.Wm82.a2.v1	1142	1191	Salicylic acid responsive
GmTALE3	Glyma.01G179900.2.Wm82.a2.v1	389	436	Gibberellin responsive
GmTALE3	Glyma.01G179900.2.Wm82.a2.v1	400	447	Light responsive
GmTALE3	Glyma.01G179900.2.Wm82.a2.v1	663	712	Light responsive
GmTALE3	Glyma.01G179900.2.Wm82.a2.v1	1066	1113	Light responsive
GmTALE3	Glyma.01G179900.2.Wm82.a2.v1	1548	1594	Anaerobic induction
GmTALE3	Glyma.01G179900.2.Wm82.a2.v1	1876	1922	Anaerobic induction
GmTALE3	Glyma.01G179900.2.Wm82.a2.v1	1942	1988	Anaerobic induction
GmTALE3	Glyma.01G179900.2.Wm82.a2.v1	430	479	Abscisic acid responsive
GmTALE3	Glyma.01G179900.2.Wm82.a2.v1	432	478	Abscisic acid responsive
GmTALE3	Glyma.01G179900.2.Wm82.a2.v1	433	478	Abscisic acid responsive
GmTALE4	Glyma.01G214800.1.Wm82.a2.v1	259	305	Light responsive
GmTALE4	Glyma.01G214800.1.Wm82.a2.v1	1492	1542	Light responsive
GmTALE4	Glyma.01G214800.1.Wm82.a2.v1	1676	1723	Light responsive
GmTALE4	Glyma.01G214800.1.Wm82.a2.v1	1803	1850	Light responsive
GmTALE4	Glyma.01G214800.1.Wm82.a2.v1	1340	1387	Gibberellin responsive
GmTALE4	Glyma.01G214800.1.Wm82.a2.v1	1964	2011	Gibberellin responsive
GmTALE4	Glyma.01G214800.1.Wm82.a2.v1	116	162	Light responsive
GmTALE4	Glyma.01G214800.1.Wm82.a2.v1	430	476	Light responsive
GmTALE4	Glyma.01G214800.1.Wm82.a2.v1	1227	1273	Light responsive
GmTALE4	Glyma.01G214800.1.Wm82.a2.v1	460	506	Drought inducibility
GmTALE4	Glyma.01G214800.1.Wm82.a2.v1	1770	1816	Drought inducibility
GmTALE4	Glyma.01G214800.1.Wm82.a2.v1	1758	1804	Low temperature responsive
GmTALE4	Glyma.01G214800.1.Wm82.a2.v1	216	262	Light responsive
GmTALE4	Glyma.01G214800.1.Wm82.a2.v1	497	544	Gibberellin responsive
GmTALE4	Glyma.01G214800.1.Wm82.a2.v1	1033	1079	Auxin responsive
GmTALE4	Glyma.01G214800.1.Wm82.a2.v1	767	815	Light responsive
GmTALE4	Glyma.01G214800.1.Wm82.a2.v1	53	100	Light responsive
GmTALE4	Glyma.01G214800.1.Wm82.a2.v1	1889	1936	Light responsive
GmTALE4	Glyma.01G214800.1.Wm82.a2.v1	1951	2000	Light responsive
GmTALE4	Glyma.01G214800.1.Wm82.a2.v1	1401	1447	Anaerobic induction
GmTALE4	Glyma.01G214800.1.Wm82.a2.v1	260	305	Abscisic acid responsive
GmTALE5	Glyma.01G221500.3.Wm82.a2.v1	94	143	Abscisic acid responsive
GmTALE5	Glyma.01G221500.3.Wm82.a2.v1	-11	35	Anaerobic induction
GmTALE5	Glyma.01G221500.3.Wm82.a2.v1	72	118	Anaerobic induction
GmTALE5	Glyma.01G221500.3.Wm82.a2.v1	940	986	Anaerobic induction
GmTALE5	Glyma.01G221500.3.Wm82.a2.v1	1460	1506	Anaerobic induction
GmTALE5	Glyma.01G221500.3.Wm82.a2.v1	1406	1453	Light responsive
GmTALE5	Glyma.01G221500.3.Wm82.a2.v1	804	853	Salicylic acid responsive
GmTALE5	Glyma.01G221500.3.Wm82.a2.v1	575	624	Defense and stress responsive
GmTALE5	Glyma.01G221500.3.Wm82.a2.v1	1263	1312	Defense and stress responsive
GmTALE5	Glyma.01G221500.3.Wm82.a2.v1	1812	1862	Light responsive
GmTALE5	Glyma.01G221500.3.Wm82.a2.v1	1485	1536	Auxin responsive
GmTALE5	Glyma.01G221500.3.Wm82.a2.v1	1701	1749	Light responsive
GmTALE5	Glyma.01G221500.3.Wm82.a2.v1	221	269	Light responsive
GmTALE5	Glyma.01G221500.3.Wm82.a2.v1	608	655	Gibberellin responsive
GmTALE5	Glyma.01G221500.3.Wm82.a2.v1	1049	1096	Gibberellin responsive
GmTALE5	Glyma.01G221500.3.Wm82.a2.v1	1815	1862	Gibberellin responsive
GmTALE5	Glyma.01G221500.3.Wm82.a2.v1	575	621	Light responsive
GmTALE5	Glyma.01G221500.3.Wm82.a2.v1	1267	1313	Light responsive
GmTALE5	Glyma.01G221500.3.Wm82.a2.v1	1667	1713	Light responsive
GmTALE5	Glyma.01G221500.3.Wm82.a2.v1	1735	1781	Low temperature responsive
GmTALE5	Glyma.01G221500.3.Wm82.a2.v1	453	502	Zein metabolism regulation
GmTALE5	Glyma.01G221500.3.Wm82.a2.v1	1246	1295	Wound responsive
GmTALE5	Glyma.01G221500.3.Wm82.a2.v1	1249	1298	Wound responsive
GmTALE5	Glyma.01G221500.3.Wm82.a2.v1	272	318	Light responsive
GmTALE5	Glyma.01G221500.3.Wm82.a2.v1	422	468	Light responsive
GmTALE5	Glyma.01G221500.3.Wm82.a2.v1	1120	1166	Light responsive
GmTALE5	Glyma.01G221500.3.Wm82.a2.v1	1972	2018	Light responsive
GmTALE5	Glyma.01G221500.3.Wm82.a2.v1	1766	1813	Auxin responsive
GmTALE5	Glyma.01G221500.3.Wm82.a2.v1	558	605	Gibberellin responsive
GmTALE5	Glyma.01G221500.3.Wm82.a2.v1	814	861	Light responsive
GmTALE5	Glyma.01G221500.3.Wm82.a2.v1	18	67	Light responsive
GmTALE6	Glyma.02G036900.1.Wm82.a2.v1	761	807	Anaerobic induction
GmTALE6	Glyma.02G036900.1.Wm82.a2.v1	1084	1130	Anaerobic induction
GmTALE6	Glyma.02G036900.1.Wm82.a2.v1	1599	1645	Anaerobic induction
GmTALE6	Glyma.02G036900.1.Wm82.a2.v1	1860	1909	Light responsive
GmTALE6	Glyma.02G036900.1.Wm82.a2.v1	674	723	Defense and stress responsive
GmTALE6	Glyma.02G036900.1.Wm82.a2.v1	490	536	Auxin responsive
GmTALE6	Glyma.02G036900.1.Wm82.a2.v1	50	98	Light responsive
GmTALE6	Glyma.02G036900.1.Wm82.a2.v1	216	264	Light responsive
GmTALE6	Glyma.02G036900.1.Wm82.a2.v1	1334	1382	Light responsive
GmTALE6	Glyma.02G036900.1.Wm82.a2.v1	88	137	Light responsive
GmTALE6	Glyma.02G036900.1.Wm82.a2.v1	674	720	Light responsive
GmTALE6	Glyma.02G036900.1.Wm82.a2.v1	943	989	Light responsive
GmTALE6	Glyma.02G036900.1.Wm82.a2.v1	1525	1571	Light responsive
GmTALE6	Glyma.02G036900.1.Wm82.a2.v1	107	153	Drought inducibility
GmTALE6	Glyma.02G036900.1.Wm82.a2.v1	571	617	Light responsive
GmTALE6	Glyma.02G036900.1.Wm82.a2.v1	806	852	Light responsive
GmTALE6	Glyma.02G036900.1.Wm82.a2.v1	1326	1372	Light responsive
GmTALE6	Glyma.02G036900.1.Wm82.a2.v1	1464	1510	Light responsive
GmTALE6	Glyma.02G036900.1.Wm82.a2.v1	1020	1067	Gibberellin responsive
GmTALE6	Glyma.02G036900.1.Wm82.a2.v1	627	680	Light responsive
GmTALE6	Glyma.02G036900.1.Wm82.a2.v1	917	963	Meristem expression
GmTALE6	Glyma.02G036900.1.Wm82.a2.v1	1890	1936	Meristem expression
GmTALE7	Glyma.02G060000.1.Wm82.a2.v1	975	1021	Drought inducibility
GmTALE7	Glyma.02G060000.1.Wm82.a2.v1	1957	2006	Zein metabolism regulation
GmTALE7	Glyma.02G060000.1.Wm82.a2.v1	689	734	MeJA responsive
GmTALE7	Glyma.02G060000.1.Wm82.a2.v1	1044	1089	MeJA responsive
GmTALE7	Glyma.02G060000.1.Wm82.a2.v1	101	147	Light responsive
GmTALE7	Glyma.02G060000.1.Wm82.a2.v1	360	406	Light responsive
GmTALE7	Glyma.02G060000.1.Wm82.a2.v1	329	376	Light responsive
GmTALE7	Glyma.02G060000.1.Wm82.a2.v1	542	592	Light responsive
GmTALE7	Glyma.02G060000.1.Wm82.a2.v1	544	592	Light responsive
GmTALE7	Glyma.02G060000.1.Wm82.a2.v1	1029	1077	Light responsive
GmTALE7	Glyma.02G060000.1.Wm82.a2.v1	275	321	Light responsive
GmTALE7	Glyma.02G060000.1.Wm82.a2.v1	431	477	Light responsive
GmTALE7	Glyma.02G060000.1.Wm82.a2.v1	19	65	Light responsive
GmTALE7	Glyma.02G060000.1.Wm82.a2.v1	378	424	Light responsive
GmTALE7	Glyma.02G060000.1.Wm82.a2.v1	385	431	Light responsive
GmTALE7	Glyma.02G060000.1.Wm82.a2.v1	389	435	Light responsive
GmTALE7	Glyma.02G060000.1.Wm82.a2.v1	151	198	Gibberellin responsive
GmTALE7	Glyma.02G060000.1.Wm82.a2.v1	907	957.5	Flavonoid biosynthetic genes regulation
GmTALE7	Glyma.02G060000.1.Wm82.a2.v1	499	549	Salicylic acid responsive
GmTALE7	Glyma.02G060000.1.Wm82.a2.v1	275	321	Abscisic acid responsive
GmTALE7	Glyma.02G060000.1.Wm82.a2.v1	276	321	Abscisic acid responsive
GmTALE7	Glyma.02G060000.1.Wm82.a2.v1	431	476	Abscisic acid responsive
GmTALE7	Glyma.02G060000.1.Wm82.a2.v1	652	698	Anaerobic induction
GmTALE7	Glyma.02G060000.1.Wm82.a2.v1	355	402	Light responsive
GmTALE7	Glyma.02G060000.1.Wm82.a2.v1	544	593	Light responsive
GmTALE7	Glyma.02G060000.1.Wm82.a2.v1	243	290	Light responsive
GmTALE7	Glyma.02G060000.1.Wm82.a2.v1	927	974	Light responsive
GmTALE7	Glyma.02G060000.1.Wm82.a2.v1	1892	1938	Light responsive
GmTALE7	Glyma.02G060000.1.Wm82.a2.v1	689	734	MeJA responsive
GmTALE7	Glyma.02G060000.1.Wm82.a2.v1	1044	1089	MeJA responsive
GmTALE7	Glyma.02G060000.1.Wm82.a2.v1	275	321	Light responsive
GmTALE8	Glyma.02G086400.1.Wm82.a2.v1	1399	1448	Salicylic acid responsive
GmTALE8	Glyma.02G086400.1.Wm82.a2.v1	1170	1216	Anaerobic induction
GmTALE8	Glyma.02G086400.1.Wm82.a2.v1	576	623	Light responsive
GmTALE8	Glyma.02G086400.1.Wm82.a2.v1	606	652	Light responsive
GmTALE8	Glyma.02G086400.1.Wm82.a2.v1	1683	1729	Light responsive
GmTALE8	Glyma.02G086400.1.Wm82.a2.v1	1736	1782	Light responsive
GmTALE8	Glyma.02G086400.1.Wm82.a2.v1	465	510	MeJA responsive
GmTALE8	Glyma.02G086400.1.Wm82.a2.v1	1622	1671	Defense and stress responsive
GmTALE8	Glyma.02G086400.1.Wm82.a2.v1	465	510	MeJA responsive
GmTALE8	Glyma.02G086400.1.Wm82.a2.v1	67	113	Light responsive
GmTALE8	Glyma.02G086400.1.Wm82.a2.v1	645	691	Light responsive
GmTALE8	Glyma.02G086400.1.Wm82.a2.v1	1195	1241	Light responsive
GmTALE8	Glyma.02G086400.1.Wm82.a2.v1	1414	1460	Low temperature responsive
GmTALE8	Glyma.02G086400.1.Wm82.a2.v1	1117	1163	Light responsive
GmTALE9	Glyma.02G196500.3.Wm82.a2.v1	695	741	Light responsive
GmTALE9	Glyma.02G196500.3.Wm82.a2.v1	1207	1253	Light responsive
GmTALE9	Glyma.02G196500.3.Wm82.a2.v1	91	137	Auxin responsive
GmTALE9	Glyma.02G196500.3.Wm82.a2.v1	261	307	Light responsive
GmTALE9	Glyma.02G196500.3.Wm82.a2.v1	1099	1145	Light responsive
GmTALE9	Glyma.02G196500.3.Wm82.a2.v1	1688	1737	Defense and stress responsive
GmTALE9	Glyma.02G196500.3.Wm82.a2.v1	334	381	Gibberellin responsive
GmTALE9	Glyma.02G196500.3.Wm82.a2.v1	662	711	Salicylic acid responsive
GmTALE9	Glyma.02G196500.3.Wm82.a2.v1	1099	1145	Abscisic acid responsive
GmTALE9	Glyma.02G196500.3.Wm82.a2.v1	1100	1145	Abscisic acid responsive
GmTALE9	Glyma.02G196500.3.Wm82.a2.v1	1346	1392	Anaerobic induction
GmTALE9	Glyma.02G196500.3.Wm82.a2.v1	1513	1559	Anaerobic induction
GmTALE9	Glyma.02G196500.3.Wm82.a2.v1	1568	1614	Anaerobic induction
GmTALE9	Glyma.02G196500.3.Wm82.a2.v1	431	478	Light responsive
GmTALE9	Glyma.02G196500.3.Wm82.a2.v1	1099	1145	Light responsive
GmTALE9	Glyma.02G196500.3.Wm82.a2.v1	635	681	Light responsive
GmTALE9	Glyma.02G196500.3.Wm82.a2.v1	1157	1203	Light responsive
GmTALE9	Glyma.02G196500.3.Wm82.a2.v1	1619	1665	Light responsive
GmTALE9	Glyma.02G196500.3.Wm82.a2.v1	1705	1751	Light responsive
GmTALE9	Glyma.02G196500.3.Wm82.a2.v1	724	770	Drought inducibility
GmTALE9	Glyma.02G196500.3.Wm82.a2.v1	418	466	Zein metabolism regulation
GmTALE9	Glyma.02G196500.3.Wm82.a2.v1	444	491	Gibberellin responsive
GmTALE9	Glyma.02G196500.3.Wm82.a2.v1	1221	1267	Light responsive
GmTALE9	Glyma.02G196500.3.Wm82.a2.v1	1020	1066	Low temperature responsive
GmTALE9	Glyma.02G196500.3.Wm82.a2.v1	1343	1389	Low temperature responsive
GmTALE10	Glyma.02G269900.1.Wm82.a2.v1	320	366	Meristem expression
GmTALE10	Glyma.02G269900.1.Wm82.a2.v1	646	699	Light responsive
GmTALE10	Glyma.02G269900.1.Wm82.a2.v1	624	670	Light responsive
GmTALE10	Glyma.02G269900.1.Wm82.a2.v1	1393	1439	Light responsive
GmTALE10	Glyma.02G269900.1.Wm82.a2.v1	223	272	Light responsive
GmTALE10	Glyma.02G269900.1.Wm82.a2.v1	1009	1058	Light responsive
GmTALE10	Glyma.02G269900.1.Wm82.a2.v1	79	125	Light responsive
GmTALE10	Glyma.02G269900.1.Wm82.a2.v1	518	564	Light responsive
GmTALE10	Glyma.02G269900.1.Wm82.a2.v1	894	940	Drought inducibility
GmTALE10	Glyma.02G269900.1.Wm82.a2.v1	1786	1832	Drought inducibility
GmTALE10	Glyma.02G269900.1.Wm82.a2.v1	749	797	Light responsive
GmTALE10	Glyma.02G269900.1.Wm82.a2.v1	304	351	Light responsive
GmTALE10	Glyma.02G269900.1.Wm82.a2.v1	305	351	Light responsive
GmTALE10	Glyma.02G269900.1.Wm82.a2.v1	1007	1053	Light responsive
GmTALE10	Glyma.02G269900.1.Wm82.a2.v1	1397	1443	Light responsive
GmTALE10	Glyma.02G269900.1.Wm82.a2.v1	1899	1947	Light responsive
GmTALE10	Glyma.02G269900.1.Wm82.a2.v1	506	553	Light responsive
GmTALE10	Glyma.02G269900.1.Wm82.a2.v1	1009	1056	Light responsive
GmTALE10	Glyma.02G269900.1.Wm82.a2.v1	1661	1708	Light responsive
GmTALE10	Glyma.02G269900.1.Wm82.a2.v1	1011	1060	Light responsive
GmTALE10	Glyma.02G269900.1.Wm82.a2.v1	898	944	Anaerobic induction
GmTALE10	Glyma.02G269900.1.Wm82.a2.v1	1393	1438	Abscisic acid responsive
GmTALE10	Glyma.02G269900.1.Wm82.a2.v1	672	720	Light responsive
GmTALE11	Glyma.03G070900.1.Wm82.a2.v1	1870	1915	MeJA responsive
GmTALE11	Glyma.03G070900.1.Wm82.a2.v1	1438	1484	Drought inducibility
GmTALE11	Glyma.03G070900.1.Wm82.a2.v1	1539	1586	Light responsive
GmTALE11	Glyma.03G070900.1.Wm82.a2.v1	92	138	Light responsive
GmTALE11	Glyma.03G070900.1.Wm82.a2.v1	272	318	Light responsive
GmTALE11	Glyma.03G070900.1.Wm82.a2.v1	511	557	Light responsive
GmTALE11	Glyma.03G070900.1.Wm82.a2.v1	824	870	Light responsive
GmTALE11	Glyma.03G070900.1.Wm82.a2.v1	1126	1172	Light responsive
GmTALE11	Glyma.03G070900.1.Wm82.a2.v1	1135	1181	Light responsive
GmTALE11	Glyma.03G070900.1.Wm82.a2.v1	1464	1513	Salicylic acid responsive
GmTALE11	Glyma.03G070900.1.Wm82.a2.v1	1161	1212	Flavonoid biosynthetic genes regulation
GmTALE11	Glyma.03G070900.1.Wm82.a2.v1	1024	1071	Light responsive
GmTALE11	Glyma.03G070900.1.Wm82.a2.v1	1269	1315	Anaerobic induction
GmTALE11	Glyma.03G070900.1.Wm82.a2.v1	1636	1682	Anaerobic induction
GmTALE11	Glyma.03G070900.1.Wm82.a2.v1	1773	1819	Anaerobic induction
GmTALE11	Glyma.03G070900.1.Wm82.a2.v1	1782	1828	Anaerobic induction
GmTALE11	Glyma.03G070900.1.Wm82.a2.v1	1845	1891	Anaerobic induction
GmTALE11	Glyma.03G070900.1.Wm82.a2.v1	1707	1752	Abscisic acid responsive
GmTALE11	Glyma.03G070900.1.Wm82.a2.v1	1870	1915	MeJA responsive
GmTALE11	Glyma.03G070900.1.Wm82.a2.v1	1288	1336	Light responsive
GmTALE11	Glyma.03G070900.1.Wm82.a2.v1	1311	1357	Auxin responsive
GmTALE11	Glyma.03G070900.1.Wm82.a2.v1	1585	1633	Light responsive
GmTALE11	Glyma.03G070900.1.Wm82.a2.v1	1733	1781	Light responsive
GmTALE11	Glyma.03G070900.1.Wm82.a2.v1	1021	1068	Light responsive
GmTALE11	Glyma.03G070900.1.Wm82.a2.v1	1022	1068	Light responsive
GmTALE11	Glyma.03G070900.1.Wm82.a2.v1	16	63	Endosperm expression
GmTALE11	Glyma.03G070900.1.Wm82.a2.v1	1707	1753	Light responsive
GmTALE12	Glyma.03G202300.1.Wm82.a2.v1	1028	1074	Drought inducibility
GmTALE12	Glyma.03G202300.1.Wm82.a2.v1	837	883	Meristem expression
GmTALE12	Glyma.03G202300.1.Wm82.a2.v1	564	610	Light responsive
GmTALE12	Glyma.03G202300.1.Wm82.a2.v1	1406	1456	Light responsive
GmTALE12	Glyma.03G202300.1.Wm82.a2.v1	1136	1182	Light responsive
GmTALE12	Glyma.03G202300.1.Wm82.a2.v1	1352	1398	Light responsive
GmTALE12	Glyma.03G202300.1.Wm82.a2.v1	1267	1314	Light responsive
GmTALE12	Glyma.03G202300.1.Wm82.a2.v1	1408	1457	Light responsive
GmTALE12	Glyma.03G202300.1.Wm82.a2.v1	1136	1181	Abscisic acid responsive
GmTALE12	Glyma.03G202300.1.Wm82.a2.v1	1142	1191	Abscisic acid responsive
GmTALE12	Glyma.03G202300.1.Wm82.a2.v1	1352	1398	Abscisic acid responsive
GmTALE12	Glyma.03G202300.1.Wm82.a2.v1	1353	1398	Abscisic acid responsive
GmTALE12	Glyma.03G202300.1.Wm82.a2.v1	1516	1562	Anaerobic induction
GmTALE12	Glyma.03G202300.1.Wm82.a2.v1	1811	1857	Anaerobic induction
GmTALE12	Glyma.03G202300.1.Wm82.a2.v1	959	1008	Salicylic acid responsive
GmTALE12	Glyma.03G202300.1.Wm82.a2.v1	969	1018	Salicylic acid responsive
GmTALE12	Glyma.03G202300.1.Wm82.a2.v1	135	186	Flavonoid biosynthetic genes regulation
GmTALE12	Glyma.03G202300.1.Wm82.a2.v1	1352	1398	Light responsive
GmTALE12	Glyma.03G202300.1.Wm82.a2.v1	1702	1750.5	Palisade mesophyll cell differentiation
GmTALE12	Glyma.03G202300.1.Wm82.a2.v1	991	1037	Light responsive
GmTALE12	Glyma.03G202300.1.Wm82.a2.v1	1084	1133	Light responsive
GmTALE12	Glyma.03G202300.1.Wm82.a2.v1	1656	1704	Light responsive
GmTALE12	Glyma.03G202300.1.Wm82.a2.v1	453	499	Auxin responsive
GmTALE13	Glyma.03G231100.1.Wm82.a2.v1	1272	1319	Endosperm expression
GmTALE13	Glyma.03G231100.1.Wm82.a2.v1	102	148	Light responsive
GmTALE13	Glyma.03G231100.1.Wm82.a2.v1	714	760	Light responsive
GmTALE13	Glyma.03G231100.1.Wm82.a2.v1	1231	1277	Light responsive
GmTALE13	Glyma.03G231100.1.Wm82.a2.v1	1742	1790	Light responsive
GmTALE13	Glyma.03G231100.1.Wm82.a2.v1	101	146	MeJA responsive
GmTALE13	Glyma.03G231100.1.Wm82.a2.v1	1632	1677	MeJA responsive
GmTALE13	Glyma.03G231100.1.Wm82.a2.v1	1388	1437	Light responsive
GmTALE13	Glyma.03G231100.1.Wm82.a2.v1	1584	1630	Auxin responsive
GmTALE13	Glyma.03G231100.1.Wm82.a2.v1	103	148	Abscisic acid responsive
GmTALE13	Glyma.03G231100.1.Wm82.a2.v1	1231	1276	Abscisic acid responsive
GmTALE13	Glyma.03G231100.1.Wm82.a2.v1	591	637	Anaerobic induction
GmTALE13	Glyma.03G231100.1.Wm82.a2.v1	1059	1105	Light responsive
GmTALE13	Glyma.03G231100.1.Wm82.a2.v1	1173	1219	Light responsive
GmTALE13	Glyma.03G231100.1.Wm82.a2.v1	1750	1796	Light responsive
GmTALE13	Glyma.03G231100.1.Wm82.a2.v1	1760	1806	Light responsive
GmTALE13	Glyma.03G231100.1.Wm82.a2.v1	224	270	Low temperature responsive
GmTALE13	Glyma.03G231100.1.Wm82.a2.v1	101	146	MeJA responsive
GmTALE13	Glyma.03G231100.1.Wm82.a2.v1	1632	1677	MeJA responsive
GmTALE13	Glyma.03G231100.1.Wm82.a2.v1	99	148	Zein metabolism regulation
GmTALE14	Glyma.04G009600.2.Wm82.a2.v1	702	748	Meristem expression
GmTALE14	Glyma.04G009600.2.Wm82.a2.v1	1541	1587	Meristem expression
GmTALE14	Glyma.04G009600.2.Wm82.a2.v1	91	137	Light responsive
GmTALE14	Glyma.04G009600.2.Wm82.a2.v1	241	287	Light responsive
GmTALE14	Glyma.04G009600.2.Wm82.a2.v1	382	428	Light responsive
GmTALE14	Glyma.04G009600.2.Wm82.a2.v1	433	479	Light responsive
GmTALE14	Glyma.04G009600.2.Wm82.a2.v1	517	563	Light responsive
GmTALE14	Glyma.04G009600.2.Wm82.a2.v1	854	900	Light responsive
GmTALE14	Glyma.04G009600.2.Wm82.a2.v1	342	388	Light responsive
GmTALE14	Glyma.04G009600.2.Wm82.a2.v1	822	868	Light responsive
GmTALE14	Glyma.04G009600.2.Wm82.a2.v1	1922	1968	Light responsive
GmTALE14	Glyma.04G009600.2.Wm82.a2.v1	946	991	MeJA responsive
GmTALE14	Glyma.04G009600.2.Wm82.a2.v1	1693	1738	MeJA responsive
GmTALE14	Glyma.04G009600.2.Wm82.a2.v1	650	698	Light responsive
GmTALE14	Glyma.04G009600.2.Wm82.a2.v1	946	991	MeJA responsive
GmTALE14	Glyma.04G009600.2.Wm82.a2.v1	1693	1738	MeJA responsive
GmTALE14	Glyma.04G009600.2.Wm82.a2.v1	303	350	Light responsive
GmTALE14	Glyma.04G009600.2.Wm82.a2.v1	343	388	Abscisic acid responsive
GmTALE14	Glyma.04G009600.2.Wm82.a2.v1	1373	1420	Abscisic acid responsive
GmTALE14	Glyma.04G009600.2.Wm82.a2.v1	1430	1476	Anaerobic induction
GmTALE14	Glyma.04G009600.2.Wm82.a2.v1	1457	1503	Anaerobic induction
GmTALE14	Glyma.04G009600.2.Wm82.a2.v1	1400	1447	Gibberellin responsive
GmTALE15	Glyma.04G029100.4.Wm82.a2.v1	502	547	MeJA responsive
GmTALE15	Glyma.04G029100.4.Wm82.a2.v1	1489	1534	MeJA responsive
GmTALE15	Glyma.04G029100.4.Wm82.a2.v1	1731	1776	MeJA responsive
GmTALE15	Glyma.04G029100.4.Wm82.a2.v1	495	543	Palisade mesophyll cell differentiation
GmTALE15	Glyma.04G029100.4.Wm82.a2.v1	147	193	Light responsive
GmTALE15	Glyma.04G029100.4.Wm82.a2.v1	479	525	Light responsive
GmTALE15	Glyma.04G029100.4.Wm82.a2.v1	730	777	Gibberellin responsive
GmTALE15	Glyma.04G029100.4.Wm82.a2.v1	1221	1267	Anaerobic induction
GmTALE15	Glyma.04G029100.4.Wm82.a2.v1	147	192	Abscisic acid responsive
GmTALE15	Glyma.04G029100.4.Wm82.a2.v1	479	525	Abscisic acid responsive
GmTALE15	Glyma.04G029100.4.Wm82.a2.v1	480	525	Abscisic acid responsive
GmTALE15	Glyma.04G029100.4.Wm82.a2.v1	1677	1722	Abscisic acid responsive
GmTALE15	Glyma.04G029100.4.Wm82.a2.v1	17	64	Light responsive
GmTALE15	Glyma.04G029100.4.Wm82.a2.v1	673	722	Light responsive
GmTALE15	Glyma.04G029100.4.Wm82.a2.v1	479	525	Light responsive
GmTALE15	Glyma.04G029100.4.Wm82.a2.v1	1677	1723	Light responsive
GmTALE15	Glyma.04G029100.4.Wm82.a2.v1	1461	1510	Light responsive
GmTALE15	Glyma.04G029100.4.Wm82.a2.v1	957	1006	Zein metabolism regulation
GmTALE15	Glyma.04G029100.4.Wm82.a2.v1	502	547	MeJA responsive
GmTALE15	Glyma.04G029100.4.Wm82.a2.v1	1489	1534	MeJA responsive
GmTALE15	Glyma.04G029100.4.Wm82.a2.v1	1731	1776	MeJA responsive
GmTALE15	Glyma.04G029100.4.Wm82.a2.v1	119	165	Drought inducibility
GmTALE15	Glyma.04G029100.4.Wm82.a2.v1	385	431	Drought inducibility
GmTALE15	Glyma.04G029100.4.Wm82.a2.v1	223	269	Light responsive
GmTALE15	Glyma.04G029100.4.Wm82.a2.v1	839	885	Light responsive
GmTALE15	Glyma.04G029100.4.Wm82.a2.v1	1870	1916	Light responsive
GmTALE15	Glyma.04G029100.4.Wm82.a2.v1	1556	1602	Low temperature responsive
GmTALE16	Glyma.04G029200.1.Wm82.a2.v1	1153	1202	Abscisic acid responsive
GmTALE16	Glyma.04G029200.1.Wm82.a2.v1	1155	1201	Abscisic acid responsive
GmTALE16	Glyma.04G029200.1.Wm82.a2.v1	1156	1201	Abscisic acid responsive
GmTALE16	Glyma.04G029200.1.Wm82.a2.v1	1713	1758	Abscisic acid responsive
GmTALE16	Glyma.04G029200.1.Wm82.a2.v1	235	281	Anaerobic induction
GmTALE16	Glyma.04G029200.1.Wm82.a2.v1	276	322	Anaerobic induction
GmTALE16	Glyma.04G029200.1.Wm82.a2.v1	1372	1418	Anaerobic induction
GmTALE16	Glyma.04G029200.1.Wm82.a2.v1	289	336	Gibberellin responsive
GmTALE16	Glyma.04G029200.1.Wm82.a2.v1	1817	1866	Salicylic acid responsive
GmTALE16	Glyma.04G029200.1.Wm82.a2.v1	1155	1201	Light responsive
GmTALE16	Glyma.04G029200.1.Wm82.a2.v1	1712	1758	Light responsive
GmTALE16	Glyma.04G029200.1.Wm82.a2.v1	659	708	Defense and stress responsive
GmTALE16	Glyma.04G029200.1.Wm82.a2.v1	1559	1608	Defense and stress responsive
GmTALE16	Glyma.04G029200.1.Wm82.a2.v1	1434	1480	Light responsive
GmTALE16	Glyma.04G029200.1.Wm82.a2.v1	380	425	MeJA responsive
GmTALE16	Glyma.04G029200.1.Wm82.a2.v1	350	396	Light responsive
GmTALE16	Glyma.04G029200.1.Wm82.a2.v1	1563	1609	Light responsive
GmTALE16	Glyma.04G029200.1.Wm82.a2.v1	1968	2014	Light responsive
GmTALE16	Glyma.04G029200.1.Wm82.a2.v1	563	609	Drought inducibility
GmTALE16	Glyma.04G029200.1.Wm82.a2.v1	1381	1427	Drought inducibility
GmTALE16	Glyma.04G029200.1.Wm82.a2.v1	380	425	MeJA responsive
GmTALE16	Glyma.04G029200.1.Wm82.a2.v1	800	846	Light responsive
GmTALE16	Glyma.04G029200.1.Wm82.a2.v1	1094	1140	Light responsive
GmTALE16	Glyma.04G029200.1.Wm82.a2.v1	1367	1413	Light responsive
GmTALE16	Glyma.04G029200.1.Wm82.a2.v1	60	107	Light responsive
GmTALE16	Glyma.04G029200.1.Wm82.a2.v1	35	84	Light responsive
GmTALE16	Glyma.04G029200.1.Wm82.a2.v1	1155	1201	Light responsive
GmTALE17	Glyma.04G049500.1.Wm82.a2.v1	1523	1569	Drought inducibility
GmTALE17	Glyma.04G049500.1.Wm82.a2.v1	1758	1804	Drought inducibility
GmTALE17	Glyma.04G049500.1.Wm82.a2.v1	1763	1812	Zein metabolism regulation
GmTALE17	Glyma.04G049500.1.Wm82.a2.v1	776	821	MeJA responsive
GmTALE17	Glyma.04G049500.1.Wm82.a2.v1	996	1041	MeJA responsive
GmTALE17	Glyma.04G049500.1.Wm82.a2.v1	755	801	Light responsive
GmTALE17	Glyma.04G049500.1.Wm82.a2.v1	928	974	Light responsive
GmTALE17	Glyma.04G049500.1.Wm82.a2.v1	941	987	Light responsive
GmTALE17	Glyma.04G049500.1.Wm82.a2.v1	1394	1440	Light responsive
GmTALE17	Glyma.04G049500.1.Wm82.a2.v1	1608	1654	Light responsive
GmTALE17	Glyma.04G049500.1.Wm82.a2.v1	1804	1850	Light responsive
GmTALE17	Glyma.04G049500.1.Wm82.a2.v1	19	68	Light responsive
GmTALE17	Glyma.04G049500.1.Wm82.a2.v1	1771	1818	Auxin responsive
GmTALE17	Glyma.04G049500.1.Wm82.a2.v1	771	818	Gibberellin responsive
GmTALE17	Glyma.04G049500.1.Wm82.a2.v1	94	140	Light responsive
GmTALE17	Glyma.04G049500.1.Wm82.a2.v1	386	432	Light responsive
GmTALE17	Glyma.04G049500.1.Wm82.a2.v1	441	487	Light responsive
GmTALE17	Glyma.04G049500.1.Wm82.a2.v1	572	618	Light responsive
GmTALE17	Glyma.04G049500.1.Wm82.a2.v1	795	841	Light responsive
GmTALE17	Glyma.04G049500.1.Wm82.a2.v1	1943	1989	Light responsive
GmTALE17	Glyma.04G049500.1.Wm82.a2.v1	1125	1174	Salicylic acid responsive
GmTALE17	Glyma.04G049500.1.Wm82.a2.v1	910	957	Light responsive
GmTALE17	Glyma.04G049500.1.Wm82.a2.v1	993	1041	Auxin responsive
GmTALE17	Glyma.04G049500.1.Wm82.a2.v1	1246	1291	Abscisic acid responsive
GmTALE17	Glyma.04G049500.1.Wm82.a2.v1	1229	1275	Anaerobic induction
GmTALE17	Glyma.04G049500.1.Wm82.a2.v1	191	239.5	Palisade mesophyll cell differentiation
GmTALE17	Glyma.04G049500.1.Wm82.a2.v1	1344	1392.5	Palisade mesophyll cell differentiation
GmTALE17	Glyma.04G049500.1.Wm82.a2.v1	776	821	MeJA responsive
GmTALE17	Glyma.04G049500.1.Wm82.a2.v1	996	1041	MeJA responsive
GmTALE17	Glyma.04G049500.1.Wm82.a2.v1	809	857	Light responsive
GmTALE17	Glyma.04G049500.1.Wm82.a2.v1	70	117	Light responsive
GmTALE17	Glyma.04G049500.1.Wm82.a2.v1	71	117	Light responsive
GmTALE17	Glyma.04G049500.1.Wm82.a2.v1	589	636	Light responsive
GmTALE17	Glyma.04G049500.1.Wm82.a2.v1	590	636	Light responsive
GmTALE17	Glyma.04G049500.1.Wm82.a2.v1	641	688	Light responsive
GmTALE17	Glyma.04G049500.1.Wm82.a2.v1	924	973	Defense and stress responsive
GmTALE17	Glyma.04G049500.1.Wm82.a2.v1	1246	1292	Light responsive
GmTALE18	Glyma.04G050800.1.Wm82.a2.v1	727	772	MeJA responsive
GmTALE18	Glyma.04G050800.1.Wm82.a2.v1	943	988	MeJA responsive
GmTALE18	Glyma.04G050800.1.Wm82.a2.v1	669	718	Light responsive
GmTALE18	Glyma.04G050800.1.Wm82.a2.v1	154	200	Light responsive
GmTALE18	Glyma.04G050800.1.Wm82.a2.v1	1738	1785	Gibberellin responsive
GmTALE18	Glyma.04G050800.1.Wm82.a2.v1	1617	1666	Circadian control
GmTALE18	Glyma.04G050800.1.Wm82.a2.v1	1312	1359	Light responsive
GmTALE18	Glyma.04G050800.1.Wm82.a2.v1	202	248	Light responsive
GmTALE18	Glyma.04G050800.1.Wm82.a2.v1	141	187	Light responsive
GmTALE18	Glyma.04G050800.1.Wm82.a2.v1	451	497	Meristem expression
GmTALE18	Glyma.04G050800.1.Wm82.a2.v1	587	633	Meristem expression
GmTALE18	Glyma.04G050800.1.Wm82.a2.v1	594	640	Meristem expression
GmTALE18	Glyma.04G050800.1.Wm82.a2.v1	1808	1855	Gibberellin responsive
GmTALE18	Glyma.04G050800.1.Wm82.a2.v1	404	450	Anaerobic induction
GmTALE18	Glyma.04G050800.1.Wm82.a2.v1	738	784	Anaerobic induction
GmTALE18	Glyma.04G050800.1.Wm82.a2.v1	962	1008	Anaerobic induction
GmTALE18	Glyma.04G050800.1.Wm82.a2.v1	1324	1370	Anaerobic induction
GmTALE18	Glyma.04G050800.1.Wm82.a2.v1	1553	1599	Anaerobic induction
GmTALE18	Glyma.04G050800.1.Wm82.a2.v1	1657	1703	Anaerobic induction
GmTALE18	Glyma.04G050800.1.Wm82.a2.v1	173	218	Abscisic acid responsive
GmTALE18	Glyma.04G050800.1.Wm82.a2.v1	202	248	Abscisic acid responsive
GmTALE18	Glyma.04G050800.1.Wm82.a2.v1	203	248	Abscisic acid responsive
GmTALE18	Glyma.04G050800.1.Wm82.a2.v1	398	443	Abscisic acid responsive
GmTALE18	Glyma.04G050800.1.Wm82.a2.v1	264	313	Light responsive
GmTALE18	Glyma.04G050800.1.Wm82.a2.v1	318	364	Light responsive
GmTALE18	Glyma.04G050800.1.Wm82.a2.v1	727	772	MeJA responsive
GmTALE18	Glyma.04G050800.1.Wm82.a2.v1	943	988	MeJA responsive
GmTALE18	Glyma.04G050800.1.Wm82.a2.v1	740	789	Defense and stress responsive
GmTALE18	Glyma.04G050800.1.Wm82.a2.v1	173	219	Light responsive
GmTALE18	Glyma.04G050800.1.Wm82.a2.v1	197	248	Light responsive
GmTALE18	Glyma.04G050800.1.Wm82.a2.v1	202	248	Light responsive
GmTALE18	Glyma.04G050800.1.Wm82.a2.v1	398	444	Light responsive
GmTALE18	Glyma.04G050800.1.Wm82.a2.v1	471	517	Light responsive
GmTALE18	Glyma.04G050800.1.Wm82.a2.v1	350	397	Endosperm expression
GmTALE19	Glyma.04G064100.1.Wm82.a2.v1	1405	1454	Circadian control
GmTALE19	Glyma.04G064100.1.Wm82.a2.v1	365	411	Meristem expression
GmTALE19	Glyma.04G064100.1.Wm82.a2.v1	1963	2009	Meristem expression
GmTALE19	Glyma.04G064100.1.Wm82.a2.v1	106	152	Light responsive
GmTALE19	Glyma.04G064100.1.Wm82.a2.v1	1073	1119	Light responsive
GmTALE19	Glyma.04G064100.1.Wm82.a2.v1	1272	1318	Light responsive
GmTALE19	Glyma.04G064100.1.Wm82.a2.v1	1380	1426	Light responsive
GmTALE19	Glyma.04G064100.1.Wm82.a2.v1	1855	1901	Light responsive
GmTALE19	Glyma.04G064100.1.Wm82.a2.v1	1621	1668	Light responsive
GmTALE19	Glyma.04G064100.1.Wm82.a2.v1	266	312	Anaerobic induction
GmTALE19	Glyma.04G064100.1.Wm82.a2.v1	1799	1845	Anaerobic induction
GmTALE19	Glyma.04G064100.1.Wm82.a2.v1	401	449	Light responsive
GmTALE19	Glyma.04G064100.1.Wm82.a2.v1	1192	1240	Light responsive
GmTALE19	Glyma.04G064100.1.Wm82.a2.v1	1120	1169	Defense and stress responsive
GmTALE19	Glyma.04G064100.1.Wm82.a2.v1	1618	1665	Light responsive
GmTALE19	Glyma.04G064100.1.Wm82.a2.v1	1619	1665	Light responsive
GmTALE19	Glyma.04G064100.1.Wm82.a2.v1	1661	1707	Light responsive
GmTALE20	Glyma.04G185100.1.Wm82.a2.v1	598	644	Light responsive
GmTALE20	Glyma.04G185100.1.Wm82.a2.v1	695	741	Light responsive
GmTALE20	Glyma.04G185100.1.Wm82.a2.v1	846	892	Light responsive
GmTALE20	Glyma.04G185100.1.Wm82.a2.v1	1534	1580	Light responsive
GmTALE20	Glyma.04G185100.1.Wm82.a2.v1	1581	1627	Light responsive
GmTALE20	Glyma.04G185100.1.Wm82.a2.v1	1607	1653	Light responsive
GmTALE20	Glyma.04G185100.1.Wm82.a2.v1	1658	1704	Light responsive
GmTALE20	Glyma.04G185100.1.Wm82.a2.v1	1698	1751	Light responsive
GmTALE20	Glyma.04G185100.1.Wm82.a2.v1	564	612	Light responsive
GmTALE20	Glyma.04G185100.1.Wm82.a2.v1	149	195	Anaerobic induction
GmTALE20	Glyma.04G185100.1.Wm82.a2.v1	1954	2000	Anaerobic induction
GmTALE20	Glyma.04G185100.1.Wm82.a2.v1	1487	1534	Light responsive
GmTALE20	Glyma.04G185100.1.Wm82.a2.v1	591	641	Light responsive
GmTALE20	Glyma.04G185100.1.Wm82.a2.v1	799	848	Light responsive
GmTALE20	Glyma.04G185100.1.Wm82.a2.v1	362	411	Salicylic acid responsive
GmTALE20	Glyma.04G185100.1.Wm82.a2.v1	1754	1803	Salicylic acid responsive
GmTALE20	Glyma.04G185100.1.Wm82.a2.v1	672	718	Light responsive
GmTALE20	Glyma.04G185100.1.Wm82.a2.v1	891	939	Palisade mesophyll cell differentiation
GmTALE21	Glyma.05G050600.1.Wm82.a2.v1	1752	1798	Light responsive
GmTALE21	Glyma.05G050600.1.Wm82.a2.v1	1583	1631	Light responsive
GmTALE21	Glyma.05G050600.1.Wm82.a2.v1	1326	1374	Light responsive
GmTALE21	Glyma.05G050600.1.Wm82.a2.v1	1606	1651	MeJA responsive
GmTALE21	Glyma.05G050600.1.Wm82.a2.v1	1042	1088	Light responsive
GmTALE21	Glyma.05G050600.1.Wm82.a2.v1	1683	1729	Light responsive
GmTALE21	Glyma.05G050600.1.Wm82.a2.v1	99	148	Defense and stress responsive
GmTALE21	Glyma.05G050600.1.Wm82.a2.v1	1684	1729	Abscisic acid responsive
GmTALE21	Glyma.05G050600.1.Wm82.a2.v1	1736	1782	Anaerobic induction
GmTALE21	Glyma.05G050600.1.Wm82.a2.v1	999	1049	Light responsive
GmTALE21	Glyma.05G050600.1.Wm82.a2.v1	1282	1332	Light responsive
GmTALE21	Glyma.05G050600.1.Wm82.a2.v1	1873	1920	Light responsive
GmTALE21	Glyma.05G050600.1.Wm82.a2.v1	83	129	Light responsive
GmTALE21	Glyma.05G050600.1.Wm82.a2.v1	139	185	Light responsive
GmTALE21	Glyma.05G050600.1.Wm82.a2.v1	310	356	Light responsive
GmTALE21	Glyma.05G050600.1.Wm82.a2.v1	346	392	Light responsive
GmTALE21	Glyma.05G050600.1.Wm82.a2.v1	1007	1053	Light responsive
GmTALE21	Glyma.05G050600.1.Wm82.a2.v1	1518	1564	Light responsive
GmTALE21	Glyma.05G050600.1.Wm82.a2.v1	1632	1678	Light responsive
GmTALE21	Glyma.05G050600.1.Wm82.a2.v1	1647	1693	Light responsive
GmTALE21	Glyma.05G050600.1.Wm82.a2.v1	1746	1792	Light responsive
GmTALE21	Glyma.05G050600.1.Wm82.a2.v1	1152	1198	Drought inducibility
GmTALE21	Glyma.05G050600.1.Wm82.a2.v1	1603	1652	Zein metabolism regulation
GmTALE21	Glyma.05G050600.1.Wm82.a2.v1	1606	1651	MeJA responsive
GmTALE21	Glyma.05G050600.1.Wm82.a2.v1	465	514	Light responsive
GmTALE21	Glyma.05G050600.1.Wm82.a2.v1	103	149	Light responsive
GmTALE21	Glyma.05G050600.1.Wm82.a2.v1	1804	1850	Light responsive
GmTALE21	Glyma.05G050600.1.Wm82.a2.v1	1809	1855	Low temperature responsive
GmTALE21	Glyma.05G050600.1.Wm82.a2.v1	1900	1946	Low temperature responsive
GmTALE22	Glyma.05G210300.1.Wm82.a2.v1	48	94	Light responsive
GmTALE22	Glyma.05G210300.1.Wm82.a2.v1	829	875	Light responsive
GmTALE22	Glyma.05G210300.1.Wm82.a2.v1	1821	1870	Defense and stress responsive
GmTALE22	Glyma.05G210300.1.Wm82.a2.v1	1197	1247	Light responsive
GmTALE22	Glyma.05G210300.1.Wm82.a2.v1	41	88	Light responsive
GmTALE22	Glyma.05G210300.1.Wm82.a2.v1	1189	1236	Light responsive
GmTALE22	Glyma.05G210300.1.Wm82.a2.v1	371	417	Anaerobic induction
GmTALE22	Glyma.05G210300.1.Wm82.a2.v1	1516	1562	Anaerobic induction
GmTALE22	Glyma.05G210300.1.Wm82.a2.v1	586	631	Abscisic acid responsive
GmTALE22	Glyma.05G210300.1.Wm82.a2.v1	830	875	Abscisic acid responsive
GmTALE22	Glyma.05G210300.1.Wm82.a2.v1	839	884	Abscisic acid responsive
GmTALE22	Glyma.05G210300.1.Wm82.a2.v1	1538	1586	Light responsive
GmTALE22	Glyma.05G210300.1.Wm82.a2.v1	1867	1914	Gibberellin responsive
GmTALE22	Glyma.05G210300.1.Wm82.a2.v1	1724	1770	Meristem expression
GmTALE22	Glyma.05G210300.1.Wm82.a2.v1	357	403	Light responsive
GmTALE22	Glyma.05G210300.1.Wm82.a2.v1	1434	1480	Light responsive
GmTALE22	Glyma.05G210300.1.Wm82.a2.v1	586	632	Light responsive
GmTALE22	Glyma.05G210300.1.Wm82.a2.v1	839	885	Light responsive
GmTALE22	Glyma.05G210300.1.Wm82.a2.v1	217	266	Circadian control
GmTALE22	Glyma.05G210300.1.Wm82.a2.v1	1145	1191	Light responsive
GmTALE22	Glyma.05G210300.1.Wm82.a2.v1	487	533	Drought inducibility
GmTALE22	Glyma.05G210300.1.Wm82.a2.v1	524	570	Drought inducibility
GmTALE23	Glyma.06G009500.1.Wm82.a2.v1	105	153	Light responsive
GmTALE23	Glyma.06G009500.1.Wm82.a2.v1	926	971	MeJA responsive
GmTALE23	Glyma.06G009500.1.Wm82.a2.v1	929	974	MeJA responsive
GmTALE23	Glyma.06G009500.1.Wm82.a2.v1	947	992	MeJA responsive
GmTALE23	Glyma.06G009500.1.Wm82.a2.v1	416	464	Light responsive
GmTALE23	Glyma.06G009500.1.Wm82.a2.v1	560	608	Light responsive
GmTALE23	Glyma.06G009500.1.Wm82.a2.v1	382	429	Light responsive
GmTALE23	Glyma.06G009500.1.Wm82.a2.v1	383	429	Light responsive
GmTALE23	Glyma.06G009500.1.Wm82.a2.v1	33	82	Defense and stress responsive
GmTALE23	Glyma.06G009500.1.Wm82.a2.v1	101	150	Salicylic acid responsive
GmTALE23	Glyma.06G009500.1.Wm82.a2.v1	1433	1480	Gibberellin responsive
GmTALE23	Glyma.06G009500.1.Wm82.a2.v1	308	355	Light responsive
GmTALE23	Glyma.06G009500.1.Wm82.a2.v1	825	875	Light responsive
GmTALE23	Glyma.06G009500.1.Wm82.a2.v1	1486	1532	Anaerobic induction
GmTALE23	Glyma.06G009500.1.Wm82.a2.v1	1211	1258	Gibberellin responsive
GmTALE23	Glyma.06G009500.1.Wm82.a2.v1	1574	1620	Meristem expression
GmTALE23	Glyma.06G009500.1.Wm82.a2.v1	246	292	Light responsive
GmTALE23	Glyma.06G009500.1.Wm82.a2.v1	437	483	Light responsive
GmTALE23	Glyma.06G009500.1.Wm82.a2.v1	521	567	Light responsive
GmTALE23	Glyma.06G009500.1.Wm82.a2.v1	926	971	MeJA responsive
GmTALE23	Glyma.06G009500.1.Wm82.a2.v1	929	974	MeJA responsive
GmTALE23	Glyma.06G009500.1.Wm82.a2.v1	947	992	MeJA responsive
GmTALE23	Glyma.06G009500.1.Wm82.a2.v1	37	83	Light responsive
GmTALE23	Glyma.06G009500.1.Wm82.a2.v1	823	869	Light responsive
GmTALE24	Glyma.06G029100.2.Wm82.a2.v1	590	639	Light responsive
GmTALE24	Glyma.06G029100.2.Wm82.a2.v1	1160	1206	Anaerobic induction
GmTALE24	Glyma.06G029100.2.Wm82.a2.v1	403	449	Abscisic acid responsive
GmTALE24	Glyma.06G029100.2.Wm82.a2.v1	404	449	Abscisic acid responsive
GmTALE24	Glyma.06G029100.2.Wm82.a2.v1	1644	1689	Abscisic acid responsive
GmTALE24	Glyma.06G029100.2.Wm82.a2.v1	640	687	Gibberellin responsive
GmTALE24	Glyma.06G029100.2.Wm82.a2.v1	1130	1177	Endosperm expression
GmTALE24	Glyma.06G029100.2.Wm82.a2.v1	403	449	Light responsive
GmTALE24	Glyma.06G029100.2.Wm82.a2.v1	145	194	Defense and stress responsive
GmTALE24	Glyma.06G029100.2.Wm82.a2.v1	426	471	MeJA responsive
GmTALE24	Glyma.06G029100.2.Wm82.a2.v1	1438	1483	MeJA responsive
GmTALE24	Glyma.06G029100.2.Wm82.a2.v1	419	467	Palisade mesophyll cell differentiation
GmTALE24	Glyma.06G029100.2.Wm82.a2.v1	582	628	Auxin responsive
GmTALE24	Glyma.06G029100.2.Wm82.a2.v1	1461	1507	Auxin responsive
GmTALE24	Glyma.06G029100.2.Wm82.a2.v1	1522	1568	Low temperature responsive
GmTALE24	Glyma.06G029100.2.Wm82.a2.v1	1767	1813	Low temperature responsive
GmTALE24	Glyma.06G029100.2.Wm82.a2.v1	149	195	Light responsive
GmTALE24	Glyma.06G029100.2.Wm82.a2.v1	1850	1896	Light responsive
GmTALE24	Glyma.06G029100.2.Wm82.a2.v1	426	471	MeJA responsive
GmTALE24	Glyma.06G029100.2.Wm82.a2.v1	1438	1483	MeJA responsive
GmTALE24	Glyma.06G029100.2.Wm82.a2.v1	879	928	Zein metabolism regulation
GmTALE24	Glyma.06G029100.2.Wm82.a2.v1	45	91	Drought inducibility
GmTALE24	Glyma.06G029100.2.Wm82.a2.v1	311	357	Drought inducibility
GmTALE24	Glyma.06G029100.2.Wm82.a2.v1	1421	1467	Drought inducibility
GmTALE24	Glyma.06G029100.2.Wm82.a2.v1	1125	1172	Gibberellin responsive
GmTALE24	Glyma.06G029100.2.Wm82.a2.v1	403	449	Light responsive
GmTALE24	Glyma.06G029100.2.Wm82.a2.v1	1644	1690	Light responsive
GmTALE25	Glyma.06G029200.1.Wm82.a2.v1	564	610	Drought inducibility
GmTALE25	Glyma.06G029200.1.Wm82.a2.v1	1968	2014	Light responsive
GmTALE25	Glyma.06G029200.1.Wm82.a2.v1	73	120	Light responsive
GmTALE25	Glyma.06G029200.1.Wm82.a2.v1	-18	28	Light responsive
GmTALE25	Glyma.06G029200.1.Wm82.a2.v1	-7	39	Light responsive
GmTALE25	Glyma.06G029200.1.Wm82.a2.v1	1028	1074	Light responsive
GmTALE25	Glyma.06G029200.1.Wm82.a2.v1	1125	1171	Light responsive
GmTALE25	Glyma.06G029200.1.Wm82.a2.v1	1217	1263	Light responsive
GmTALE25	Glyma.06G029200.1.Wm82.a2.v1	1138	1191	Light responsive
GmTALE25	Glyma.06G029200.1.Wm82.a2.v1	1175	1228	Light responsive
GmTALE25	Glyma.06G029200.1.Wm82.a2.v1	6	55	Salicylic acid responsive
GmTALE25	Glyma.06G029200.1.Wm82.a2.v1	1797	1846	Salicylic acid responsive
GmTALE25	Glyma.06G029200.1.Wm82.a2.v1	239	285	Anaerobic induction
GmTALE25	Glyma.06G029200.1.Wm82.a2.v1	273	319	Anaerobic induction
GmTALE25	Glyma.06G029200.1.Wm82.a2.v1	1682	1727	Abscisic acid responsive
GmTALE25	Glyma.06G029200.1.Wm82.a2.v1	1719	1766	Light responsive
GmTALE25	Glyma.06G029200.1.Wm82.a2.v1	1411	1457	Light responsive
GmTALE25	Glyma.06G029200.1.Wm82.a2.v1	1836	1886	Light responsive
GmTALE25	Glyma.06G029200.1.Wm82.a2.v1	1681	1727	Light responsive
GmTALE25	Glyma.06G029200.1.Wm82.a2.v1	660	709	Defense and stress responsive
GmTALE26	Glyma.06G051600.1.Wm82.a2.v1	627	676	Light responsive
GmTALE26	Glyma.06G051600.1.Wm82.a2.v1	1263	1313	Light responsive
GmTALE26	Glyma.06G051600.1.Wm82.a2.v1	927	972	MeJA responsive
GmTALE26	Glyma.06G051600.1.Wm82.a2.v1	687	735	Zein metabolism regulation
GmTALE26	Glyma.06G051600.1.Wm82.a2.v1	414	463.5	Light responsive
GmTALE26	Glyma.06G051600.1.Wm82.a2.v1	1430	1476	Low temperature responsive
GmTALE26	Glyma.06G051600.1.Wm82.a2.v1	32	81	Circadian control
GmTALE26	Glyma.06G051600.1.Wm82.a2.v1	1911	1957	Light responsive
GmTALE26	Glyma.06G051600.1.Wm82.a2.v1	135	181	Light responsive
GmTALE26	Glyma.06G051600.1.Wm82.a2.v1	6	53	Auxin responsive
GmTALE26	Glyma.06G051600.1.Wm82.a2.v1	540	586	Meristem expression
GmTALE26	Glyma.06G051600.1.Wm82.a2.v1	547	593	Meristem expression
GmTALE26	Glyma.06G051600.1.Wm82.a2.v1	1142	1188	Meristem expression
GmTALE26	Glyma.06G051600.1.Wm82.a2.v1	1702	1748	Meristem expression
GmTALE26	Glyma.06G051600.1.Wm82.a2.v1	753	799	Light responsive
GmTALE26	Glyma.06G051600.1.Wm82.a2.v1	1103	1152	Salicylic acid responsive
GmTALE26	Glyma.06G051600.1.Wm82.a2.v1	121	168	Light responsive
GmTALE26	Glyma.06G051600.1.Wm82.a2.v1	135	180	Abscisic acid responsive
GmTALE26	Glyma.06G051600.1.Wm82.a2.v1	444	490	Anaerobic induction
GmTALE26	Glyma.06G051600.1.Wm82.a2.v1	722	768	Anaerobic induction
GmTALE26	Glyma.06G051600.1.Wm82.a2.v1	934	980	Anaerobic induction
GmTALE26	Glyma.06G051600.1.Wm82.a2.v1	1301	1347	Anaerobic induction
GmTALE26	Glyma.06G051600.1.Wm82.a2.v1	1674	1720	Anaerobic induction
GmTALE26	Glyma.06G051600.1.Wm82.a2.v1	927	972	MeJA responsive
GmTALE26	Glyma.06G051600.1.Wm82.a2.v1	724	773	Defense and stress responsive
GmTALE26	Glyma.06G051600.1.Wm82.a2.v1	1907	1956	Defense and stress responsive
GmTALE27	Glyma.06G065200.1.Wm82.a2.v1	531	576	MeJA responsive
GmTALE27	Glyma.06G065200.1.Wm82.a2.v1	949	998	Circadian control
GmTALE27	Glyma.06G065200.1.Wm82.a2.v1	740	786	Light responsive
GmTALE27	Glyma.06G065200.1.Wm82.a2.v1	1282	1328	Light responsive
GmTALE27	Glyma.06G065200.1.Wm82.a2.v1	463	509	Anaerobic induction
GmTALE27	Glyma.06G065200.1.Wm82.a2.v1	1269	1315	Light responsive
GmTALE27	Glyma.06G065200.1.Wm82.a2.v1	1314	1360	Light responsive
GmTALE27	Glyma.06G065200.1.Wm82.a2.v1	1337	1383	Light responsive
GmTALE27	Glyma.06G065200.1.Wm82.a2.v1	1562	1608	Light responsive
GmTALE27	Glyma.06G065200.1.Wm82.a2.v1	1845	1891	Light responsive
GmTALE27	Glyma.06G065200.1.Wm82.a2.v1	1871	1920	Salicylic acid responsive
GmTALE27	Glyma.06G065200.1.Wm82.a2.v1	686	735	Light responsive
GmTALE27	Glyma.06G065200.1.Wm82.a2.v1	1673	1719	Anaerobic induction
GmTALE27	Glyma.06G065200.1.Wm82.a2.v1	1789	1835	Anaerobic induction
GmTALE27	Glyma.06G065200.1.Wm82.a2.v1	531	576	MeJA responsive
GmTALE27	Glyma.06G065200.1.Wm82.a2.v1	1677	1723	Light responsive
GmTALE27	Glyma.06G065200.1.Wm82.a2.v1	1614	1662	Light responsive
GmTALE27	Glyma.06G065200.1.Wm82.a2.v1	833	880	Endosperm expression
GmTALE27	Glyma.06G065200.1.Wm82.a2.v1	236	285	Defense and stress responsive
GmTALE27	Glyma.06G065200.1.Wm82.a2.v1	319	368	Defense and stress responsive
GmTALE27	Glyma.06G065200.1.Wm82.a2.v1	358	407	Defense and stress responsive
GmTALE28	Glyma.07G104800.1.Wm82.a2.v1	751	797	Light responsive
GmTALE28	Glyma.07G104800.1.Wm82.a2.v1	768	814	Light responsive
GmTALE28	Glyma.07G104800.1.Wm82.a2.v1	131	177	Meristem expression
GmTALE28	Glyma.07G104800.1.Wm82.a2.v1	1815	1865	Light responsive
GmTALE28	Glyma.07G104800.1.Wm82.a2.v1	309	355	Light responsive
GmTALE28	Glyma.07G104800.1.Wm82.a2.v1	92	141	Light responsive
GmTALE28	Glyma.07G104800.1.Wm82.a2.v1	118	164	Low temperature responsive
GmTALE28	Glyma.07G104800.1.Wm82.a2.v1	247	293	Drought inducibility
GmTALE28	Glyma.07G104800.1.Wm82.a2.v1	1817	1866	Zein metabolism regulation
GmTALE28	Glyma.07G104800.1.Wm82.a2.v1	305	354	Defense and stress responsive
GmTALE28	Glyma.07G104800.1.Wm82.a2.v1	673	722	Defense and stress responsive
GmTALE28	Glyma.07G104800.1.Wm82.a2.v1	1750	1796	Light responsive
GmTALE28	Glyma.07G104800.1.Wm82.a2.v1	917	963	Light responsive
GmTALE28	Glyma.07G104800.1.Wm82.a2.v1	1745	1791	Light responsive
GmTALE28	Glyma.07G104800.1.Wm82.a2.v1	1737	1787	Light responsive
GmTALE28	Glyma.07G104800.1.Wm82.a2.v1	991	1039	Light responsive
GmTALE28	Glyma.07G104800.1.Wm82.a2.v1	1750	1795	Abscisic acid responsive
GmTALE28	Glyma.07G104800.1.Wm82.a2.v1	95	142	Light responsive
GmTALE28	Glyma.07G104800.1.Wm82.a2.v1	1103	1152	Salicylic acid responsive
GmTALE29	Glyma.07G172500.1.Wm82.a2.v1	988	1036	Light responsive
GmTALE29	Glyma.07G172500.1.Wm82.a2.v1	335	381	Auxin responsive
GmTALE29	Glyma.07G172500.1.Wm82.a2.v1	104	151	Light responsive
GmTALE29	Glyma.07G172500.1.Wm82.a2.v1	105	151	Light responsive
GmTALE29	Glyma.07G172500.1.Wm82.a2.v1	329	375	Light responsive
GmTALE29	Glyma.07G172500.1.Wm82.a2.v1	1672	1718	Light responsive
GmTALE29	Glyma.07G172500.1.Wm82.a2.v1	1744	1790	Light responsive
GmTALE29	Glyma.07G172500.1.Wm82.a2.v1	308	356	Light responsive
GmTALE29	Glyma.07G172500.1.Wm82.a2.v1	1101	1148	Gibberellin responsive
GmTALE29	Glyma.07G172500.1.Wm82.a2.v1	463	510	Light responsive
GmTALE29	Glyma.07G172500.1.Wm82.a2.v1	498	545	Light responsive
GmTALE29	Glyma.07G172500.1.Wm82.a2.v1	152	198	Anaerobic induction
GmTALE29	Glyma.07G172500.1.Wm82.a2.v1	1879	1928	Light responsive
GmTALE29	Glyma.07G172500.1.Wm82.a2.v1	-19	28	Light responsive
GmTALE29	Glyma.07G172500.1.Wm82.a2.v1	933	979	Light responsive
GmTALE29	Glyma.07G172500.1.Wm82.a2.v1	998	1048	Zein metabolism regulation
GmTALE29	Glyma.07G172500.1.Wm82.a2.v1	1343	1389	Drought inducibility
GmTALE29	Glyma.07G172500.1.Wm82.a2.v1	854	900	Light responsive
GmTALE29	Glyma.07G172500.1.Wm82.a2.v1	142	189	Gibberellin responsive
GmTALE29	Glyma.07G172500.1.Wm82.a2.v1	187	234	Gibberellin responsive
GmTALE30	Glyma.07G263600.1.Wm82.a2.v1	535	584	Salicylic acid responsive
GmTALE30	Glyma.07G263600.1.Wm82.a2.v1	740	789	Salicylic acid responsive
GmTALE30	Glyma.07G263600.1.Wm82.a2.v1	356	404	Light responsive
GmTALE30	Glyma.07G263600.1.Wm82.a2.v1	58	104	Anaerobic induction
GmTALE30	Glyma.07G263600.1.Wm82.a2.v1	241	287	Anaerobic induction
GmTALE30	Glyma.07G263600.1.Wm82.a2.v1	800	846	Anaerobic induction
GmTALE30	Glyma.07G263600.1.Wm82.a2.v1	1205	1251	Anaerobic induction
GmTALE30	Glyma.07G263600.1.Wm82.a2.v1	1513	1559	Anaerobic induction
GmTALE30	Glyma.07G263600.1.Wm82.a2.v1	-14	31	Abscisic acid responsive
GmTALE30	Glyma.07G263600.1.Wm82.a2.v1	1604	1653	Abscisic acid responsive
GmTALE30	Glyma.07G263600.1.Wm82.a2.v1	1354	1399	MeJA responsive
GmTALE30	Glyma.07G263600.1.Wm82.a2.v1	985	1033	Light responsive
GmTALE30	Glyma.07G263600.1.Wm82.a2.v1	1207	1256	Defense and stress responsive
GmTALE30	Glyma.07G263600.1.Wm82.a2.v1	-15	31	Light responsive
GmTALE30	Glyma.07G263600.1.Wm82.a2.v1	1354	1399	MeJA responsive
GmTALE30	Glyma.07G263600.1.Wm82.a2.v1	1691	1740	Wound responsive
GmTALE30	Glyma.07G263600.1.Wm82.a2.v1	175	221	Light responsive
GmTALE30	Glyma.07G263600.1.Wm82.a2.v1	1837	1883	Anaerobic induction
GmTALE30	Glyma.07G263600.1.Wm82.a2.v1	232	278	Light responsive
GmTALE30	Glyma.07G263600.1.Wm82.a2.v1	1167	1213	Light responsive
GmTALE30	Glyma.07G263600.1.Wm82.a2.v1	1188	1234	Light responsive
GmTALE30	Glyma.07G263600.1.Wm82.a2.v1	1245	1291	Light responsive
GmTALE30	Glyma.07G263600.1.Wm82.a2.v1	1067	1113	Meristem expression
GmTALE30	Glyma.07G263600.1.Wm82.a2.v1	1437	1483	Meristem expression
GmTALE31	Glyma.08G016900.1.Wm82.a2.v1	803	851	Light responsive
GmTALE31	Glyma.08G016900.1.Wm82.a2.v1	1849	1896	Gibberellin responsive
GmTALE31	Glyma.08G016900.1.Wm82.a2.v1	85	131	Anaerobic induction
GmTALE31	Glyma.08G016900.1.Wm82.a2.v1	1518	1564	Anaerobic induction
GmTALE31	Glyma.08G016900.1.Wm82.a2.v1	1604	1649	MeJA responsive
GmTALE31	Glyma.08G016900.1.Wm82.a2.v1	1720	1770	Light responsive
GmTALE31	Glyma.08G016900.1.Wm82.a2.v1	896	944	Seed specific regulation
GmTALE31	Glyma.08G016900.1.Wm82.a2.v1	417	466	Defense and stress responsive
GmTALE31	Glyma.08G016900.1.Wm82.a2.v1	528	574	Drought inducibility
GmTALE31	Glyma.08G016900.1.Wm82.a2.v1	564	610	Drought inducibility
GmTALE31	Glyma.08G016900.1.Wm82.a2.v1	815	861	Drought inducibility
GmTALE31	Glyma.08G016900.1.Wm82.a2.v1	1604	1649	MeJA responsive
GmTALE31	Glyma.08G016900.1.Wm82.a2.v1	1164	1210	Light responsive
GmTALE31	Glyma.08G016900.1.Wm82.a2.v1	1002	1048	Light responsive
GmTALE31	Glyma.08G016900.1.Wm82.a2.v1	1118	1164	Light responsive
GmTALE31	Glyma.08G016900.1.Wm82.a2.v1	1133	1179	Light responsive
GmTALE31	Glyma.08G016900.1.Wm82.a2.v1	1233	1279	Light responsive
GmTALE31	Glyma.08G016900.1.Wm82.a2.v1	1429	1475	Light responsive
GmTALE32	Glyma.08G284300.1.Wm82.a2.v1	1352	1398	Meristem expression
GmTALE32	Glyma.08G284300.1.Wm82.a2.v1	646	692	Light responsive
GmTALE32	Glyma.08G284300.1.Wm82.a2.v1	652	698	Light responsive
GmTALE32	Glyma.08G284300.1.Wm82.a2.v1	1654	1700	Light responsive
GmTALE32	Glyma.08G284300.1.Wm82.a2.v1	465	510	MeJA responsive
GmTALE32	Glyma.08G284300.1.Wm82.a2.v1	588	633	MeJA responsive
GmTALE32	Glyma.08G284300.1.Wm82.a2.v1	1512	1558	Drought inducibility
GmTALE32	Glyma.08G284300.1.Wm82.a2.v1	71	117	Low temperature responsive
GmTALE32	Glyma.08G284300.1.Wm82.a2.v1	465	510	MeJA responsive
GmTALE32	Glyma.08G284300.1.Wm82.a2.v1	588	633	MeJA responsive
GmTALE32	Glyma.08G284300.1.Wm82.a2.v1	1872	1918	Auxin responsive
GmTALE32	Glyma.08G284300.1.Wm82.a2.v1	1964	2010	Auxin responsive
GmTALE32	Glyma.08G284300.1.Wm82.a2.v1	551	599	Light responsive
GmTALE32	Glyma.08G284300.1.Wm82.a2.v1	1428	1479	Light responsive
GmTALE32	Glyma.08G284300.1.Wm82.a2.v1	198	247	Defense and stress responsive
GmTALE32	Glyma.08G284300.1.Wm82.a2.v1	1338	1384	Light responsive
GmTALE32	Glyma.08G284300.1.Wm82.a2.v1	1026	1074	Light responsive
GmTALE32	Glyma.08G284300.1.Wm82.a2.v1	1187	1234	Light responsive
GmTALE32	Glyma.08G284300.1.Wm82.a2.v1	392	439	Light responsive
GmTALE32	Glyma.08G284300.1.Wm82.a2.v1	204	250	Anaerobic induction
GmTALE32	Glyma.08G284300.1.Wm82.a2.v1	599	645	Anaerobic induction
GmTALE32	Glyma.08G284300.1.Wm82.a2.v1	1338	1386	Abscisic acid responsive
GmTALE32	Glyma.08G284300.1.Wm82.a2.v1	1339	1384	Abscisic acid responsive
GmTALE33	Glyma.09G007500.1.Wm82.a2.v1	1917	1966	Light responsive
GmTALE33	Glyma.09G007500.1.Wm82.a2.v1	1093	1140	Light responsive
GmTALE33	Glyma.09G007500.1.Wm82.a2.v1	1635	1682	Light responsive
GmTALE33	Glyma.09G007500.1.Wm82.a2.v1	233	283	Abscisic acid responsive
GmTALE33	Glyma.09G007500.1.Wm82.a2.v1	1789	1836	Abscisic acid responsive
GmTALE33	Glyma.09G007500.1.Wm82.a2.v1	1680	1726	Anaerobic induction
GmTALE33	Glyma.09G007500.1.Wm82.a2.v1	1860	1906	Anaerobic induction
GmTALE33	Glyma.09G007500.1.Wm82.a2.v1	1177	1226	Salicylic acid responsive
GmTALE33	Glyma.09G007500.1.Wm82.a2.v1	1674	1723	Defense and stress responsive
GmTALE33	Glyma.09G007500.1.Wm82.a2.v1	1842	1888	Light responsive
GmTALE33	Glyma.09G007500.1.Wm82.a2.v1	882	929	Light responsive
GmTALE33	Glyma.09G007500.1.Wm82.a2.v1	1632	1679	Light responsive
GmTALE33	Glyma.09G007500.1.Wm82.a2.v1	1633	1679	Light responsive
GmTALE33	Glyma.09G007500.1.Wm82.a2.v1	909	958	Light responsive
GmTALE33	Glyma.09G007500.1.Wm82.a2.v1	1406	1452	Meristem expression
GmTALE33	Glyma.09G007500.1.Wm82.a2.v1	1606	1652	Meristem expression
GmTALE33	Glyma.09G007500.1.Wm82.a2.v1	678	727	Light responsive
GmTALE33	Glyma.09G007500.1.Wm82.a2.v1	360	406	Light responsive
GmTALE33	Glyma.09G007500.1.Wm82.a2.v1	501	547	Light responsive
GmTALE33	Glyma.09G007500.1.Wm82.a2.v1	720	766	Light responsive
GmTALE33	Glyma.09G007500.1.Wm82.a2.v1	1016	1062	Light responsive
GmTALE33	Glyma.09G007500.1.Wm82.a2.v1	1427	1474	Light responsive
GmTALE34	Glyma.09G095700.1.Wm82.a2.v1	1035	1081	Light responsive
GmTALE34	Glyma.09G095700.1.Wm82.a2.v1	1266	1312	Light responsive
GmTALE34	Glyma.09G095700.1.Wm82.a2.v1	1100	1149	Defense and stress responsive
GmTALE34	Glyma.09G095700.1.Wm82.a2.v1	1901	1946	MeJA responsive
GmTALE34	Glyma.09G095700.1.Wm82.a2.v1	424	471	Light responsive
GmTALE34	Glyma.09G095700.1.Wm82.a2.v1	425	471	Light responsive
GmTALE34	Glyma.09G095700.1.Wm82.a2.v1	1266	1311	Abscisic acid responsive
GmTALE34	Glyma.09G095700.1.Wm82.a2.v1	1699	1744	Abscisic acid responsive
GmTALE34	Glyma.09G095700.1.Wm82.a2.v1	584	630	Anaerobic induction
GmTALE34	Glyma.09G095700.1.Wm82.a2.v1	1373	1419	Anaerobic induction
GmTALE34	Glyma.09G095700.1.Wm82.a2.v1	1842	1888	Anaerobic induction
GmTALE34	Glyma.09G095700.1.Wm82.a2.v1	1161	1210	Salicylic acid responsive
GmTALE34	Glyma.09G095700.1.Wm82.a2.v1	248	294	Light responsive
GmTALE34	Glyma.09G095700.1.Wm82.a2.v1	279	325	Light responsive
GmTALE34	Glyma.09G095700.1.Wm82.a2.v1	369	415	Light responsive
GmTALE34	Glyma.09G095700.1.Wm82.a2.v1	1453	1499	Light responsive
GmTALE34	Glyma.09G095700.1.Wm82.a2.v1	1895	1941	Light responsive
GmTALE34	Glyma.09G095700.1.Wm82.a2.v1	1646	1696	Light responsive
GmTALE34	Glyma.09G095700.1.Wm82.a2.v1	1699	1745	Light responsive
GmTALE34	Glyma.09G095700.1.Wm82.a2.v1	1220	1269	Circadian control
GmTALE34	Glyma.09G095700.1.Wm82.a2.v1	1224	1274	Circadian control
GmTALE34	Glyma.09G095700.1.Wm82.a2.v1	1433	1480	Gibberellin responsive
GmTALE34	Glyma.09G095700.1.Wm82.a2.v1	1901	1946	MeJA responsive
GmTALE34	Glyma.09G095700.1.Wm82.a2.v1	1534	1582	Zein metabolism regulation
GmTALE35	Glyma.10G081700.2.Wm82.a2.v1	1117	1163	Light responsive
GmTALE35	Glyma.10G081700.2.Wm82.a2.v1	295	342	Gibberellin responsive
GmTALE35	Glyma.10G081700.2.Wm82.a2.v1	977	1023	Low temperature responsive
GmTALE35	Glyma.10G081700.2.Wm82.a2.v1	1335	1381	Low temperature responsive
GmTALE35	Glyma.10G081700.2.Wm82.a2.v1	618	667	Salicylic acid responsive
GmTALE35	Glyma.10G081700.2.Wm82.a2.v1	1652	1701	Salicylic acid responsive
GmTALE35	Glyma.10G081700.2.Wm82.a2.v1	211	257	Light responsive
GmTALE35	Glyma.10G081700.2.Wm82.a2.v1	1056	1102	Light responsive
GmTALE35	Glyma.10G081700.2.Wm82.a2.v1	36	82	Auxin responsive
GmTALE35	Glyma.10G081700.2.Wm82.a2.v1	373	421	Zein metabolism regulation
GmTALE35	Glyma.10G081700.2.Wm82.a2.v1	1433	1481	Light responsive
GmTALE35	Glyma.10G081700.2.Wm82.a2.v1	1870	1918	Light responsive
GmTALE35	Glyma.10G081700.2.Wm82.a2.v1	501	547	Anaerobic induction
GmTALE35	Glyma.10G081700.2.Wm82.a2.v1	1338	1384	Anaerobic induction
GmTALE35	Glyma.10G081700.2.Wm82.a2.v1	1541	1587	Anaerobic induction
GmTALE35	Glyma.10G081700.2.Wm82.a2.v1	205	251	Drought inducibility
GmTALE35	Glyma.10G081700.2.Wm82.a2.v1	1056	1102	Abscisic acid responsive
GmTALE35	Glyma.10G081700.2.Wm82.a2.v1	1057	1102	Abscisic acid responsive
GmTALE35	Glyma.10G081700.2.Wm82.a2.v1	1056	1102	Light responsive
GmTALE35	Glyma.10G081700.2.Wm82.a2.v1	652	698	Light responsive
GmTALE35	Glyma.10G081700.2.Wm82.a2.v1	801	850	Light responsive
GmTALE35	Glyma.10G081700.2.Wm82.a2.v1	1169	1215	Light responsive
GmTALE36	Glyma.10G147000.1.Wm82.a2.v1	798	844	Light responsive
GmTALE36	Glyma.10G147000.1.Wm82.a2.v1	901	947	Light responsive
GmTALE36	Glyma.10G147000.1.Wm82.a2.v1	1610	1655	MeJA responsive
GmTALE36	Glyma.10G147000.1.Wm82.a2.v1	441	490	Zein metabolism regulation
GmTALE36	Glyma.10G147000.1.Wm82.a2.v1	666	715	Zein metabolism regulation
GmTALE36	Glyma.10G147000.1.Wm82.a2.v1	716	765	Zein metabolism regulation
GmTALE36	Glyma.10G147000.1.Wm82.a2.v1	832	878	Light responsive
GmTALE36	Glyma.10G147000.1.Wm82.a2.v1	1131	1177	Light responsive
GmTALE36	Glyma.10G147000.1.Wm82.a2.v1	1351	1397	Light responsive
GmTALE36	Glyma.10G147000.1.Wm82.a2.v1	1211	1260	Light responsive
GmTALE36	Glyma.10G147000.1.Wm82.a2.v1	1657	1706	Light responsive
GmTALE36	Glyma.10G147000.1.Wm82.a2.v1	65	111	Anaerobic induction
GmTALE36	Glyma.10G147000.1.Wm82.a2.v1	335	381	Anaerobic induction
GmTALE36	Glyma.10G147000.1.Wm82.a2.v1	996	1042	Anaerobic induction
GmTALE36	Glyma.10G147000.1.Wm82.a2.v1	1136	1182	Anaerobic induction
GmTALE36	Glyma.10G147000.1.Wm82.a2.v1	1454	1500	Anaerobic induction
GmTALE36	Glyma.10G147000.1.Wm82.a2.v1	1893	1939	Anaerobic induction
GmTALE36	Glyma.10G147000.1.Wm82.a2.v1	1572	1617	Abscisic acid responsive
GmTALE36	Glyma.10G147000.1.Wm82.a2.v1	1586	1631	Abscisic acid responsive
GmTALE36	Glyma.10G147000.1.Wm82.a2.v1	273	320	Light responsive
GmTALE36	Glyma.10G147000.1.Wm82.a2.v1	1659	1708	Light responsive
GmTALE36	Glyma.10G147000.1.Wm82.a2.v1	1209	1256	Gibberellin responsive
GmTALE36	Glyma.10G147000.1.Wm82.a2.v1	972	1023	Salicylic acid responsive
GmTALE36	Glyma.10G147000.1.Wm82.a2.v1	1570	1618	Light responsive
GmTALE36	Glyma.10G147000.1.Wm82.a2.v1	1571	1617	Light responsive
GmTALE36	Glyma.10G147000.1.Wm82.a2.v1	1586	1632	Light responsive
GmTALE36	Glyma.10G147000.1.Wm82.a2.v1	-14	33	Endosperm expression
GmTALE36	Glyma.10G147000.1.Wm82.a2.v1	254	303	Light responsive
GmTALE36	Glyma.10G147000.1.Wm82.a2.v1	1569	1619	Root specific
GmTALE36	Glyma.10G147000.1.Wm82.a2.v1	491	539	Light responsive
GmTALE36	Glyma.10G147000.1.Wm82.a2.v1	1661	1707	Light responsive
GmTALE36	Glyma.10G147000.1.Wm82.a2.v1	1610	1655	MeJA responsive
GmTALE37	Glyma.11G022200.1.Wm82.a2.v1	6	57	Light responsive
GmTALE37	Glyma.11G022200.1.Wm82.a2.v1	1245	1294	Wound responsive
GmTALE37	Glyma.11G022200.1.Wm82.a2.v1	1248	1297	Wound responsive
GmTALE37	Glyma.11G022200.1.Wm82.a2.v1	113	162	Abscisic acid responsive
GmTALE37	Glyma.11G022200.1.Wm82.a2.v1	1692	1740	Light responsive
GmTALE37	Glyma.11G022200.1.Wm82.a2.v1	472	521	Zein metabolism regulation
GmTALE37	Glyma.11G022200.1.Wm82.a2.v1	312	358	Drought inducibility
GmTALE37	Glyma.11G022200.1.Wm82.a2.v1	6	52	Anaerobic induction
GmTALE37	Glyma.11G022200.1.Wm82.a2.v1	91	137	Anaerobic induction
GmTALE37	Glyma.11G022200.1.Wm82.a2.v1	941	987	Anaerobic induction
GmTALE37	Glyma.11G022200.1.Wm82.a2.v1	1459	1505	Anaerobic induction
GmTALE37	Glyma.11G022200.1.Wm82.a2.v1	1812	1862	Light responsive
GmTALE37	Glyma.11G022200.1.Wm82.a2.v1	581	630	Defense and stress responsive
GmTALE37	Glyma.11G022200.1.Wm82.a2.v1	1261	1310	Defense and stress responsive
GmTALE37	Glyma.11G022200.1.Wm82.a2.v1	614	661	Gibberellin responsive
GmTALE37	Glyma.11G022200.1.Wm82.a2.v1	1050	1097	Gibberellin responsive
GmTALE37	Glyma.11G022200.1.Wm82.a2.v1	1815	1862	Gibberellin responsive
GmTALE37	Glyma.11G022200.1.Wm82.a2.v1	242	288	Light responsive
GmTALE37	Glyma.11G022200.1.Wm82.a2.v1	290	336	Light responsive
GmTALE37	Glyma.11G022200.1.Wm82.a2.v1	440	486	Light responsive
GmTALE37	Glyma.11G022200.1.Wm82.a2.v1	1113	1159	Light responsive
GmTALE37	Glyma.11G022200.1.Wm82.a2.v1	1972	2018	Light responsive
GmTALE37	Glyma.11G022200.1.Wm82.a2.v1	581	627	Light responsive
GmTALE37	Glyma.11G022200.1.Wm82.a2.v1	734	780	Light responsive
GmTALE37	Glyma.11G022200.1.Wm82.a2.v1	1265	1311	Light responsive
GmTALE37	Glyma.11G022200.1.Wm82.a2.v1	1658	1704	Light responsive
GmTALE38	Glyma.11G027100.1.Wm82.a2.v1	246	293	Light responsive
GmTALE38	Glyma.11G027100.1.Wm82.a2.v1	204	249	MeJA responsive
GmTALE38	Glyma.11G027100.1.Wm82.a2.v1	337	382	MeJA responsive
GmTALE38	Glyma.11G027100.1.Wm82.a2.v1	204	249	MeJA responsive
GmTALE38	Glyma.11G027100.1.Wm82.a2.v1	337	382	MeJA responsive
GmTALE38	Glyma.11G027100.1.Wm82.a2.v1	15	63	Light responsive
GmTALE38	Glyma.11G027100.1.Wm82.a2.v1	1056	1104	Light responsive
GmTALE38	Glyma.11G027100.1.Wm82.a2.v1	1199	1247	Light responsive
GmTALE38	Glyma.11G027100.1.Wm82.a2.v1	1755	1801	Drought inducibility
GmTALE38	Glyma.11G027100.1.Wm82.a2.v1	1315	1361	Anaerobic induction
GmTALE38	Glyma.11G027100.1.Wm82.a2.v1	239	290	Flavonoid biosynthetic genes regulation
GmTALE38	Glyma.11G027100.1.Wm82.a2.v1	1661	1708	Light responsive
GmTALE38	Glyma.11G027100.1.Wm82.a2.v1	629	675	Auxin responsive
GmTALE38	Glyma.11G027100.1.Wm82.a2.v1	1902	1951	Light responsive
GmTALE38	Glyma.11G027100.1.Wm82.a2.v1	1743	1789	Low temperature responsive
GmTALE38	Glyma.11G027100.1.Wm82.a2.v1	605	653	Light responsive
GmTALE38	Glyma.11G027100.1.Wm82.a2.v1	420	469	Salicylic acid responsive
GmTALE38	Glyma.11G027100.1.Wm82.a2.v1	1268	1315	Gibberellin responsive
GmTALE38	Glyma.11G027100.1.Wm82.a2.v1	1875	1922	Light responsive
GmTALE38	Glyma.11G027100.1.Wm82.a2.v1	233	279	Light responsive
GmTALE38	Glyma.11G027100.1.Wm82.a2.v1	1412	1462	Light responsive
GmTALE39	Glyma.11G062300.1.Wm82.a2.v1	435	481	Light responsive
GmTALE39	Glyma.11G062300.1.Wm82.a2.v1	667	716	Light responsive
GmTALE39	Glyma.11G062300.1.Wm82.a2.v1	1061	1108	Light responsive
GmTALE39	Glyma.11G062300.1.Wm82.a2.v1	402	449	Light responsive
GmTALE39	Glyma.11G062300.1.Wm82.a2.v1	1323	1372	Light responsive
GmTALE39	Glyma.11G062300.1.Wm82.a2.v1	495	541	Light responsive
GmTALE39	Glyma.11G062300.1.Wm82.a2.v1	391	438	Gibberellin responsive
GmTALE39	Glyma.11G062300.1.Wm82.a2.v1	665	714	Light responsive
GmTALE39	Glyma.11G062300.1.Wm82.a2.v1	667	715	Light responsive
GmTALE39	Glyma.11G062300.1.Wm82.a2.v1	513	559	Light responsive
GmTALE39	Glyma.11G062300.1.Wm82.a2.v1	316	363	Gibberellin responsive
GmTALE39	Glyma.11G062300.1.Wm82.a2.v1	622	672	Salicylic acid responsive
GmTALE39	Glyma.11G062300.1.Wm82.a2.v1	1136	1185	Salicylic acid responsive
GmTALE39	Glyma.11G062300.1.Wm82.a2.v1	1811	1860	Light responsive
GmTALE39	Glyma.11G062300.1.Wm82.a2.v1	1905	1950	MeJA responsive
GmTALE39	Glyma.11G062300.1.Wm82.a2.v1	-12	36	Light responsive
GmTALE39	Glyma.11G062300.1.Wm82.a2.v1	745	794	Zein metabolism regulation
GmTALE39	Glyma.11G062300.1.Wm82.a2.v1	698	744	Anaerobic induction
GmTALE39	Glyma.11G062300.1.Wm82.a2.v1	731	777	Anaerobic induction
GmTALE39	Glyma.11G062300.1.Wm82.a2.v1	1559	1605	Anaerobic induction
GmTALE39	Glyma.11G062300.1.Wm82.a2.v1	1879	1925	Anaerobic induction
GmTALE39	Glyma.11G062300.1.Wm82.a2.v1	1942	1988	Anaerobic induction
GmTALE39	Glyma.11G062300.1.Wm82.a2.v1	433	482	Abscisic acid responsive
GmTALE39	Glyma.11G062300.1.Wm82.a2.v1	435	481	Abscisic acid responsive
GmTALE39	Glyma.11G062300.1.Wm82.a2.v1	436	481	Abscisic acid responsive
GmTALE39	Glyma.11G062300.1.Wm82.a2.v1	1905	1950	MeJA responsive
GmTALE39	Glyma.11G062300.1.Wm82.a2.v1	435	481	Light responsive
GmTALE40	Glyma.11G196300.3.Wm82.a2.v1	435	482	Light responsive
GmTALE40	Glyma.11G196300.3.Wm82.a2.v1	1021	1067	Light responsive
GmTALE40	Glyma.11G196300.3.Wm82.a2.v1	1482	1528	Light responsive
GmTALE40	Glyma.11G196300.3.Wm82.a2.v1	1486	1532	Light responsive
GmTALE40	Glyma.11G196300.3.Wm82.a2.v1	1518	1564	Light responsive
GmTALE40	Glyma.11G196300.3.Wm82.a2.v1	1355	1401	Light responsive
GmTALE40	Glyma.11G196300.3.Wm82.a2.v1	542	589	Light responsive
GmTALE40	Glyma.11G196300.3.Wm82.a2.v1	1300	1347	Light responsive
GmTALE40	Glyma.11G196300.3.Wm82.a2.v1	1650	1697	Light responsive
GmTALE40	Glyma.11G196300.3.Wm82.a2.v1	409	456	Gibberellin responsive
GmTALE40	Glyma.11G196300.3.Wm82.a2.v1	786	836	Light responsive
GmTALE40	Glyma.11G196300.3.Wm82.a2.v1	188	234	Light responsive
GmTALE40	Glyma.11G196300.3.Wm82.a2.v1	204	250	Light responsive
GmTALE40	Glyma.11G196300.3.Wm82.a2.v1	497	542	MeJA responsive
GmTALE40	Glyma.11G196300.3.Wm82.a2.v1	347	393	Anaerobic induction
GmTALE40	Glyma.11G196300.3.Wm82.a2.v1	706	752	Anaerobic induction
GmTALE40	Glyma.11G196300.3.Wm82.a2.v1	724	770	Anaerobic induction
GmTALE40	Glyma.11G196300.3.Wm82.a2.v1	395	443	Light responsive
GmTALE40	Glyma.11G196300.3.Wm82.a2.v1	1065	1113	Light responsive
GmTALE40	Glyma.11G196300.3.Wm82.a2.v1	1861	1909	Light responsive
GmTALE40	Glyma.11G196300.3.Wm82.a2.v1	652	700	Palisade mesophyll cell differentiation
GmTALE40	Glyma.11G196300.3.Wm82.a2.v1	497	542	MeJA responsive
GmTALE40	Glyma.11G196300.3.Wm82.a2.v1	1663	1712	Abscisic acid responsive
GmTALE41	Glyma.12G077800.1.Wm82.a2.v1	893	939	Anaerobic induction
GmTALE41	Glyma.12G077800.1.Wm82.a2.v1	1447	1495	Light responsive
GmTALE41	Glyma.12G077800.1.Wm82.a2.v1	1848	1896	Light responsive
GmTALE41	Glyma.12G077800.1.Wm82.a2.v1	839	887	Palisade mesophyll cell differentiation
GmTALE41	Glyma.12G077800.1.Wm82.a2.v1	1102	1148	Light responsive
GmTALE41	Glyma.12G077800.1.Wm82.a2.v1	393	438	MeJA responsive
GmTALE41	Glyma.12G077800.1.Wm82.a2.v1	1103	1148	Abscisic acid responsive
GmTALE41	Glyma.12G077800.1.Wm82.a2.v1	80	126	Light responsive
GmTALE41	Glyma.12G077800.1.Wm82.a2.v1	96	142	Light responsive
GmTALE41	Glyma.12G077800.1.Wm82.a2.v1	393	438	MeJA responsive
GmTALE41	Glyma.12G077800.1.Wm82.a2.v1	498	544	Light responsive
GmTALE41	Glyma.12G077800.1.Wm82.a2.v1	560	606	Light responsive
GmTALE41	Glyma.12G077800.1.Wm82.a2.v1	631	677	Light responsive
GmTALE41	Glyma.12G077800.1.Wm82.a2.v1	1511	1557	Light responsive
GmTALE41	Glyma.12G077800.1.Wm82.a2.v1	1540	1586	Light responsive
GmTALE41	Glyma.12G077800.1.Wm82.a2.v1	1386	1432	Light responsive
GmTALE41	Glyma.12G077800.1.Wm82.a2.v1	1444	1490	Light responsive
GmTALE41	Glyma.12G077800.1.Wm82.a2.v1	1646	1693	Light responsive
GmTALE41	Glyma.12G077800.1.Wm82.a2.v1	291	338	Gibberellin responsive
GmTALE41	Glyma.12G077800.1.Wm82.a2.v1	1081	1130	Defense and stress responsive
GmTALE41	Glyma.12G077800.1.Wm82.a2.v1	205	251	Low temperature responsive
GmTALE41	Glyma.12G077800.1.Wm82.a2.v1	1674	1720	Anaerobic induction
GmTALE42	Glyma.12G094800.1.Wm82.a2.v1	281	332	Auxin responsive
GmTALE42	Glyma.12G094800.1.Wm82.a2.v1	758	805	Light responsive
GmTALE42	Glyma.12G094800.1.Wm82.a2.v1	321	366	MeJA responsive
GmTALE42	Glyma.12G094800.1.Wm82.a2.v1	666	711	Abscisic acid responsive
GmTALE42	Glyma.12G094800.1.Wm82.a2.v1	321	366	MeJA responsive
GmTALE42	Glyma.12G094800.1.Wm82.a2.v1	665	711	Light responsive
GmTALE42	Glyma.12G094800.1.Wm82.a2.v1	1674	1723.5	Light responsive
GmTALE42	Glyma.12G094800.1.Wm82.a2.v1	1744	1792	Light responsive
GmTALE42	Glyma.12G094800.1.Wm82.a2.v1	502	548	Anaerobic induction
GmTALE42	Glyma.12G094800.1.Wm82.a2.v1	728	774	Anaerobic induction
GmTALE42	Glyma.12G094800.1.Wm82.a2.v1	1225	1272	Gibberellin responsive
GmTALE42	Glyma.12G094800.1.Wm82.a2.v1	1480	1527	Gibberellin responsive
GmTALE42	Glyma.12G094800.1.Wm82.a2.v1	1829	1878	Salicylic acid responsive
GmTALE42	Glyma.12G094800.1.Wm82.a2.v1	45	91	Light responsive
GmTALE42	Glyma.12G094800.1.Wm82.a2.v1	801	847	Light responsive
GmTALE42	Glyma.12G094800.1.Wm82.a2.v1	973	1019	Light responsive
GmTALE42	Glyma.12G094800.1.Wm82.a2.v1	1034	1080	Light responsive
GmTALE42	Glyma.12G094800.1.Wm82.a2.v1	1387	1433	Light responsive
GmTALE42	Glyma.12G094800.1.Wm82.a2.v1	5	51	Light responsive
GmTALE43	Glyma.12G176400.2.Wm82.a2.v1	673	718	MeJA responsive
GmTALE43	Glyma.12G176400.2.Wm82.a2.v1	1880	1927	Light responsive
GmTALE43	Glyma.12G176400.2.Wm82.a2.v1	1447	1500	Light responsive
GmTALE43	Glyma.12G176400.2.Wm82.a2.v1	1018	1066	Light responsive
GmTALE43	Glyma.12G176400.2.Wm82.a2.v1	1033	1081	Light responsive
GmTALE43	Glyma.12G176400.2.Wm82.a2.v1	188	234	Anaerobic induction
GmTALE43	Glyma.12G176400.2.Wm82.a2.v1	397	443	Anaerobic induction
GmTALE43	Glyma.12G176400.2.Wm82.a2.v1	522	568	Anaerobic induction
GmTALE43	Glyma.12G176400.2.Wm82.a2.v1	1232	1278	Anaerobic induction
GmTALE43	Glyma.12G176400.2.Wm82.a2.v1	1368	1414	Anaerobic induction
GmTALE43	Glyma.12G176400.2.Wm82.a2.v1	451	497	Drought inducibility
GmTALE43	Glyma.12G176400.2.Wm82.a2.v1	865	911	Drought inducibility
GmTALE43	Glyma.12G176400.2.Wm82.a2.v1	1202	1248	Meristem expression
GmTALE43	Glyma.12G176400.2.Wm82.a2.v1	905	950	Abscisic acid responsive
GmTALE43	Glyma.12G176400.2.Wm82.a2.v1	1357	1402	Abscisic acid responsive
GmTALE43	Glyma.12G176400.2.Wm82.a2.v1	1527	1572	Abscisic acid responsive
GmTALE43	Glyma.12G176400.2.Wm82.a2.v1	673	718	MeJA responsive
GmTALE43	Glyma.12G176400.2.Wm82.a2.v1	905	951	Light responsive
GmTALE43	Glyma.12G176400.2.Wm82.a2.v1	1357	1403	Light responsive
GmTALE43	Glyma.12G176400.2.Wm82.a2.v1	1526	1572	Light responsive
GmTALE43	Glyma.12G176400.2.Wm82.a2.v1	1090	1140	Light responsive
GmTALE43	Glyma.12G176400.2.Wm82.a2.v1	961	1007	Auxin responsive
GmTALE43	Glyma.12G176400.2.Wm82.a2.v1	988	1034	Auxin responsive
GmTALE43	Glyma.12G176400.2.Wm82.a2.v1	1826	1873	Light responsive
GmTALE43	Glyma.12G176400.2.Wm82.a2.v1	1023	1069	Light responsive
GmTALE43	Glyma.12G176400.2.Wm82.a2.v1	1795	1841	Light responsive
GmTALE43	Glyma.12G176400.2.Wm82.a2.v1	1898	1947	Salicylic acid responsive
GmTALE44	Glyma.12G188800.1.Wm82.a2.v1	465	512	Light responsive
GmTALE44	Glyma.12G188800.1.Wm82.a2.v1	601	648	Light responsive
GmTALE44	Glyma.12G188800.1.Wm82.a2.v1	371	418	Gibberellin responsive
GmTALE44	Glyma.12G188800.1.Wm82.a2.v1	107	153	Light responsive
GmTALE44	Glyma.12G188800.1.Wm82.a2.v1	377	423	Light responsive
GmTALE44	Glyma.12G188800.1.Wm82.a2.v1	394	440	Light responsive
GmTALE44	Glyma.12G188800.1.Wm82.a2.v1	398	444	Light responsive
GmTALE44	Glyma.12G188800.1.Wm82.a2.v1	727	773	Light responsive
GmTALE44	Glyma.12G188800.1.Wm82.a2.v1	767	813	Light responsive
GmTALE44	Glyma.12G188800.1.Wm82.a2.v1	1491	1540	Light responsive
GmTALE44	Glyma.12G188800.1.Wm82.a2.v1	1196	1243	Light responsive
GmTALE44	Glyma.12G188800.1.Wm82.a2.v1	519	566	Gibberellin responsive
GmTALE44	Glyma.12G188800.1.Wm82.a2.v1	597	644	Gibberellin responsive
GmTALE44	Glyma.12G188800.1.Wm82.a2.v1	1068	1117	Defense and stress responsive
GmTALE44	Glyma.12G188800.1.Wm82.a2.v1	1487	1532	MeJA responsive
GmTALE44	Glyma.12G188800.1.Wm82.a2.v1	1105	1153	Light responsive
GmTALE44	Glyma.12G188800.1.Wm82.a2.v1	50	99	Wound responsive
GmTALE44	Glyma.12G188800.1.Wm82.a2.v1	99	145	Anaerobic induction
GmTALE44	Glyma.12G188800.1.Wm82.a2.v1	130	176	Anaerobic induction
GmTALE44	Glyma.12G188800.1.Wm82.a2.v1	339	387.5	Palisade mesophyll cell differentiation
GmTALE44	Glyma.12G188800.1.Wm82.a2.v1	868	916	Zein metabolism regulation
GmTALE44	Glyma.12G188800.1.Wm82.a2.v1	1487	1532	MeJA responsive
GmTALE45	Glyma.13G157300.1.Wm82.a2.v1	1696	1745	Cell cycle regulation
GmTALE45	Glyma.13G157300.1.Wm82.a2.v1	922	968	Light responsive
GmTALE45	Glyma.13G157300.1.Wm82.a2.v1	982	1028	Light responsive
GmTALE45	Glyma.13G157300.1.Wm82.a2.v1	837	886	Salicylic acid responsive
GmTALE45	Glyma.13G157300.1.Wm82.a2.v1	1372	1421	Salicylic acid responsive
GmTALE45	Glyma.13G157300.1.Wm82.a2.v1	325	372	Gibberellin responsive
GmTALE45	Glyma.13G157300.1.Wm82.a2.v1	684	731	Gibberellin responsive
GmTALE45	Glyma.13G157300.1.Wm82.a2.v1	937	983	Light responsive
GmTALE45	Glyma.13G157300.1.Wm82.a2.v1	1029	1078	Light responsive
GmTALE45	Glyma.13G157300.1.Wm82.a2.v1	1032	1078	Light responsive
GmTALE45	Glyma.13G157300.1.Wm82.a2.v1	1154	1200	Drought inducibility
GmTALE45	Glyma.13G157300.1.Wm82.a2.v1	714	760	Anaerobic induction
GmTALE45	Glyma.13G157300.1.Wm82.a2.v1	782	828	Anaerobic induction
GmTALE45	Glyma.13G157300.1.Wm82.a2.v1	1016	1062	Anaerobic induction
GmTALE45	Glyma.13G157300.1.Wm82.a2.v1	1022	1070	Light responsive
GmTALE45	Glyma.13G157300.1.Wm82.a2.v1	1507	1555	Light responsive
GmTALE45	Glyma.13G157300.1.Wm82.a2.v1	1571	1620	Zein metabolism regulation
GmTALE45	Glyma.13G157300.1.Wm82.a2.v1	1678	1724	Light responsive
GmTALE45	Glyma.13G157300.1.Wm82.a2.v1	938	983	Abscisic acid responsive
GmTALE45	Glyma.13G157300.1.Wm82.a2.v1	1032	1077	Abscisic acid responsive
GmTALE45	Glyma.13G157300.1.Wm82.a2.v1	1678	1723	Abscisic acid responsive
GmTALE45	Glyma.13G157300.1.Wm82.a2.v1	273	321	Light responsive
GmTALE46	Glyma.13G312900.1.Wm82.a2.v1	833	878	Abscisic acid responsive
GmTALE46	Glyma.13G312900.1.Wm82.a2.v1	1018	1066.5	Palisade mesophyll cell differentiation
GmTALE46	Glyma.13G312900.1.Wm82.a2.v1	691	737	Anaerobic induction
GmTALE46	Glyma.13G312900.1.Wm82.a2.v1	810	856	Anaerobic induction
GmTALE46	Glyma.13G312900.1.Wm82.a2.v1	761	810	Wound responsive
GmTALE46	Glyma.13G312900.1.Wm82.a2.v1	389	435	Light responsive
GmTALE46	Glyma.13G312900.1.Wm82.a2.v1	1265	1312	Gibberellin responsive
GmTALE46	Glyma.13G312900.1.Wm82.a2.v1	230	277	Light responsive
GmTALE46	Glyma.13G312900.1.Wm82.a2.v1	490	536	Light responsive
GmTALE46	Glyma.13G312900.1.Wm82.a2.v1	1057	1103	Light responsive
GmTALE46	Glyma.13G312900.1.Wm82.a2.v1	1061	1107	Light responsive
GmTALE46	Glyma.13G312900.1.Wm82.a2.v1	1065	1111	Light responsive
GmTALE46	Glyma.13G312900.1.Wm82.a2.v1	1069	1115	Light responsive
GmTALE46	Glyma.13G312900.1.Wm82.a2.v1	1394	1440	Light responsive
GmTALE46	Glyma.13G312900.1.Wm82.a2.v1	1051	1098	Gibberellin responsive
GmTALE46	Glyma.13G312900.1.Wm82.a2.v1	1269	1316	Light responsive
GmTALE46	Glyma.13G312900.1.Wm82.a2.v1	26	72	Auxin responsive
GmTALE46	Glyma.13G312900.1.Wm82.a2.v1	306	352	Light responsive
GmTALE46	Glyma.13G312900.1.Wm82.a2.v1	832	878	Light responsive
GmTALE47	Glyma.13G324200.3.Wm82.a2.v1	431	477	Drought inducibility
GmTALE47	Glyma.13G324200.3.Wm82.a2.v1	883	929	Drought inducibility
GmTALE47	Glyma.13G324200.3.Wm82.a2.v1	378	424	Anaerobic induction
GmTALE47	Glyma.13G324200.3.Wm82.a2.v1	524	570	Anaerobic induction
GmTALE47	Glyma.13G324200.3.Wm82.a2.v1	904	950	Anaerobic induction
GmTALE47	Glyma.13G324200.3.Wm82.a2.v1	1254	1300	Anaerobic induction
GmTALE47	Glyma.13G324200.3.Wm82.a2.v1	1040	1088	Light responsive
GmTALE47	Glyma.13G324200.3.Wm82.a2.v1	1064	1112	Light responsive
GmTALE47	Glyma.13G324200.3.Wm82.a2.v1	601	648	Endosperm expression
GmTALE47	Glyma.13G324200.3.Wm82.a2.v1	684	729	MeJA responsive
GmTALE47	Glyma.13G324200.3.Wm82.a2.v1	1224	1270	Meristem expression
GmTALE47	Glyma.13G324200.3.Wm82.a2.v1	1906	1953	Light responsive
GmTALE47	Glyma.13G324200.3.Wm82.a2.v1	684	729	MeJA responsive
GmTALE47	Glyma.13G324200.3.Wm82.a2.v1	1437	1487	Light responsive
GmTALE47	Glyma.13G324200.3.Wm82.a2.v1	417	463	Light responsive
GmTALE47	Glyma.13G324200.3.Wm82.a2.v1	1963	2009	Light responsive
GmTALE47	Glyma.13G324200.3.Wm82.a2.v1	1045	1091	Light responsive
GmTALE47	Glyma.13G324200.3.Wm82.a2.v1	1270	1317	Light responsive
GmTALE47	Glyma.13G324200.3.Wm82.a2.v1	1924	1973	Salicylic acid responsive
GmTALE47	Glyma.13G324200.3.Wm82.a2.v1	927	976	Defense and stress responsive
GmTALE47	Glyma.13G324200.3.Wm82.a2.v1	173	219	Auxin responsive
GmTALE47	Glyma.13G324200.3.Wm82.a2.v1	982	1028	Auxin responsive
GmTALE47	Glyma.13G324200.3.Wm82.a2.v1	1010	1056	Auxin responsive
GmTALE48	Glyma.14G047000.1.Wm82.a2.v1	815	862	Gibberellin responsive
GmTALE48	Glyma.14G047000.1.Wm82.a2.v1	1609	1656	Light responsive
GmTALE48	Glyma.14G047000.1.Wm82.a2.v1	274	320	Light responsive
GmTALE48	Glyma.14G047000.1.Wm82.a2.v1	966	1012	Light responsive
GmTALE48	Glyma.14G047000.1.Wm82.a2.v1	1103	1149	Light responsive
GmTALE48	Glyma.14G047000.1.Wm82.a2.v1	735	781	Light responsive
GmTALE48	Glyma.14G047000.1.Wm82.a2.v1	764	810	Light responsive
GmTALE48	Glyma.14G047000.1.Wm82.a2.v1	1164	1210	Light responsive
GmTALE48	Glyma.14G047000.1.Wm82.a2.v1	1441	1487	Light responsive
GmTALE48	Glyma.14G047000.1.Wm82.a2.v1	665	713	Light responsive
GmTALE48	Glyma.14G047000.1.Wm82.a2.v1	120	168	Light responsive
GmTALE48	Glyma.14G047000.1.Wm82.a2.v1	753	799	Light responsive
GmTALE48	Glyma.14G047000.1.Wm82.a2.v1	696	742	Anaerobic induction
GmTALE48	Glyma.14G047000.1.Wm82.a2.v1	1792	1838	Anaerobic induction
GmTALE48	Glyma.14G047000.1.Wm82.a2.v1	1742	1788	Drought inducibility
GmTALE48	Glyma.14G047000.1.Wm82.a2.v1	846	892	Meristem expression
GmTALE48	Glyma.14G047000.1.Wm82.a2.v1	753	798	Abscisic acid responsive
GmTALE48	Glyma.14G047000.1.Wm82.a2.v1	774	819	Abscisic acid responsive
GmTALE48	Glyma.14G047000.1.Wm82.a2.v1	1335	1380	Abscisic acid responsive
GmTALE48	Glyma.14G047000.1.Wm82.a2.v1	774	820	Light responsive
GmTALE48	Glyma.14G047000.1.Wm82.a2.v1	1335	1381	Light responsive
GmTALE48	Glyma.14G047000.1.Wm82.a2.v1	407	456.5	Light responsive
GmTALE48	Glyma.14G047000.1.Wm82.a2.v1	415	464	Light responsive
GmTALE48	Glyma.14G047000.1.Wm82.a2.v1	496	543	Light responsive
GmTALE48	Glyma.14G047000.1.Wm82.a2.v1	497	543	Light responsive
GmTALE48	Glyma.14G047000.1.Wm82.a2.v1	1339	1385	Light responsive
GmTALE49	Glyma.14G070700.1.Wm82.a2.v1	614	659	MeJA responsive
GmTALE49	Glyma.14G070700.1.Wm82.a2.v1	748	794	Meristem expression
GmTALE49	Glyma.14G070700.1.Wm82.a2.v1	616	661	Abscisic acid responsive
GmTALE49	Glyma.14G070700.1.Wm82.a2.v1	748	797	Abscisic acid responsive
GmTALE49	Glyma.14G070700.1.Wm82.a2.v1	1701	1746	Abscisic acid responsive
GmTALE49	Glyma.14G070700.1.Wm82.a2.v1	324	370	Anaerobic induction
GmTALE49	Glyma.14G070700.1.Wm82.a2.v1	1360	1406	Anaerobic induction
GmTALE49	Glyma.14G070700.1.Wm82.a2.v1	1379	1425	Anaerobic induction
GmTALE49	Glyma.14G070700.1.Wm82.a2.v1	1389	1435	Anaerobic induction
GmTALE49	Glyma.14G070700.1.Wm82.a2.v1	1884	1930	Anaerobic induction
GmTALE49	Glyma.14G070700.1.Wm82.a2.v1	45	94	Zein metabolism regulation
GmTALE49	Glyma.14G070700.1.Wm82.a2.v1	612	661	Zein metabolism regulation
GmTALE49	Glyma.14G070700.1.Wm82.a2.v1	1650	1699	Zein metabolism regulation
GmTALE49	Glyma.14G070700.1.Wm82.a2.v1	336	384	Light responsive
GmTALE49	Glyma.14G070700.1.Wm82.a2.v1	1943	1991	Light responsive
GmTALE49	Glyma.14G070700.1.Wm82.a2.v1	614	659	MeJA responsive
GmTALE49	Glyma.14G070700.1.Wm82.a2.v1	569	616	Light responsive
GmTALE49	Glyma.14G070700.1.Wm82.a2.v1	570	616	Light responsive
GmTALE49	Glyma.14G070700.1.Wm82.a2.v1	801	847	Light responsive
GmTALE49	Glyma.14G070700.1.Wm82.a2.v1	1102	1149	Light responsive
GmTALE49	Glyma.14G070700.1.Wm82.a2.v1	1597	1644	Light responsive
GmTALE49	Glyma.14G070700.1.Wm82.a2.v1	1754	1801	Gibberellin responsive
GmTALE49	Glyma.14G070700.1.Wm82.a2.v1	-1	45	Light responsive
GmTALE49	Glyma.14G070700.1.Wm82.a2.v1	460	506	Light responsive
GmTALE49	Glyma.14G070700.1.Wm82.a2.v1	816	862	Light responsive
GmTALE49	Glyma.14G070700.1.Wm82.a2.v1	1697	1743	Light responsive
GmTALE49	Glyma.14G070700.1.Wm82.a2.v1	362	408	Light responsive
GmTALE49	Glyma.14G070700.1.Wm82.a2.v1	405	451	Light responsive
GmTALE49	Glyma.14G070700.1.Wm82.a2.v1	586	632	Light responsive
GmTALE49	Glyma.14G070700.1.Wm82.a2.v1	661	707	Light responsive
GmTALE49	Glyma.14G070700.1.Wm82.a2.v1	668	714	Light responsive
GmTALE49	Glyma.14G070700.1.Wm82.a2.v1	1717	1763	Light responsive
GmTALE49	Glyma.14G070700.1.Wm82.a2.v1	559	606	Gibberellin responsive
GmTALE49	Glyma.14G070700.1.Wm82.a2.v1	1894	1941	Light responsive
GmTALE49	Glyma.14G070700.1.Wm82.a2.v1	881	930	Light responsive
GmTALE49	Glyma.14G070700.1.Wm82.a2.v1	1822	1871	Light responsive
GmTALE49	Glyma.14G070700.1.Wm82.a2.v1	395	441	Light responsive
GmTALE49	Glyma.14G070700.1.Wm82.a2.v1	615	661	Light responsive
GmTALE49	Glyma.14G070700.1.Wm82.a2.v1	1700	1746	Light responsive
GmTALE50	Glyma.14G091200.1.Wm82.a2.v1	868	914	Light responsive
GmTALE50	Glyma.14G091200.1.Wm82.a2.v1	1930	1977	Light responsive
GmTALE50	Glyma.14G091200.1.Wm82.a2.v1	869	919.5	Flavonoid biosynthetic genes regulation
GmTALE50	Glyma.14G091200.1.Wm82.a2.v1	826	876	Light responsive
GmTALE50	Glyma.14G091200.1.Wm82.a2.v1	606	652	Light responsive
GmTALE50	Glyma.14G091200.1.Wm82.a2.v1	271	317	Anaerobic induction
GmTALE50	Glyma.14G091200.1.Wm82.a2.v1	276	322	Anaerobic induction
GmTALE50	Glyma.14G091200.1.Wm82.a2.v1	545	591	Anaerobic induction
GmTALE50	Glyma.14G091200.1.Wm82.a2.v1	555	601	Anaerobic induction
GmTALE50	Glyma.14G091200.1.Wm82.a2.v1	703	749	Anaerobic induction
GmTALE50	Glyma.14G091200.1.Wm82.a2.v1	1248	1294	Anaerobic induction
GmTALE50	Glyma.14G091200.1.Wm82.a2.v1	1379	1425	Anaerobic induction
GmTALE50	Glyma.14G091200.1.Wm82.a2.v1	1628	1674	Anaerobic induction
GmTALE50	Glyma.14G091200.1.Wm82.a2.v1	1898	1944	Anaerobic induction
GmTALE50	Glyma.14G091200.1.Wm82.a2.v1	765	811	Light responsive
GmTALE50	Glyma.14G091200.1.Wm82.a2.v1	1800	1846	Light responsive
GmTALE51	Glyma.14G112400.1.Wm82.a2.v1	1114	1163	Light responsive
GmTALE51	Glyma.14G112400.1.Wm82.a2.v1	1420	1469	Light responsive
GmTALE51	Glyma.14G112400.1.Wm82.a2.v1	37	83	Light responsive
GmTALE51	Glyma.14G112400.1.Wm82.a2.v1	442	488	Light responsive
GmTALE51	Glyma.14G112400.1.Wm82.a2.v1	940	986	Light responsive
GmTALE51	Glyma.14G112400.1.Wm82.a2.v1	1044	1090	Light responsive
GmTALE51	Glyma.14G112400.1.Wm82.a2.v1	1087	1133	Light responsive
GmTALE51	Glyma.14G112400.1.Wm82.a2.v1	1849	1895	Light responsive
GmTALE51	Glyma.14G112400.1.Wm82.a2.v1	1354	1401	Gibberellin responsive
GmTALE51	Glyma.14G112400.1.Wm82.a2.v1	1868	1917	Salicylic acid responsive
GmTALE51	Glyma.14G112400.1.Wm82.a2.v1	1226	1274	Auxin responsive
GmTALE51	Glyma.14G112400.1.Wm82.a2.v1	1946	1992	Auxin responsive
GmTALE51	Glyma.14G112400.1.Wm82.a2.v1	468	518	Light responsive
GmTALE51	Glyma.14G112400.1.Wm82.a2.v1	235	284	Zein metabolism regulation
GmTALE51	Glyma.14G112400.1.Wm82.a2.v1	1419	1468	Zein metabolism regulation
GmTALE51	Glyma.14G112400.1.Wm82.a2.v1	1205	1251	Drought inducibility
GmTALE51	Glyma.14G112400.1.Wm82.a2.v1	1639	1685	Drought inducibility
GmTALE51	Glyma.14G112400.1.Wm82.a2.v1	1263	1309	Anaerobic induction
GmTALE51	Glyma.14G112400.1.Wm82.a2.v1	1295	1341	Anaerobic induction
GmTALE51	Glyma.14G112400.1.Wm82.a2.v1	1275	1320	Abscisic acid responsive
GmTALE51	Glyma.14G112400.1.Wm82.a2.v1	1344	1389	Abscisic acid responsive
GmTALE51	Glyma.14G112400.1.Wm82.a2.v1	1226	1271	MeJA responsive
GmTALE51	Glyma.14G112400.1.Wm82.a2.v1	1275	1321	Light responsive
GmTALE51	Glyma.14G112400.1.Wm82.a2.v1	1343	1389	Light responsive
GmTALE51	Glyma.14G112400.1.Wm82.a2.v1	1226	1271	MeJA responsive
GmTALE52	Glyma.15G111900.1.Wm82.a2.v1	51	97	Light responsive
GmTALE52	Glyma.15G111900.1.Wm82.a2.v1	261	307	Light responsive
GmTALE52	Glyma.15G111900.1.Wm82.a2.v1	374	420	Light responsive
GmTALE52	Glyma.15G111900.1.Wm82.a2.v1	454	500	Light responsive
GmTALE52	Glyma.15G111900.1.Wm82.a2.v1	698	744	Light responsive
GmTALE52	Glyma.15G111900.1.Wm82.a2.v1	979	1025	Light responsive
GmTALE52	Glyma.15G111900.1.Wm82.a2.v1	1579	1625	Light responsive
GmTALE52	Glyma.15G111900.1.Wm82.a2.v1	1612	1658	Light responsive
GmTALE52	Glyma.15G111900.1.Wm82.a2.v1	732	779	Gibberellin responsive
GmTALE52	Glyma.15G111900.1.Wm82.a2.v1	388	435	Light responsive
GmTALE52	Glyma.15G111900.1.Wm82.a2.v1	1048	1095	Light responsive
GmTALE52	Glyma.15G111900.1.Wm82.a2.v1	1937	1986	Light responsive
GmTALE52	Glyma.15G111900.1.Wm82.a2.v1	1400	1447	Light responsive
GmTALE52	Glyma.15G111900.1.Wm82.a2.v1	1379	1425	Meristem expression
GmTALE52	Glyma.15G111900.1.Wm82.a2.v1	1594	1640	Meristem expression
GmTALE52	Glyma.15G111900.1.Wm82.a2.v1	84	133	Abscisic acid responsive
GmTALE52	Glyma.15G111900.1.Wm82.a2.v1	1775	1822	Abscisic acid responsive
GmTALE52	Glyma.15G111900.1.Wm82.a2.v1	1258	1304	Anaerobic induction
GmTALE52	Glyma.15G111900.1.Wm82.a2.v1	1673	1719	Anaerobic induction
GmTALE52	Glyma.15G111900.1.Wm82.a2.v1	1854	1900	Anaerobic induction
GmTALE52	Glyma.15G111900.1.Wm82.a2.v1	1894	1940	Drought inducibility
GmTALE52	Glyma.15G111900.1.Wm82.a2.v1	1261	1310	Zein metabolism regulation
GmTALE52	Glyma.15G111900.1.Wm82.a2.v1	391	437	Light responsive
GmTALE52	Glyma.15G111900.1.Wm82.a2.v1	864	911	Light responsive
GmTALE53	Glyma.15G202200.1.Wm82.a2.v1	621	667	Light responsive
GmTALE53	Glyma.15G202200.1.Wm82.a2.v1	1684	1734	Light responsive
GmTALE53	Glyma.15G202200.1.Wm82.a2.v1	477	523	Light responsive
GmTALE53	Glyma.15G202200.1.Wm82.a2.v1	1333	1379	Light responsive
GmTALE53	Glyma.15G202200.1.Wm82.a2.v1	1531	1577	Light responsive
GmTALE53	Glyma.15G202200.1.Wm82.a2.v1	1879	1925	Light responsive
GmTALE53	Glyma.15G202200.1.Wm82.a2.v1	570	618	Seed specific regulation
GmTALE53	Glyma.15G202200.1.Wm82.a2.v1	1531	1576	Abscisic acid responsive
GmTALE53	Glyma.15G202200.1.Wm82.a2.v1	1737	1782	Abscisic acid responsive
GmTALE53	Glyma.15G202200.1.Wm82.a2.v1	1879	1925	Abscisic acid responsive
GmTALE53	Glyma.15G202200.1.Wm82.a2.v1	1880	1925	Abscisic acid responsive
GmTALE53	Glyma.15G202200.1.Wm82.a2.v1	1737	1783	Light responsive
GmTALE53	Glyma.15G202200.1.Wm82.a2.v1	1879	1925	Light responsive
GmTALE53	Glyma.15G202200.1.Wm82.a2.v1	1448	1493	MeJA responsive
GmTALE53	Glyma.15G202200.1.Wm82.a2.v1	1105	1153	Light responsive
GmTALE53	Glyma.15G202200.1.Wm82.a2.v1	57	106	Zein metabolism regulation
GmTALE53	Glyma.15G202200.1.Wm82.a2.v1	385	431	Drought inducibility
GmTALE53	Glyma.15G202200.1.Wm82.a2.v1	942	990	Light responsive
GmTALE53	Glyma.15G202200.1.Wm82.a2.v1	857	906	Circadian control
GmTALE53	Glyma.15G202200.1.Wm82.a2.v1	1484	1533	Circadian control
GmTALE53	Glyma.15G202200.1.Wm82.a2.v1	1488	1538	Circadian control
GmTALE53	Glyma.15G202200.1.Wm82.a2.v1	1448	1493	MeJA responsive
GmTALE54	Glyma.16G142800.1.Wm82.a2.v1	246	293	Light responsive
GmTALE54	Glyma.16G142800.1.Wm82.a2.v1	101	147	Light responsive
GmTALE54	Glyma.16G142800.1.Wm82.a2.v1	375	421	Light responsive
GmTALE54	Glyma.16G142800.1.Wm82.a2.v1	1830	1876	Light responsive
GmTALE54	Glyma.16G142800.1.Wm82.a2.v1	527	577	Light responsive
GmTALE54	Glyma.16G142800.1.Wm82.a2.v1	529	577	Light responsive
GmTALE54	Glyma.16G142800.1.Wm82.a2.v1	696	745	Defense and stress responsive
GmTALE54	Glyma.16G142800.1.Wm82.a2.v1	484	533	Salicylic acid responsive
GmTALE54	Glyma.16G142800.1.Wm82.a2.v1	151	198	Gibberellin responsive
GmTALE54	Glyma.16G142800.1.Wm82.a2.v1	278	324	Light responsive
GmTALE54	Glyma.16G142800.1.Wm82.a2.v1	529	578	Light responsive
GmTALE54	Glyma.16G142800.1.Wm82.a2.v1	910	960.5	Flavonoid biosynthetic genes regulation
GmTALE54	Glyma.16G142800.1.Wm82.a2.v1	1782	1832.5	Flavonoid biosynthetic genes regulation
GmTALE54	Glyma.16G142800.1.Wm82.a2.v1	1937	1984	Light responsive
GmTALE54	Glyma.16G142800.1.Wm82.a2.v1	1848	1897	Zein metabolism regulation
GmTALE54	Glyma.16G142800.1.Wm82.a2.v1	560	606	Anaerobic induction
GmTALE54	Glyma.16G142800.1.Wm82.a2.v1	635	681	Anaerobic induction
GmTALE54	Glyma.16G142800.1.Wm82.a2.v1	474	520	Drought inducibility
GmTALE54	Glyma.16G142800.1.Wm82.a2.v1	974	1020	Drought inducibility
GmTALE54	Glyma.16G142800.1.Wm82.a2.v1	278	324	Abscisic acid responsive
GmTALE54	Glyma.16G142800.1.Wm82.a2.v1	279	324	Abscisic acid responsive
GmTALE54	Glyma.16G142800.1.Wm82.a2.v1	580	629	Light responsive
GmTALE54	Glyma.16G142800.1.Wm82.a2.v1	278	324	Light responsive
GmTALE55	Glyma.17G010200.1.Wm82.a2.v1	1418	1467	Wound responsive
GmTALE55	Glyma.17G010200.1.Wm82.a2.v1	1098	1143	MeJA responsive
GmTALE55	Glyma.17G010200.1.Wm82.a2.v1	10	56	Light responsive
GmTALE55	Glyma.17G010200.1.Wm82.a2.v1	1174	1220	Meristem expression
GmTALE55	Glyma.17G010200.1.Wm82.a2.v1	1960	2006	Meristem expression
GmTALE55	Glyma.17G010200.1.Wm82.a2.v1	581	631	Abscisic acid responsive
GmTALE55	Glyma.17G010200.1.Wm82.a2.v1	585	630	Abscisic acid responsive
GmTALE55	Glyma.17G010200.1.Wm82.a2.v1	1322	1371	Abscisic acid responsive
GmTALE55	Glyma.17G010200.1.Wm82.a2.v1	1098	1143	MeJA responsive
GmTALE55	Glyma.17G010200.1.Wm82.a2.v1	296	343	Auxin responsive
GmTALE55	Glyma.17G010200.1.Wm82.a2.v1	533	579	Anaerobic induction
GmTALE55	Glyma.17G010200.1.Wm82.a2.v1	1250	1296	Anaerobic induction
GmTALE55	Glyma.17G010200.1.Wm82.a2.v1	1574	1620	Anaerobic induction
GmTALE55	Glyma.17G010200.1.Wm82.a2.v1	129	176	Light responsive
GmTALE55	Glyma.17G010200.1.Wm82.a2.v1	1671	1720	Light responsive
GmTALE55	Glyma.17G010200.1.Wm82.a2.v1	584	630	Light responsive
GmTALE55	Glyma.17G010200.1.Wm82.a2.v1	374	421	Gibberellin responsive
GmTALE55	Glyma.17G010200.1.Wm82.a2.v1	791	838	Gibberellin responsive
GmTALE55	Glyma.17G010200.1.Wm82.a2.v1	91	137	Light responsive
GmTALE55	Glyma.17G010200.1.Wm82.a2.v1	931	977	Light responsive
GmTALE56	Glyma.17G104800.1.Wm82.a2.v1	17	63	Auxin responsive
GmTALE56	Glyma.17G104800.1.Wm82.a2.v1	1436	1482	Auxin responsive
GmTALE56	Glyma.17G104800.1.Wm82.a2.v1	108	157	Defense and stress responsive
GmTALE56	Glyma.17G104800.1.Wm82.a2.v1	105	152	Light responsive
GmTALE56	Glyma.17G104800.1.Wm82.a2.v1	1077	1124	Light responsive
GmTALE56	Glyma.17G104800.1.Wm82.a2.v1	1030	1076	Light responsive
GmTALE56	Glyma.17G104800.1.Wm82.a2.v1	1688	1737	Cell cycle regulation
GmTALE56	Glyma.17G104800.1.Wm82.a2.v1	272	318	Light responsive
GmTALE56	Glyma.17G104800.1.Wm82.a2.v1	340	386	Light responsive
GmTALE56	Glyma.17G104800.1.Wm82.a2.v1	352	398	Light responsive
GmTALE56	Glyma.17G104800.1.Wm82.a2.v1	389	435	Light responsive
GmTALE56	Glyma.17G104800.1.Wm82.a2.v1	1581	1627	Light responsive
GmTALE56	Glyma.17G104800.1.Wm82.a2.v1	1964	2010	Light responsive
GmTALE56	Glyma.17G104800.1.Wm82.a2.v1	1594	1642	Light responsive
GmTALE56	Glyma.17G104800.1.Wm82.a2.v1	429	474	MeJA responsive
GmTALE56	Glyma.17G104800.1.Wm82.a2.v1	1709	1754	MeJA responsive
GmTALE56	Glyma.17G104800.1.Wm82.a2.v1	304	350	Light responsive
GmTALE56	Glyma.17G104800.1.Wm82.a2.v1	1053	1099	Light responsive
GmTALE56	Glyma.17G104800.1.Wm82.a2.v1	-6	40	Meristem expression
GmTALE56	Glyma.17G104800.1.Wm82.a2.v1	173	222	Abscisic acid responsive
GmTALE56	Glyma.17G104800.1.Wm82.a2.v1	1670	1715	Abscisic acid responsive
GmTALE56	Glyma.17G104800.1.Wm82.a2.v1	429	474	MeJA responsive
GmTALE56	Glyma.17G104800.1.Wm82.a2.v1	1709	1754	MeJA responsive
GmTALE56	Glyma.17G104800.1.Wm82.a2.v1	1670	1716	Light responsive
GmTALE56	Glyma.17G104800.1.Wm82.a2.v1	-15	32	Endosperm expression
GmTALE56	Glyma.17G104800.1.Wm82.a2.v1	1570	1619	Zein metabolism regulation
GmTALE56	Glyma.17G104800.1.Wm82.a2.v1	905	953	Palisade mesophyll cell differentiation
GmTALE56	Glyma.17G104800.1.Wm82.a2.v1	1498	1546	Light responsive
GmTALE56	Glyma.17G104800.1.Wm82.a2.v1	809	855	Anaerobic induction
GmTALE56	Glyma.17G104800.1.Wm82.a2.v1	1907	1953	Anaerobic induction
GmTALE56	Glyma.17G104800.1.Wm82.a2.v1	1033	1081	Light responsive
GmTALE57	Glyma.17G132600.1.Wm82.a2.v1	22	68	Light responsive
GmTALE57	Glyma.17G132600.1.Wm82.a2.v1	81	127	Light responsive
GmTALE57	Glyma.17G132600.1.Wm82.a2.v1	124	170	Light responsive
GmTALE57	Glyma.17G132600.1.Wm82.a2.v1	1277	1323	Light responsive
GmTALE57	Glyma.17G132600.1.Wm82.a2.v1	1557	1603	Light responsive
GmTALE57	Glyma.17G132600.1.Wm82.a2.v1	934	984	Light responsive
GmTALE57	Glyma.17G132600.1.Wm82.a2.v1	1839	1885	Low temperature responsive
GmTALE57	Glyma.17G132600.1.Wm82.a2.v1	663	709	Light responsive
GmTALE57	Glyma.17G132600.1.Wm82.a2.v1	1282	1330	Light responsive
GmTALE57	Glyma.17G132600.1.Wm82.a2.v1	1147	1193	Light responsive
GmTALE57	Glyma.17G132600.1.Wm82.a2.v1	486	533	Light responsive
GmTALE57	Glyma.17G132600.1.Wm82.a2.v1	1643	1693	Light responsive
GmTALE57	Glyma.17G132600.1.Wm82.a2.v1	1811	1858	Light responsive
GmTALE57	Glyma.17G132600.1.Wm82.a2.v1	573	619	Anaerobic induction
GmTALE57	Glyma.17G132600.1.Wm82.a2.v1	1544	1590	Anaerobic induction
GmTALE57	Glyma.17G132600.1.Wm82.a2.v1	472	520	Light responsive
GmTALE57	Glyma.17G132600.1.Wm82.a2.v1	295	344	Zein metabolism regulation
GmTALE57	Glyma.17G132600.1.Wm82.a2.v1	1284	1330	Light responsive
GmTALE57	Glyma.17G132600.1.Wm82.a2.v1	915	960	MeJA responsive
GmTALE57	Glyma.17G132600.1.Wm82.a2.v1	1550	1595	MeJA responsive
GmTALE57	Glyma.17G132600.1.Wm82.a2.v1	1285	1330	Abscisic acid responsive
GmTALE57	Glyma.17G132600.1.Wm82.a2.v1	1369	1416	Abscisic acid responsive
GmTALE57	Glyma.17G132600.1.Wm82.a2.v1	1455	1501	Light responsive
GmTALE57	Glyma.17G132600.1.Wm82.a2.v1	915	960	MeJA responsive
GmTALE57	Glyma.17G132600.1.Wm82.a2.v1	1550	1595	MeJA responsive
GmTALE57	Glyma.17G132600.1.Wm82.a2.v1	333	382	Wound responsive
GmTALE58	Glyma.17G215500.1.Wm82.a2.v1	1946	1992	Auxin responsive
GmTALE58	Glyma.17G215500.1.Wm82.a2.v1	963	1011	Auxin responsive
GmTALE58	Glyma.17G215500.1.Wm82.a2.v1	1437	1487	Light responsive
GmTALE58	Glyma.17G215500.1.Wm82.a2.v1	795	841	Light responsive
GmTALE58	Glyma.17G215500.1.Wm82.a2.v1	801	847	Light responsive
GmTALE58	Glyma.17G215500.1.Wm82.a2.v1	478	526	Light responsive
GmTALE58	Glyma.17G215500.1.Wm82.a2.v1	1554	1603	Salicylic acid responsive
GmTALE58	Glyma.17G215500.1.Wm82.a2.v1	1370	1417	Gibberellin responsive
GmTALE58	Glyma.17G215500.1.Wm82.a2.v1	956	1002	Light responsive
GmTALE58	Glyma.17G215500.1.Wm82.a2.v1	1103	1149	Light responsive
GmTALE58	Glyma.17G215500.1.Wm82.a2.v1	1241	1287	Light responsive
GmTALE58	Glyma.17G215500.1.Wm82.a2.v1	1476	1522	Light responsive
GmTALE58	Glyma.17G215500.1.Wm82.a2.v1	1805	1854	Light responsive
GmTALE58	Glyma.17G215500.1.Wm82.a2.v1	1189	1235	Light responsive
GmTALE58	Glyma.17G215500.1.Wm82.a2.v1	242	291	Light responsive
GmTALE58	Glyma.17G215500.1.Wm82.a2.v1	562	611	Light responsive
GmTALE58	Glyma.17G215500.1.Wm82.a2.v1	1773	1821	Light responsive
GmTALE58	Glyma.17G215500.1.Wm82.a2.v1	28	74	Light responsive
GmTALE58	Glyma.17G215500.1.Wm82.a2.v1	963	1008	MeJA responsive
GmTALE58	Glyma.17G215500.1.Wm82.a2.v1	1115	1160	MeJA responsive
GmTALE58	Glyma.17G215500.1.Wm82.a2.v1	1159	1208	Light responsive
GmTALE58	Glyma.17G215500.1.Wm82.a2.v1	1269	1315	Light responsive
GmTALE58	Glyma.17G215500.1.Wm82.a2.v1	1303	1349	Light responsive
GmTALE58	Glyma.17G215500.1.Wm82.a2.v1	1357	1403	Light responsive
GmTALE58	Glyma.17G215500.1.Wm82.a2.v1	963	1008	MeJA responsive
GmTALE58	Glyma.17G215500.1.Wm82.a2.v1	1115	1160	MeJA responsive
GmTALE58	Glyma.17G215500.1.Wm82.a2.v1	796	841	Abscisic acid responsive
GmTALE58	Glyma.17G215500.1.Wm82.a2.v1	802	847	Abscisic acid responsive
GmTALE58	Glyma.17G215500.1.Wm82.a2.v1	1270	1315	Abscisic acid responsive
GmTALE58	Glyma.17G215500.1.Wm82.a2.v1	1304	1349	Abscisic acid responsive
GmTALE58	Glyma.17G215500.1.Wm82.a2.v1	1358	1403	Abscisic acid responsive
GmTALE58	Glyma.17G215500.1.Wm82.a2.v1	1315	1361	Drought inducibility
GmTALE58	Glyma.17G215500.1.Wm82.a2.v1	593	640	Auxin responsive
GmTALE58	Glyma.17G215500.1.Wm82.a2.v1	1275	1321	Anaerobic induction
GmTALE58	Glyma.17G215500.1.Wm82.a2.v1	1408	1454	Anaerobic induction
GmTALE58	Glyma.17G215500.1.Wm82.a2.v1	380	428	Zein metabolism regulation
GmTALE59	Glyma.17G230000.4.Wm82.a2.v1	536	581	MeJA responsive
GmTALE59	Glyma.17G230000.4.Wm82.a2.v1	705	750	MeJA responsive
GmTALE59	Glyma.17G230000.4.Wm82.a2.v1	1003	1052	Circadian control
GmTALE59	Glyma.17G230000.4.Wm82.a2.v1	1755	1803	Light responsive
GmTALE59	Glyma.17G230000.4.Wm82.a2.v1	8	54	Anaerobic induction
GmTALE59	Glyma.17G230000.4.Wm82.a2.v1	313	359	Anaerobic induction
GmTALE59	Glyma.17G230000.4.Wm82.a2.v1	454	500	Anaerobic induction
GmTALE59	Glyma.17G230000.4.Wm82.a2.v1	778	824	Anaerobic induction
GmTALE59	Glyma.17G230000.4.Wm82.a2.v1	840	886	Anaerobic induction
GmTALE59	Glyma.17G230000.4.Wm82.a2.v1	1336	1382	Anaerobic induction
GmTALE59	Glyma.17G230000.4.Wm82.a2.v1	1594	1640	Anaerobic induction
GmTALE59	Glyma.17G230000.4.Wm82.a2.v1	1937	1983	Anaerobic induction
GmTALE59	Glyma.17G230000.4.Wm82.a2.v1	1818	1865	Auxin responsive
GmTALE59	Glyma.17G230000.4.Wm82.a2.v1	978	1026	Zein metabolism regulation
GmTALE59	Glyma.17G230000.4.Wm82.a2.v1	792	839	Endosperm expression
GmTALE59	Glyma.17G230000.4.Wm82.a2.v1	1304	1353.5	Light responsive
GmTALE59	Glyma.17G230000.4.Wm82.a2.v1	15	61	Light responsive
GmTALE59	Glyma.17G230000.4.Wm82.a2.v1	809	855	Light responsive
GmTALE59	Glyma.17G230000.4.Wm82.a2.v1	536	581	MeJA responsive
GmTALE59	Glyma.17G230000.4.Wm82.a2.v1	705	750	MeJA responsive
GmTALE59	Glyma.17G230000.4.Wm82.a2.v1	16	61	Abscisic acid responsive
GmTALE59	Glyma.17G230000.4.Wm82.a2.v1	703	748	Abscisic acid responsive
GmTALE59	Glyma.17G230000.4.Wm82.a2.v1	809	854	Abscisic acid responsive
GmTALE59	Glyma.17G230000.4.Wm82.a2.v1	1046	1092	Meristem expression
GmTALE59	Glyma.17G230000.4.Wm82.a2.v1	703	749	Light responsive
GmTALE59	Glyma.17G230000.4.Wm82.a2.v1	497	543	Light responsive
GmTALE59	Glyma.17G230000.4.Wm82.a2.v1	1682	1728	Light responsive
GmTALE59	Glyma.17G230000.4.Wm82.a2.v1	1236	1285	Salicylic acid responsive
GmTALE59	Glyma.17G230000.4.Wm82.a2.v1	1672	1721	Salicylic acid responsive
GmTALE60	Glyma.17G254000.1.Wm82.a2.v1	1893	1940	Light responsive
GmTALE60	Glyma.17G254000.1.Wm82.a2.v1	771	817	Light responsive
GmTALE60	Glyma.17G254000.1.Wm82.a2.v1	1696	1742	Light responsive
GmTALE60	Glyma.17G254000.1.Wm82.a2.v1	41	87	Light responsive
GmTALE60	Glyma.17G254000.1.Wm82.a2.v1	386	432	Light responsive
GmTALE60	Glyma.17G254000.1.Wm82.a2.v1	533	579	Light responsive
GmTALE60	Glyma.17G254000.1.Wm82.a2.v1	565	611	Light responsive
GmTALE60	Glyma.17G254000.1.Wm82.a2.v1	635	681	Light responsive
GmTALE60	Glyma.17G254000.1.Wm82.a2.v1	1716	1762	Light responsive
GmTALE60	Glyma.17G254000.1.Wm82.a2.v1	1747	1794	Gibberellin responsive
GmTALE60	Glyma.17G254000.1.Wm82.a2.v1	594	640	Light responsive
GmTALE60	Glyma.17G254000.1.Wm82.a2.v1	1492	1538	Light responsive
GmTALE60	Glyma.17G254000.1.Wm82.a2.v1	916	962	Auxin responsive
GmTALE60	Glyma.17G254000.1.Wm82.a2.v1	1526	1572	Auxin responsive
GmTALE60	Glyma.17G254000.1.Wm82.a2.v1	591	640	Zein metabolism regulation
GmTALE60	Glyma.17G254000.1.Wm82.a2.v1	1807	1856	Zein metabolism regulation
GmTALE60	Glyma.17G254000.1.Wm82.a2.v1	211	259	Light responsive
GmTALE60	Glyma.17G254000.1.Wm82.a2.v1	510	558	Light responsive
GmTALE60	Glyma.17G254000.1.Wm82.a2.v1	1942	1990	Light responsive
GmTALE60	Glyma.17G254000.1.Wm82.a2.v1	498	544	Anaerobic induction
GmTALE60	Glyma.17G254000.1.Wm82.a2.v1	1222	1268	Anaerobic induction
GmTALE60	Glyma.17G254000.1.Wm82.a2.v1	1231	1277	Anaerobic induction
GmTALE60	Glyma.17G254000.1.Wm82.a2.v1	1319	1365	Anaerobic induction
GmTALE60	Glyma.17G254000.1.Wm82.a2.v1	1330	1376	Anaerobic induction
GmTALE60	Glyma.17G254000.1.Wm82.a2.v1	1540	1586	Anaerobic induction
GmTALE60	Glyma.17G254000.1.Wm82.a2.v1	1926	1972	Drought inducibility
GmTALE60	Glyma.17G254000.1.Wm82.a2.v1	718	764	Meristem expression
GmTALE60	Glyma.17G254000.1.Wm82.a2.v1	595	640	Abscisic acid responsive
GmTALE60	Glyma.17G254000.1.Wm82.a2.v1	718	767	Abscisic acid responsive
GmTALE60	Glyma.17G254000.1.Wm82.a2.v1	1493	1538	Abscisic acid responsive
GmTALE60	Glyma.17G254000.1.Wm82.a2.v1	593	638	MeJA responsive
GmTALE60	Glyma.17G254000.1.Wm82.a2.v1	912	957	MeJA responsive
GmTALE60	Glyma.17G254000.1.Wm82.a2.v1	593	638	MeJA responsive
GmTALE60	Glyma.17G254000.1.Wm82.a2.v1	912	957	MeJA responsive
GmTALE60	Glyma.17G254000.1.Wm82.a2.v1	233	279	Light responsive
GmTALE60	Glyma.17G254000.1.Wm82.a2.v1	1042	1089	Light responsive
GmTALE60	Glyma.17G254000.1.Wm82.a2.v1	1555	1602	Light responsive
GmTALE60	Glyma.17G254000.1.Wm82.a2.v1	765	815	Light responsive
GmTALE61	Glyma.18G083100.1.Wm82.a2.v1	271	318	Endosperm expression
GmTALE61	Glyma.18G083100.1.Wm82.a2.v1	1235	1283	Light responsive
GmTALE61	Glyma.18G083100.1.Wm82.a2.v1	179	225	Anaerobic induction
GmTALE61	Glyma.18G083100.1.Wm82.a2.v1	1628	1674	Meristem expression
GmTALE61	Glyma.18G083100.1.Wm82.a2.v1	20	65	MeJA responsive
GmTALE61	Glyma.18G083100.1.Wm82.a2.v1	1368	1413	MeJA responsive
GmTALE61	Glyma.18G083100.1.Wm82.a2.v1	20	65	MeJA responsive
GmTALE61	Glyma.18G083100.1.Wm82.a2.v1	1368	1413	MeJA responsive
GmTALE61	Glyma.18G083100.1.Wm82.a2.v1	297	343	Light responsive
GmTALE61	Glyma.18G083100.1.Wm82.a2.v1	726	779	Light responsive
GmTALE61	Glyma.18G083100.1.Wm82.a2.v1	707	753	Light responsive
GmTALE61	Glyma.18G083100.1.Wm82.a2.v1	1923	1973	Light responsive
GmTALE61	Glyma.18G083100.1.Wm82.a2.v1	197	243	Light responsive
GmTALE61	Glyma.18G083100.1.Wm82.a2.v1	778	824	Light responsive
GmTALE61	Glyma.18G083100.1.Wm82.a2.v1	875	921	Light responsive
GmTALE61	Glyma.18G083100.1.Wm82.a2.v1	891	937	Light responsive
GmTALE61	Glyma.18G083100.1.Wm82.a2.v1	1011	1057	Light responsive
GmTALE61	Glyma.18G083100.1.Wm82.a2.v1	1784	1830	Low temperature responsive
GmTALE61	Glyma.18G083100.1.Wm82.a2.v1	1823	1869	Low temperature responsive
GmTALE61	Glyma.18G083100.1.Wm82.a2.v1	1523	1570	Gibberellin responsive
GmTALE61	Glyma.18G083100.1.Wm82.a2.v1	1707	1756	Salicylic acid responsive
GmTALE61	Glyma.18G083100.1.Wm82.a2.v1	1335	1381	Light responsive
GmTALE61	Glyma.18G083100.1.Wm82.a2.v1	1855	1904	Light responsive
GmTALE61	Glyma.18G083100.1.Wm82.a2.v1	549	596	Light responsive
GmTALE61	Glyma.18G083100.1.Wm82.a2.v1	1289	1336	Light responsive
GmTALE62	Glyma.18G141200.1.Wm82.a2.v1	870	919	Salicylic acid responsive
GmTALE62	Glyma.18G141200.1.Wm82.a2.v1	95	141	Light responsive
GmTALE62	Glyma.18G141200.1.Wm82.a2.v1	275	321	Light responsive
GmTALE62	Glyma.18G141200.1.Wm82.a2.v1	546	592	Light responsive
GmTALE62	Glyma.18G141200.1.Wm82.a2.v1	582	628	Light responsive
GmTALE62	Glyma.18G141200.1.Wm82.a2.v1	608	654	Light responsive
GmTALE62	Glyma.18G141200.1.Wm82.a2.v1	1633	1679	Light responsive
GmTALE62	Glyma.18G141200.1.Wm82.a2.v1	1747	1794	Light responsive
GmTALE62	Glyma.18G141200.1.Wm82.a2.v1	1593	1646	Light responsive
GmTALE62	Glyma.18G141200.1.Wm82.a2.v1	1282	1328	Auxin responsive
GmTALE62	Glyma.18G141200.1.Wm82.a2.v1	1967	2013	Auxin responsive
GmTALE62	Glyma.18G141200.1.Wm82.a2.v1	1795	1846	Flavonoid biosynthetic genes regulation
GmTALE62	Glyma.18G141200.1.Wm82.a2.v1	1277	1323	Light responsive
GmTALE62	Glyma.18G141200.1.Wm82.a2.v1	1331	1377	Light responsive
GmTALE62	Glyma.18G141200.1.Wm82.a2.v1	1173	1219	Meristem expression
GmTALE62	Glyma.18G141200.1.Wm82.a2.v1	1007	1052	Abscisic acid responsive
GmTALE62	Glyma.18G141200.1.Wm82.a2.v1	1275	1324	Abscisic acid responsive
GmTALE62	Glyma.18G141200.1.Wm82.a2.v1	1277	1323	Abscisic acid responsive
GmTALE62	Glyma.18G141200.1.Wm82.a2.v1	1278	1323	Abscisic acid responsive
GmTALE62	Glyma.18G141200.1.Wm82.a2.v1	1332	1377	Abscisic acid responsive
GmTALE62	Glyma.18G141200.1.Wm82.a2.v1	1006	1052	Light responsive
GmTALE62	Glyma.18G141200.1.Wm82.a2.v1	1277	1323	Light responsive
GmTALE62	Glyma.18G141200.1.Wm82.a2.v1	555	604	Zein metabolism regulation
GmTALE62	Glyma.18G141200.1.Wm82.a2.v1	726	772	Drought inducibility
GmTALE62	Glyma.18G141200.1.Wm82.a2.v1	1500	1546	Drought inducibility
GmTALE62	Glyma.18G141200.1.Wm82.a2.v1	154	202	Light responsive
GmTALE62	Glyma.18G141200.1.Wm82.a2.v1	200	254	Light responsive
GmTALE63	Glyma.18G189700.1.Wm82.a2.v1	207	253	Light responsive
GmTALE63	Glyma.18G189700.1.Wm82.a2.v1	211	257	Light responsive
GmTALE63	Glyma.18G189700.1.Wm82.a2.v1	215	261	Light responsive
GmTALE63	Glyma.18G189700.1.Wm82.a2.v1	831	877	Light responsive
GmTALE63	Glyma.18G189700.1.Wm82.a2.v1	1026	1072	Light responsive
GmTALE63	Glyma.18G189700.1.Wm82.a2.v1	1152	1198	Light responsive
GmTALE63	Glyma.18G189700.1.Wm82.a2.v1	168	217	Defense and stress responsive
GmTALE63	Glyma.18G189700.1.Wm82.a2.v1	1437	1483	Light responsive
GmTALE63	Glyma.18G189700.1.Wm82.a2.v1	1805	1851	Light responsive
GmTALE63	Glyma.18G189700.1.Wm82.a2.v1	312	359	Light responsive
GmTALE63	Glyma.18G189700.1.Wm82.a2.v1	823	873	Light responsive
GmTALE63	Glyma.18G189700.1.Wm82.a2.v1	255	301	Auxin responsive
GmTALE63	Glyma.18G189700.1.Wm82.a2.v1	1459	1505	Auxin responsive
GmTALE63	Glyma.18G189700.1.Wm82.a2.v1	1744	1790	Anaerobic induction
GmTALE63	Glyma.18G189700.1.Wm82.a2.v1	1791	1837	Anaerobic induction
GmTALE63	Glyma.18G189700.1.Wm82.a2.v1	1478	1524	Drought inducibility
GmTALE63	Glyma.18G189700.1.Wm82.a2.v1	117	165	Light responsive
GmTALE63	Glyma.18G189700.1.Wm82.a2.v1	307	352	MeJA responsive
GmTALE63	Glyma.18G189700.1.Wm82.a2.v1	1828	1874	Meristem expression
GmTALE63	Glyma.18G189700.1.Wm82.a2.v1	1805	1850	Abscisic acid responsive
GmTALE63	Glyma.18G189700.1.Wm82.a2.v1	307	352	MeJA responsive
GmTALE63	Glyma.18G189700.1.Wm82.a2.v1	741	794	Light responsive
GmTALE63	Glyma.18G189700.1.Wm82.a2.v1	758	811	Light responsive
GmTALE64	Glyma.19G199500.1.Wm82.a2.v1	1391	1437	Light responsive
GmTALE64	Glyma.19G199500.1.Wm82.a2.v1	167	218	Flavonoid biosynthetic genes regulation
GmTALE64	Glyma.19G199500.1.Wm82.a2.v1	478	524	Auxin responsive
GmTALE64	Glyma.19G199500.1.Wm82.a2.v1	243	289	Light responsive
GmTALE64	Glyma.19G199500.1.Wm82.a2.v1	589	635	Light responsive
GmTALE64	Glyma.19G199500.1.Wm82.a2.v1	458	507	Salicylic acid responsive
GmTALE64	Glyma.19G199500.1.Wm82.a2.v1	991	1040	Salicylic acid responsive
GmTALE64	Glyma.19G199500.1.Wm82.a2.v1	1013	1059	Light responsive
GmTALE64	Glyma.19G199500.1.Wm82.a2.v1	229	277	Light responsive
GmTALE64	Glyma.19G199500.1.Wm82.a2.v1	1569	1615	Anaerobic induction
GmTALE64	Glyma.19G199500.1.Wm82.a2.v1	1585	1631	Anaerobic induction
GmTALE64	Glyma.19G199500.1.Wm82.a2.v1	1666	1712	Anaerobic induction
GmTALE64	Glyma.19G199500.1.Wm82.a2.v1	283	329	Drought inducibility
GmTALE64	Glyma.19G199500.1.Wm82.a2.v1	1051	1097	Drought inducibility
GmTALE64	Glyma.19G199500.1.Wm82.a2.v1	1282	1330	Light responsive
GmTALE64	Glyma.19G199500.1.Wm82.a2.v1	1162	1208	Light responsive
GmTALE64	Glyma.19G199500.1.Wm82.a2.v1	1391	1437	Light responsive
GmTALE64	Glyma.19G199500.1.Wm82.a2.v1	1162	1207	Abscisic acid responsive
GmTALE64	Glyma.19G199500.1.Wm82.a2.v1	1168	1217	Abscisic acid responsive
GmTALE64	Glyma.19G199500.1.Wm82.a2.v1	1391	1437	Abscisic acid responsive
GmTALE64	Glyma.19G199500.1.Wm82.a2.v1	1392	1437	Abscisic acid responsive
GmTALE65	Glyma.19G228300.2.Wm82.a2.v1	1061	1108	Light responsive
GmTALE65	Glyma.19G228300.2.Wm82.a2.v1	1062	1108	Light responsive
GmTALE65	Glyma.19G228300.2.Wm82.a2.v1	1122	1168	Light responsive
GmTALE65	Glyma.19G228300.2.Wm82.a2.v1	1197	1243	Light responsive
GmTALE65	Glyma.19G228300.2.Wm82.a2.v1	1577	1626	Light responsive
GmTALE65	Glyma.19G228300.2.Wm82.a2.v1	608	653	Abscisic acid responsive
GmTALE65	Glyma.19G228300.2.Wm82.a2.v1	813	858	Abscisic acid responsive
GmTALE65	Glyma.19G228300.2.Wm82.a2.v1	1210	1259	Abscisic acid responsive
GmTALE65	Glyma.19G228300.2.Wm82.a2.v1	1404	1449	Abscisic acid responsive
GmTALE65	Glyma.19G228300.2.Wm82.a2.v1	608	654	Light responsive
GmTALE65	Glyma.19G228300.2.Wm82.a2.v1	996	1042	Drought inducibility
GmTALE65	Glyma.19G228300.2.Wm82.a2.v1	604	650	Anaerobic induction
GmTALE65	Glyma.19G228300.2.Wm82.a2.v1	416	462	Auxin responsive
GmTALE65	Glyma.19G228300.2.Wm82.a2.v1	1719	1766	Light responsive
GmTALE65	Glyma.19G228300.2.Wm82.a2.v1	483	533	Light responsive
GmTALE65	Glyma.19G228300.2.Wm82.a2.v1	608	656	Light responsive
GmTALE65	Glyma.19G228300.2.Wm82.a2.v1	813	859	Light responsive
GmTALE65	Glyma.19G228300.2.Wm82.a2.v1	1404	1450	Light responsive
GmTALE65	Glyma.19G228300.2.Wm82.a2.v1	131	177	Low temperature responsive
GmTALE65	Glyma.19G228300.2.Wm82.a2.v1	782	831	Defense and stress responsive
GmTALE65	Glyma.19G228300.2.Wm82.a2.v1	1338	1384	Light responsive
GmTALE65	Glyma.19G228300.2.Wm82.a2.v1	1709	1755	Light responsive
GmTALE65	Glyma.19G228300.2.Wm82.a2.v1	1845	1891	Light responsive
GmTALE65	Glyma.19G228300.2.Wm82.a2.v1	811	860	Light responsive
GmTALE65	Glyma.19G228300.2.Wm82.a2.v1	1035	1081	Light responsive
GmTALE65	Glyma.19G228300.2.Wm82.a2.v1	1591	1637	Light responsive
GmTALE66	Glyma.20G097500.2.Wm82.a2.v1	1308	1357	Light responsive
GmTALE66	Glyma.20G097500.2.Wm82.a2.v1	993	1039	Light responsive
GmTALE66	Glyma.20G097500.2.Wm82.a2.v1	1098	1144	Light responsive
GmTALE66	Glyma.20G097500.2.Wm82.a2.v1	1719	1765	Light responsive
GmTALE66	Glyma.20G097500.2.Wm82.a2.v1	1182	1231	Light responsive
GmTALE66	Glyma.20G097500.2.Wm82.a2.v1	1408	1457	Light responsive
GmTALE66	Glyma.20G097500.2.Wm82.a2.v1	843	889	Light responsive
GmTALE66	Glyma.20G097500.2.Wm82.a2.v1	890	936	Light responsive
GmTALE66	Glyma.20G097500.2.Wm82.a2.v1	983	1029	Light responsive
GmTALE66	Glyma.20G097500.2.Wm82.a2.v1	1410	1459	Light responsive
GmTALE66	Glyma.20G097500.2.Wm82.a2.v1	1670	1719	Light responsive
GmTALE66	Glyma.20G097500.2.Wm82.a2.v1	988	1034	Light responsive
GmTALE66	Glyma.20G097500.2.Wm82.a2.v1	1127	1173	Light responsive
GmTALE66	Glyma.20G097500.2.Wm82.a2.v1	1308	1358	Light responsive
GmTALE66	Glyma.20G097500.2.Wm82.a2.v1	1310	1356	Light responsive
GmTALE66	Glyma.20G097500.2.Wm82.a2.v1	17	63	Meristem expression
GmTALE66	Glyma.20G097500.2.Wm82.a2.v1	989	1034	Abscisic acid responsive
GmTALE66	Glyma.20G097500.2.Wm82.a2.v1	1127	1172	Abscisic acid responsive
GmTALE66	Glyma.20G097500.2.Wm82.a2.v1	1310	1356	Abscisic acid responsive
GmTALE66	Glyma.20G097500.2.Wm82.a2.v1	1311	1356	Abscisic acid responsive
GmTALE66	Glyma.20G097500.2.Wm82.a2.v1	1439	1486	Abscisic acid responsive
GmTALE66	Glyma.20G097500.2.Wm82.a2.v1	1349	1394	MeJA responsive
GmTALE66	Glyma.20G097500.2.Wm82.a2.v1	1310	1356	Light responsive
GmTALE66	Glyma.20G097500.2.Wm82.a2.v1	1477	1526	Light responsive
GmTALE66	Glyma.20G097500.2.Wm82.a2.v1	756	802	Anaerobic induction
GmTALE66	Glyma.20G097500.2.Wm82.a2.v1	1113	1159	Anaerobic induction
GmTALE66	Glyma.20G097500.2.Wm82.a2.v1	1771	1817	Anaerobic induction
GmTALE66	Glyma.20G097500.2.Wm82.a2.v1	1349	1394	MeJA responsive
GmTALE66	Glyma.20G097500.2.Wm82.a2.v1	45	91	Light responsive
GmTALE66	Glyma.20G097500.2.Wm82.a2.v1	123	170	Light responsive
GmTALE66	Glyma.20G097500.2.Wm82.a2.v1	577	624	Light responsive
GmTALE66	Glyma.20G097500.2.Wm82.a2.v1	1412	1458	Light responsive
GmTALE67	Glyma.U009200.2.Wm82.a2.v1	211	261.5	Flavonoid biosynthetic genes regulation
GmTALE67	Glyma.U009200.2.Wm82.a2.v1	1201	1248	Gibberellin responsive
GmTALE67	Glyma.U009200.2.Wm82.a2.v1	1475	1522	Gibberellin responsive
GmTALE67	Glyma.U009200.2.Wm82.a2.v1	1572	1624	Light responsive
GmTALE67	Glyma.U009200.2.Wm82.a2.v1	1359	1407	Light responsive
GmTALE67	Glyma.U009200.2.Wm82.a2.v1	145	192	Gibberellin responsive
GmTALE67	Glyma.U009200.2.Wm82.a2.v1	792	838	Light responsive
GmTALE67	Glyma.U009200.2.Wm82.a2.v1	961	1007	Light responsive
GmTALE67	Glyma.U009200.2.Wm82.a2.v1	1025	1071	Light responsive
GmTALE67	Glyma.U009200.2.Wm82.a2.v1	1370	1416	Light responsive
GmTALE67	Glyma.U009200.2.Wm82.a2.v1	380	427	Gibberellin responsive
GmTALE67	Glyma.U009200.2.Wm82.a2.v1	-16	32	Light responsive
GmTALE67	Glyma.U009200.2.Wm82.a2.v1	1526	1576	Light responsive
GmTALE67	Glyma.U009200.2.Wm82.a2.v1	749	796	Light responsive
GmTALE67	Glyma.U009200.2.Wm82.a2.v1	1660	1709.5	Light responsive
GmTALE67	Glyma.U009200.2.Wm82.a2.v1	512	561	Light responsive
GmTALE67	Glyma.U009200.2.Wm82.a2.v1	266	314	Seed specific regulation
GmTALE67	Glyma.U009200.2.Wm82.a2.v1	287	333	Anaerobic induction
GmTALE67	Glyma.U009200.2.Wm82.a2.v1	471	517	Anaerobic induction
GmTALE67	Glyma.U009200.2.Wm82.a2.v1	719	765	Anaerobic induction
GmTALE67	Glyma.U009200.2.Wm82.a2.v1	1396	1442	Drought inducibility
GmTALE68	Glyma.U039200.1.Wm82.a2.v1	526	572	Light responsive
GmTALE68	Glyma.U039200.1.Wm82.a2.v1	1736	1783	Light responsive
GmTALE68	Glyma.U039200.1.Wm82.a2.v1	1668	1717	Zein metabolism regulation
GmTALE68	Glyma.U039200.1.Wm82.a2.v1	607	655	Light responsive
GmTALE68	Glyma.U039200.1.Wm82.a2.v1	1201	1247	Anaerobic induction
GmTALE68	Glyma.U039200.1.Wm82.a2.v1	1329	1375	Anaerobic induction
GmTALE68	Glyma.U039200.1.Wm82.a2.v1	1591	1637	Anaerobic induction
GmTALE68	Glyma.U039200.1.Wm82.a2.v1	1659	1705	Anaerobic induction
GmTALE68	Glyma.U039200.1.Wm82.a2.v1	1225	1271	Drought inducibility
GmTALE68	Glyma.U039200.1.Wm82.a2.v1	1289	1337	Light responsive
GmTALE68	Glyma.U039200.1.Wm82.a2.v1	967	1013	Light responsive
GmTALE68	Glyma.U039200.1.Wm82.a2.v1	15	61	Light responsive
GmTALE68	Glyma.U039200.1.Wm82.a2.v1	216	262	Light responsive
GmTALE68	Glyma.U039200.1.Wm82.a2.v1	235	281	Light responsive
GmTALE68	Glyma.U039200.1.Wm82.a2.v1	391	437	Light responsive
GmTALE68	Glyma.U039200.1.Wm82.a2.v1	409	455	Light responsive
GmTALE68	Glyma.U039200.1.Wm82.a2.v1	535	581	Light responsive
GmTALE68	Glyma.U039200.1.Wm82.a2.v1	663	709	Light responsive
GmTALE68	Glyma.U039200.1.Wm82.a2.v1	1645	1694	Salicylic acid responsive
