# Supplementary material for: Genome-Wide Identification and Characterization of TALE Superfamily Genes in Soybean (Glycine max L.)
Source: Int J Mol Sci. 2021 Apr 16;22(8):4117. doi: 10.3390/ijms22084117 (PMC8073939; doi:10.3390/ijms22084117)
Supplement: Supplementary file 1 [file ijms-22-04117-s001.zip › Supplementary files/Table S11.xls]

## Sheet: Sheet1
Table S11 Expression profiles of GmTALE genes among multiple tissues or organs during development
GmTALE gene name	GmTALE gene ID	Gene ID in published data	Young leaf	Flower	One cm pod	Pod shell 10 DAF	Pod shell 14 DAF	Seed 10 DAF	Seed 14 DAF	Seed 21 DAF	Seed 25 DAF	Seed 28 DAF	Seed 35 DAF	Seed 42 DAF	Root	Nodule
GmTALE1	Glyma.01G028300.1.Wm82.a2.v1	Glyma01g03450	0	5	0	1	0	1	4	1	1	0	2	0	3	0
GmTALE2	Glyma.01G104200.1.Wm82.a2.v1	Glyma01g25710	7	80	40	55	51	6	6	3	7	1	11	10	18	37
GmTALE3	Glyma.01G179900.2.Wm82.a2.v1	Glyma01g38650	322	130	64	29	6	4	29	42	347	300	677	466	1171	1813
GmTALE4	Glyma.01G214800.1.Wm82.a2.v1	Glyma01g42410	104	215	128	153	68	40	70	33	99	71	118	70	65	22
GmTALE5	Glyma.01G221500.3.Wm82.a2.v1	Glyma01g43040	17	69	30	11	16	64	85	40	40	23	38	19	91	418
GmTALE6	Glyma.02G036900.1.Wm82.a2.v1	Glyma02g04190	0	21	3	1	0	3	3	0	0	1	0	1	3	0
GmTALE7	Glyma.02G060000.1.Wm82.a2.v1	Glyma02g06730	374	23	38	26	10	13	24	28	102	78	172	81	15	614
GmTALE9	Glyma.02G196500.3.Wm82.a2.v1	Glyma02g35450	246	431	210	208	116	13	10	7	35	20	29	19	220	797
GmTALE10	Glyma.02G269900.1.Wm82.a2.v1	Glyma02g43760	0	15	0	2	0	0	0	0	0	0	0	1	0	0
GmTALE11	Glyma.03G070900.1.Wm82.a2.v1	Glyma03g17400	13	39	19	28	9	1	2	3	4	1	2	3	11	2
GmTALE12	Glyma.03G202300.1.Wm82.a2.v1	Glyma03g36070	177	391	199	227	186	20	30	15	46	46	57	51	105	440
GmTALE13	Glyma.03G231100.1.Wm82.a2.v1	Glyma03g39040	1	18	30	16	18	1	0	0	1	0	2	1	15	8
GmTALE14	Glyma.04G009600.2.Wm82.a2.v1	Glyma04g01150	37	16	34	24	8	4	2	2	9	5	18	9	9	9
GmTALE15	Glyma.04G029100.4.Wm82.a2.v1	Glyma04g03150	29	46	39	28	16	36	51	20	20	23	28	9	150	76
GmTALE16	Glyma.04G029200.1.Wm82.a2.v1	Glyma04g03160	56	21	42	70	15	23	33	6	4	7	1	3	2	1
GmTALE17	Glyma.04G049500.1.Wm82.a2.v1	Glyma04g05210	0	22	1	1	0	0	0	0	0	0	0	0	0	11
GmTALE18	Glyma.04G050800.1.Wm82.a2.v1	Glyma04g05360	23	3	7	11	2	0	2	5	5	1	10	1	0	8
GmTALE19	Glyma.04G064100.1.Wm82.a2.v1	Glyma04g06810	102	322	115	113	155	38	51	27	49	38	56	37	145	627
GmTALE20	Glyma.04G185100.1.Wm82.a2.v1	Glyma04g35850	0	0	0	0	0	1	1	0	0	0	0	0	7	0
GmTALE21	Glyma.05G050600.1.Wm82.a2.v1	Glyma05g03650	17	48	36	26	4	2	9	5	19	86	40	11	4	0
GmTALE22	Glyma.05G210300.1.Wm82.a2.v1	Glyma05g37550	10	31	12	4	3	8	15	3	2	7	1	3	297	139
GmTALE23	Glyma.06G009500.1.Wm82.a2.v1	Glyma06g01190	70	31	46	31	6	13	11	6	33	13	40	13	10	4
GmTALE24	Glyma.06G029100.2.Wm82.a2.v1	Glyma06g03200	11	60	30	37	14	34	49	12	26	39	26	9	247	446
GmTALE25	Glyma.06G029200.1.Wm82.a2.v1	Glyma06g03210	75	14	30	20	10	9	13	4	4	1	1	0	0	0
GmTALE26	Glyma.06G051600.1.Wm82.a2.v1	Glyma06g05430	11	10	7	4	0	4	5	2	3	0	2	1	0	0
GmTALE27	Glyma.06G065200.1.Wm82.a2.v1	Glyma06g06890	6	34	31	24	24	14	18	11	20	12	41	34	14	373
GmTALE28	Glyma.07G104800.1.Wm82.a2.v1	Glyma07g11850	0	2	1	0	0	1	0	0	0	0	0	0	0	0
GmTALE30	Glyma.07G263600.1.Wm82.a2.v1	Glyma07g39350	0	9	4	5	3	1	3	3	1	1	0	1	0	0
GmTALE31	Glyma.08G016900.1.Wm82.a2.v1	Glyma08g02020	1	41	0	0	0	0	0	0	1	0	0	0	219	777
GmTALE32	Glyma.08G284300.1.Wm82.a2.v1	Glyma08g39170	0	23	7	2	0	1	1	3	1	2	9	2	0	0
GmTALE33	Glyma.09G007500.1.Wm82.a2.v1	Glyma09g01000	0	69	12	3	1	6	6	1	5	3	6	2	3	0
GmTALE34	Glyma.09G095700.1.Wm82.a2.v1	Glyma09g12820	16	123	18	21	14	3	1	1	2	0	2	2	64	154
GmTALE35	Glyma.10G081700.2.Wm82.a2.v1	Glyma10g10040	179	359	176	199	126	24	39	9	97	70	97	37	217	956
GmTALE36	Glyma.10G147000.1.Wm82.a2.v1	Glyma10g28820	2	21	9	11	5	2	0	0	0	1	0	0	9	10
GmTALE37	Glyma.11G022200.1.Wm82.a2.v1	Glyma11g02450	22	58	22	15	25	34	48	21	48	41	33	17	240	668
GmTALE38	Glyma.11G027100.1.Wm82.a2.v1	Glyma11g02960	170	333	203	192	136	58	90	53	85	102	168	83	108	71
GmTALE39	Glyma.11G062300.1.Wm82.a2.v1	Glyma11g06640	267	96	31	23	5	4	16	21	210	175	478	411	534	1582
GmTALE40	Glyma.11G196300.3.Wm82.a2.v1	Glyma11g20240	15	49	12	10	5	1	3	0	3	0	0	0	7	38
GmTALE41	Glyma.12G077800.1.Wm82.a2.v1	Glyma12g08270	1	47	2	7	1	3	0	2	1	0	1	0	2	31
GmTALE42	Glyma.12G094800.1.Wm82.a2.v1	Glyma12g10030	6	114	30	25	16	2	0	1	4	1	0	0	11	6
GmTALE43	Glyma.12G176400.2.Wm82.a2.v1	Glyma12g29990	0	13	5	10	1	4	3	1	4	2	1	1	3	0
GmTALE44	Glyma.12G188800.1.Wm82.a2.v1	Glyma12g31480	13	129	24	32	24	5	2	6	7	10	10	5	35	17
GmTALE45	Glyma.13G157300.1.Wm82.a2.v1	Glyma13g22530	167	122	69	56	50	28	11	11	8	14	12	15	140	75
GmTALE46	Glyma.13G312900.1.Wm82.a2.v1	Glyma13g38910	9	231	60	55	110	17	12	6	23	52	54	40	28	24
GmTALE47	Glyma.13G324200.3.Wm82.a2.v1	Glyma13g39900	0	21	0	2	0	1	0	0	0	0	0	0	5	1
GmTALE48	Glyma.14G047000.1.Wm82.a2.v1	Glyma14g05150	0	21	2	4	0	1	0	1	2	0	2	2	0	0
GmTALE49	Glyma.14G070700.1.Wm82.a2.v1	Glyma14g07710	38	87	53	55	23	41	23	14	20	19	19	6	46	30
GmTALE50	Glyma.14G091200.1.Wm82.a2.v1	Glyma14g10430	0	23	1	4	0	0	1	2	3	3	12	2	16	5
GmTALE51	Glyma.14G112400.1.Wm82.a2.v1	Glyma14g13750	75	48	63	43	40	59	49	13	44	29	41	18	149	875
GmTALE52	Glyma.15G111900.1.Wm82.a2.v1	Glyma15g11850	0	28	0	3	0	1	1	3	2	0	1	0	0	0
GmTALE53	Glyma.15G202200.1.Wm82.a2.v1	Glyma15g24350	331	168	137	142	56	27	43	23	66	45	42	12	124	87
GmTALE54	Glyma.16G142800.1.Wm82.a2.v1	Glyma16g25770	244	32	50	47	27	1	36	43	165	123	186	121	117	390
GmTALE55	Glyma.17G010200.1.Wm82.a2.v1	Glyma17g01370	10	2	2	6	4	0	0	0	10	3	20	4	5	0
GmTALE56	Glyma.17G104800.1.Wm82.a2.v1	Glyma17g11330	189	180	42	43	39	35	53	16	53	37	30	19	444	629
GmTALE57	Glyma.17G132600.1.Wm82.a2.v1	Glyma17g14180	47	198	503	255	30	5	8	16	123	349	223	212	168	1
GmTALE58	Glyma.17G215500.1.Wm82.a2.v1	Glyma17g32980	35	18	13	22	17	13	15	16	15	17	26	1	53	58
GmTALE59	Glyma.17G230000.4.Wm82.a2.v1	Glyma17g34810	4	11	20	11	0	3	14	3	2	4	4	3	0	1
GmTALE60	Glyma.17G254000.1.Wm82.a2.v1	Glyma17g37260	40	71	25	25	24	11	8	5	20	14	16	5	77	22
GmTALE61	Glyma.18G083100.1.Wm82.a2.v1	Glyma18g09250	0	0	0	0	0	0	0	0	0	0	0	0	0	0
GmTALE62	Glyma.18G141200.1.Wm82.a2.v1	Glyma18g20430	0	1	0	1	0	0	0	0	1	0	1	0	1	0
GmTALE63	Glyma.18G189700.1.Wm82.a2.v1	Glyma18g41280	0	8	2	4	1	2	5	1	2	1	2	2	10	29
GmTALE64	Glyma.19G199500.1.Wm82.a2.v1	Glyma19g38690	111	242	140	186	215	17	32	17	74	40	56	49	212	307
GmTALE65	Glyma.19G228300.2.Wm82.a2.v1	Glyma19g41610	2	71	49	46	24	3	0	1	8	3	13	2	31	23
GmTALE66	Glyma.20G097500.2.Wm82.a2.v1	Glyma20g22970	0	21	4	8	5	2	1	0	2	0	0	0	9	0
