# Supplementary material for: Genome-Wide Identification and Characterization of TALE Superfamily Genes in Soybean (Glycine max L.)
Source: Int J Mol Sci. 2021 Apr 16;22(8):4117. doi: 10.3390/ijms22084117 (PMC8073939; doi:10.3390/ijms22084117)
Supplement: Supplementary file 1 [file ijms-22-04117-s001.zip › Supplementary files/Table S12.xls]

## Sheet: Sheet1
Table S12 Pairwise correlation coefficients between different GmTALE genes from various tissues or organs
GmTALE gene name	GmTALE1	GmTALE2	GmTALE3	GmTALE4	GmTALE5	GmTALE6	GmTALE7	GmTALE9	GmTALE10	GmTALE11	GmTALE12	GmTALE13	GmTALE14	GmTALE15	GmTALE16	GmTALE17	GmTALE18	GmTALE19	GmTALE20	GmTALE21	GmTALE22	GmTALE23	GmTALE24	GmTALE25	GmTALE26	GmTALE27	GmTALE28	GmTALE30	GmTALE31	GmTALE32	GmTALE33	GmTALE34	GmTALE35	GmTALE36	GmTALE37	GmTALE38	GmTALE39	GmTALE40	GmTALE41	GmTALE42	GmTALE43	GmTALE44	GmTALE45	GmTALE46	GmTALE47	GmTALE48	GmTALE49	GmTALE50	GmTALE51
GmTALE1	1	0.275613	-0.0793752	0.450859	-0.0210653	0.720374	-0.347956	0.0298324	0.634252	0.404963	0.0870233	0.0692486	-0.20511	0.407389	-0.0361854	0.490462	-0.275565	0.0514774	0.363446	0.0496096	0.248641	-0.0694629	0.0233122	-0.169016	0.308614	-0.20319	0.450142	0.500551	-0.105505	0.59574	0.673956	0.286886	-0.0386218	0.413319	-0.0737744	0.427656	-0.178695	0.33745	0.435359	0.560443	0.56027	0.607556	0.177181	0.456282	0.708216	0.619513	0.492675	0.726261	-0.182399
GmTALE2	0.275613	1	-0.0454228	0.645084	0.135649	0.632194	-0.057536	0.571322	0.701032	0.838216	0.8074	0.783048	0.30854	0.0800174	0.300383	0.709255	0.00874932	0.551952	-0.126634	0.0882284	0.0535986	0.0603254	0.159369	0.0544618	0.28111	0.205924	0.569303	0.76679	0.168725	0.592116	0.651879	0.603437	0.453086	0.901055	0.136464	0.762993	0.00209121	0.727048	0.710681	0.825372	0.703133	0.807058	0.399096	0.816181	0.677366	0.696775	0.748382	0.474717	0.159607
GmTALE3	-0.0793752	-0.0454228	1	-0.34618	0.803815	-0.175824	0.721953	0.65843	-0.164002	-0.257429	0.401341	-0.051666	-0.0885982	0.620185	-0.479879	0.217589	0.0599287	0.683998	0.373531	-0.206997	0.721493	-0.210198	0.902086	-0.281571	-0.416265	0.781315	-0.290953	-0.519405	0.883313	-0.190419	-0.197304	0.64754	0.758565	0.146973	0.89575	-0.23918	0.960906	0.343781	0.298827	-0.187337	-0.363151	-0.0580593	0.27175	-0.208236	-0.029053	-0.2011	-0.111135	0.301462	0.831015
GmTALE4	0.450859	0.645084	-0.34618	1	-0.381879	0.678241	-0.263988	0.107313	0.740892	0.8639	0.37861	0.47963	0.570885	-0.138175	0.452461	0.497378	0.252892	0.00110107	-0.193431	0.498148	-0.235751	0.595447	-0.348384	0.308968	0.645594	-0.319857	0.582166	0.714907	-0.373634	0.775613	0.741765	0.155727	-0.0421059	0.612712	-0.389719	0.939314	-0.353562	0.445759	0.42718	0.791795	0.80365	0.745557	0.331495	0.728976	0.668669	0.787665	0.715364	0.551962	-0.371577
GmTALE5	-0.0210653	0.135649	0.803815	-0.381879	1	-0.0215916	0.750206	0.806378	-0.0296287	-0.18946	0.58888	-0.00675289	-0.210946	0.448313	-0.309194	0.439898	-0.0068421	0.875384	0.0668064	-0.312997	0.478966	-0.359249	0.925823	-0.254216	-0.254745	0.959533	-0.0515847	-0.221828	0.971926	-0.11339	-0.0467169	0.77558	0.902502	0.272396	0.970279	-0.235717	0.881486	0.557421	0.537304	-0.0387758	-0.201862	0.0157474	0.138886	-0.118575	0.0461195	-0.0748174	0.0213082	0.118603	0.977454
GmTALE6	0.720374	0.632194	-0.175824	0.678241	-0.0215916	1	-0.257451	0.292216	0.959801	0.727077	0.461417	0.359964	0.0534748	0.152112	0.0574348	0.838107	-0.22226	0.276576	0.0291429	0.291051	0.0486721	0.0785256	-0.028643	0.00393857	0.528415	-0.100257	0.8694	0.775991	-0.0772132	0.876863	0.982408	0.509769	0.149692	0.750614	-0.0803688	0.738797	-0.185891	0.692885	0.76644	0.937988	0.770289	0.930561	0.368161	0.840656	0.965819	0.944603	0.778079	0.731743	-0.121457
GmTALE7	-0.347956	-0.057536	0.721953	-0.263988	0.750206	-0.257451	1	0.705285	-0.175167	-0.219143	0.514202	-0.204374	0.23317	0.119619	-0.0826766	0.233397	0.560928	0.686539	-0.210388	-0.15987	0.190451	0.177557	0.648448	0.237276	0.00970543	0.812587	-0.260717	-0.450523	0.76453	-0.206772	-0.224562	0.526052	0.770772	0.021128	0.745365	-0.141306	0.840975	0.441846	0.315006	-0.199046	-0.432559	-0.160984	0.29409	-0.25757	-0.173102	-0.209521	-0.132097	-0.088738	0.824156
GmTALE9	0.0298324	0.571322	0.65843	0.107313	0.806378	0.292216	0.705285	1	0.336999	0.363486	0.932283	0.387725	0.248409	0.422222	0.0363634	0.702409	0.265538	0.969536	0.00843367	-0.126198	0.446421	0.0139281	0.80057	0.105474	0.128785	0.822848	0.233575	0.13889	0.842932	0.203405	0.284647	0.937895	0.971508	0.695151	0.82043	0.29841	0.730889	0.874518	0.774513	0.40578	0.158597	0.448821	0.566849	0.278053	0.392429	0.29223	0.469672	0.345055	0.845046
GmTALE10	0.634252	0.701032	-0.164002	0.740892	-0.0296287	0.959801	-0.175167	0.336999	1	0.778862	0.537252	0.318944	0.0991274	0.0112568	0.0804592	0.875495	-0.100649	0.319712	-0.11965	0.312718	-0.0494657	0.119932	-0.0556878	0.0167232	0.506741	-0.0513466	0.784198	0.803516	-0.0660242	0.890001	0.970008	0.527792	0.199317	0.761956	-0.0819058	0.781736	-0.140686	0.731588	0.815209	0.954461	0.783561	0.951302	0.346683	0.884832	0.965626	0.988979	0.734145	0.728274	-0.100881
GmTALE11	0.404963	0.838216	-0.257429	0.8639	-0.18946	0.727077	-0.219143	0.363486	0.778862	1	0.608918	0.686455	0.536819	0.0814712	0.54481	0.614008	0.204739	0.238345	-0.0287405	0.247054	0.00712725	0.397238	-0.106304	0.34508	0.613488	-0.160303	0.639427	0.820237	-0.14472	0.675323	0.734285	0.401777	0.17247	0.85622	-0.171063	0.898679	-0.267372	0.631501	0.581814	0.882366	0.85746	0.856128	0.565621	0.739939	0.758222	0.788781	0.888606	0.537488	-0.167016
GmTALE12	0.0870233	0.8074	0.401341	0.37861	0.58888	0.461417	0.514202	0.932283	0.537252	0.608918	1	0.56356	0.36331	0.233243	0.194502	0.791008	0.270049	0.895579	-0.149027	0.00998383	0.240477	0.113659	0.568486	0.177949	0.270272	0.650902	0.397786	0.419296	0.62344	0.403563	0.476753	0.878447	0.858001	0.833283	0.589732	0.562052	0.494347	0.925463	0.835359	0.631491	0.384299	0.642396	0.566685	0.548752	0.540743	0.5031	0.622755	0.393885	0.63731
GmTALE13	0.0692486	0.783048	-0.051666	0.47963	-0.00675289	0.359964	-0.204374	0.387725	0.318944	0.686455	0.56356	1	0.467765	0.269866	0.321806	0.317047	-0.0377623	0.319242	0.147445	0.0619679	0.22933	0.140518	0.128368	0.122225	0.192286	0.0426062	0.458209	0.539731	0.0755216	0.35121	0.362493	0.358351	0.267269	0.733924	0.0580489	0.609976	-0.0931799	0.414527	0.307825	0.570486	0.496329	0.532569	0.422942	0.529851	0.363044	0.339474	0.657135	0.281165	0.0505772
GmTALE14	-0.20511	0.30854	-0.0885982	0.570885	-0.210946	0.0534748	0.23317	0.248409	0.0991274	0.536819	0.36331	0.467765	1	-0.0862938	0.668187	0.0475699	0.779714	0.0466912	-0.185327	0.197032	-0.134374	0.891748	-0.164801	0.789746	0.658514	-0.0902136	0.18848	0.137213	-0.134319	0.207127	0.111146	0.033965	0.108727	0.299565	-0.167159	0.61024	-0.0640511	0.258375	0.0345924	0.257485	0.202106	0.195637	0.573905	0.123781	0.0529992	0.141454	0.448701	0.012224	-0.0763699
GmTALE15	0.407389	0.0800174	0.620185	-0.138175	0.448313	0.152112	0.119619	0.422222	0.0112568	0.0814712	0.233243	0.269866	-0.0862938	1	-0.179169	0.166026	-0.188389	0.387126	0.888804	-0.253219	0.964649	-0.221039	0.706198	-0.159337	-0.159408	0.261455	0.0135853	-0.173557	0.526209	-0.0731289	0.0384697	0.527377	0.40614	0.383316	0.566839	-0.0279639	0.431419	0.267654	0.205045	0.0744244	0.0347484	0.210255	0.535014	-0.0728941	0.253888	-0.0400243	0.331107	0.503904	0.408605
GmTALE16	-0.0361854	0.300383	-0.479879	0.452461	-0.309194	0.0574348	-0.0826766	0.0363634	0.0804592	0.54481	0.194502	0.321806	0.668187	-0.179169	1	-0.068346	0.562518	-0.133135	-0.208634	0.0369961	-0.306166	0.566946	-0.319054	0.748469	0.654715	-0.264479	0.146213	0.376044	-0.310946	-0.00590823	0.040043	-0.155779	-0.104389	0.241627	-0.339467	0.424321	-0.420982	0.0994453	-0.0579046	0.196352	0.419902	0.107071	0.345192	0.0166384	0.00396764	0.0886314	0.473212	-0.259932	-0.236157
GmTALE17	0.490462	0.709255	0.217589	0.497378	0.439898	0.838107	0.233397	0.702409	0.875495	0.614008	0.791008	0.317047	0.0475699	0.166026	-0.068346	1	-0.0452449	0.716146	-0.146809	0.178128	0.131054	-0.00917738	0.36644	-0.0576908	0.361399	0.420878	0.696763	0.618609	0.395988	0.762443	0.850691	0.836872	0.621024	0.81173	0.377208	0.619964	0.28854	0.938015	0.988054	0.848803	0.580053	0.860028	0.386209	0.759936	0.869139	0.848059	0.666144	0.675948	0.37865
GmTALE18	-0.275565	0.00874932	0.0599287	0.252892	-0.0068421	-0.22226	0.560928	0.265538	-0.100649	0.204739	0.270049	-0.0377623	0.779714	-0.188389	0.562518	-0.0452449	1	0.104272	-0.321017	0.00289359	-0.201265	0.796318	-0.0560035	0.802045	0.54123	0.0981311	-0.188912	-0.140175	0.0341559	-0.0565889	-0.153378	0.0119777	0.19554	-0.0119359	0.00168321	0.277958	0.138044	0.185265	-0.0141842	-0.0549892	-0.12258	-0.0782431	0.452736	-0.186591	-0.164636	-0.0842753	0.109169	-0.159529	0.116813
GmTALE19	0.0514774	0.551952	0.683998	0.00110107	0.875384	0.276576	0.686539	0.969536	0.319712	0.238345	0.895579	0.319242	0.0466912	0.387126	-0.133135	0.716146	0.104272	1	-0.0258408	-0.161483	0.423395	-0.171695	0.833862	-0.0815815	-0.0268757	0.887906	0.203242	0.118003	0.88781	0.190637	0.272972	0.944157	0.980627	0.633809	0.869278	0.19753	0.770324	0.840732	0.789318	0.362622	0.0938429	0.410473	0.406814	0.300606	0.370179	0.270448	0.353735	0.335082	0.888945
GmTALE20	0.363446	-0.126634	0.373531	-0.193431	0.0668064	0.0291429	-0.210388	0.00843367	-0.11965	-0.0287405	-0.149027	0.147445	-0.185327	0.888804	-0.208634	-0.146809	-0.321017	-0.0258408	1	-0.272795	0.878	-0.249325	0.384581	-0.195256	-0.254036	-0.127424	-0.106039	-0.257916	0.169474	-0.205324	-0.0981272	0.151914	-0.0136254	0.131965	0.219283	-0.155532	0.126109	-0.106657	-0.13526	-0.0824403	-0.0310367	0.0599106	0.402156	-0.167926	0.123104	-0.162429	0.157278	0.396004	0.0291377
GmTALE21	0.0496096	0.0882284	-0.206997	0.498148	-0.312997	0.291051	-0.15987	-0.126198	0.312718	0.247054	0.00998383	0.0619679	0.197032	-0.253219	0.0369961	0.178128	0.00289359	-0.161483	-0.272795	1	-0.290135	0.280122	-0.290702	-0.00404095	0.140264	-0.241158	0.243273	0.249983	-0.303712	0.461628	0.354565	-0.0906838	-0.145442	0.135164	-0.300393	0.454402	-0.218794	0.0634254	0.106497	0.30535	0.310033	0.283966	-0.0878039	0.397787	0.243316	0.331585	0.187003	0.261285	-0.294457
GmTALE22	0.248641	0.0535986	0.721493	-0.235751	0.478966	0.0486721	0.190451	0.446421	-0.0494657	0.00712725	0.240477	0.22933	-0.134374	0.964649	-0.306166	0.131054	-0.201265	0.423395	0.878	-0.290135	1	-0.295124	0.756065	-0.232128	-0.3132	0.328181	-0.107967	-0.275916	0.595537	-0.162788	-0.0576361	0.54275	0.449053	0.335084	0.631006	-0.121557	0.535862	0.236537	0.180134	-0.000537582	-0.0812608	0.155137	0.516674	-0.10273	0.190354	-0.106364	0.202961	0.469464	0.467749
GmTALE23	-0.0694629	0.0603254	-0.210198	0.595447	-0.359249	0.0785256	0.177557	0.0139281	0.119932	0.397238	0.113659	0.140518	0.891748	-0.221039	0.566946	-0.00917738	0.796318	-0.171695	-0.249325	0.280122	-0.295124	1	-0.366107	0.799979	0.758427	-0.277886	0.180473	0.054861	-0.334386	0.254113	0.159464	-0.150592	-0.106636	0.0704052	-0.351378	0.548973	-0.195467	0.129675	-0.051056	0.196506	0.168445	0.131895	0.442246	0.0652591	0.0566449	0.176247	0.330651	0.0278023	-0.266632
GmTALE24	0.0233122	0.159369	0.902086	-0.348384	0.925823	-0.028643	0.648448	0.80057	-0.0556878	-0.106304	0.568486	0.128368	-0.164801	0.706198	-0.319054	0.36644	-0.0560035	0.833862	0.384581	-0.290702	0.756065	-0.366107	1	-0.27821	-0.346316	0.85821	-0.116106	-0.276983	0.971082	-0.167308	-0.0846421	0.797068	0.874694	0.36314	0.981468	-0.197806	0.885304	0.509072	0.464245	-0.0308877	-0.164983	0.0751305	0.31894	-0.117546	0.0918924	-0.110754	0.106327	0.269851	0.924943
GmTALE25	-0.169016	0.0544618	-0.281571	0.308968	-0.254216	0.00393857	0.237276	0.105474	0.0167232	0.34508	0.177949	0.122225	0.789746	-0.159337	0.748469	-0.0576908	0.802045	-0.0815815	-0.195256	-0.00404095	-0.232128	0.799979	-0.27821	1	0.786471	-0.219394	0.096508	0.0609238	-0.234251	-0.0239355	0.0105171	-0.107131	-0.0500975	0.0605009	-0.258859	0.369286	-0.231952	0.162065	-0.0781333	0.109847	0.0197465	0.0477529	0.606374	-0.0580707	-0.0309116	0.00318086	0.308093	-0.250395	-0.157432
GmTALE26	0.308614	0.28111	-0.416265	0.645594	-0.254745	0.528415	0.00970543	0.128785	0.506741	0.613488	0.270272	0.192286	0.658514	-0.159408	0.654715	0.361399	0.54123	-0.0268757	-0.254036	0.140264	-0.3132	0.758427	-0.346316	0.786471	1	-0.274945	0.58561	0.483554	-0.321279	0.498788	0.547633	0.0741908	-0.0548791	0.343573	-0.34144	0.656356	-0.359031	0.428685	0.301714	0.549817	0.471358	0.456523	0.511604	0.317199	0.439904	0.522581	0.623261	0.136358	-0.260683
GmTALE27	-0.20319	0.205924	0.781315	-0.319857	0.959533	-0.100257	0.812587	0.822848	-0.0513466	-0.160303	0.650902	0.0426062	-0.0902136	0.261455	-0.264479	0.420878	0.0981311	0.887906	-0.127424	-0.241158	0.328181	-0.277886	0.85821	-0.219394	-0.274945	1	-0.0991932	-0.212207	0.950363	-0.104945	-0.0905921	0.736992	0.924789	0.261285	0.933126	-0.178241	0.902048	0.551257	0.521621	-0.0482051	-0.224443	-0.0139288	0.0819611	-0.0769553	-0.0271602	-0.0825129	-0.0352443	0.0375482	0.979317
GmTALE28	0.450142	0.569303	-0.290953	0.582166	-0.0515847	0.8694	-0.260717	0.233575	0.784198	0.639427	0.397786	0.458209	0.18848	0.0135853	0.146213	0.696763	-0.188912	0.203242	-0.106039	0.243273	-0.107967	0.180473	-0.116106	0.096508	0.58561	-0.0991932	1	0.698692	-0.128425	0.802322	0.869294	0.374958	0.0934894	0.664342	-0.141607	0.658811	-0.262458	0.586341	0.636968	0.833225	0.705472	0.762875	0.280736	0.715353	0.773661	0.806755	0.782618	0.478633	-0.126562
GmTALE30	0.500551	0.76679	-0.519405	0.714907	-0.221828	0.775991	-0.450523	0.13889	0.803516	0.820237	0.419296	0.539731	0.137213	-0.173557	0.376044	0.618609	-0.140175	0.118003	-0.257916	0.249983	-0.275916	0.054861	-0.276983	0.0609238	0.483554	-0.212207	0.698692	1	-0.276905	0.732766	0.791212	0.249462	-0.00549221	0.690786	-0.302292	0.728382	-0.468639	0.502176	0.564014	0.857796	0.84868	0.779154	0.120461	0.780168	0.720236	0.815822	0.689046	0.384903	-0.280769
GmTALE31	-0.105505	0.168725	0.883313	-0.373634	0.971926	-0.0772132	0.76453	0.842932	-0.0660242	-0.14472	0.62344	0.0755216	-0.134319	0.526209	-0.310946	0.395988	0.0341559	0.88781	0.169474	-0.303712	0.595537	-0.334386	0.971082	-0.234251	-0.321279	0.950363	-0.128425	-0.276905	1	-0.167833	-0.106905	0.797555	0.928015	0.316136	0.997138	-0.214978	0.928315	0.545399	0.499586	-0.0521574	-0.22788	0.0283682	0.249722	-0.119904	0.0330485	-0.116072	0.0313884	0.157292	0.985227
GmTALE32	0.59574	0.592116	-0.190419	0.775613	-0.11339	0.876863	-0.206772	0.203405	0.890001	0.675323	0.403563	0.35121	0.207127	-0.0731289	-0.00590823	0.762443	-0.0565889	0.190637	-0.205324	0.461628	-0.162788	0.254113	-0.167308	-0.0239355	0.498788	-0.104945	0.802322	0.732766	-0.167833	1	0.935637	0.377471	0.0898234	0.630748	-0.183347	0.816915	-0.172112	0.592445	0.683648	0.874737	0.681823	0.842683	0.189989	0.840052	0.841128	0.923811	0.643151	0.733379	-0.187139
GmTALE33	0.673956	0.651879	-0.197304	0.741765	-0.0467169	0.982408	-0.224562	0.284647	0.970008	0.734285	0.476753	0.362493	0.111146	0.0384697	0.040043	0.850691	-0.153378	0.272972	-0.0981272	0.354565	-0.0576361	0.159464	-0.0846421	0.0105171	0.547633	-0.0905921	0.869294	0.791212	-0.106905	0.935637	1	0.484616	0.15062	0.729544	-0.114647	0.788176	-0.187493	0.698271	0.774768	0.952602	0.768197	0.929978	0.310462	0.876721	0.948478	0.973073	0.749311	0.726974	-0.136146
GmTALE34	0.286886	0.603437	0.64754	0.155727	0.77558	0.509769	0.526052	0.937895	0.527792	0.401777	0.878447	0.358351	0.033965	0.527377	-0.155779	0.836872	0.0119777	0.944157	0.151914	-0.0906838	0.54275	-0.150592	0.797068	-0.107131	0.0741908	0.736992	0.374958	0.249462	0.797555	0.377471	0.484616	1	0.906094	0.773445	0.78727	0.337348	0.676226	0.91053	0.886914	0.550557	0.283702	0.621175	0.530931	0.438439	0.613645	0.476837	0.534961	0.583805	0.758033
GmTALE35	-0.0386218	0.453086	0.758565	-0.0421059	0.902502	0.149692	0.770772	0.971508	0.199317	0.17247	0.858001	0.267269	0.108727	0.40614	-0.104389	0.621024	0.19554	0.980627	-0.0136254	-0.145442	0.449053	-0.106636	0.874694	-0.0500975	-0.0548791	0.924789	0.0934894	-0.00549221	0.928015	0.0898234	0.15062	0.906094	1	0.560737	0.910971	0.127956	0.839807	0.780272	0.70797	0.244875	0.0281108	0.295586	0.397279	0.159382	0.253795	0.158641	0.294159	0.274207	0.935064
GmTALE36	0.413319	0.901055	0.146973	0.612712	0.272396	0.750614	0.021128	0.695151	0.761956	0.85622	0.833283	0.733924	0.299565	0.383316	0.241627	0.81173	-0.0119359	0.633809	0.131965	0.135164	0.335084	0.0704052	0.36314	0.0605009	0.343573	0.261285	0.664342	0.690786	0.316136	0.630748	0.729544	0.773445	0.560737	1	0.297732	0.743522	0.136592	0.843539	0.818464	0.86904	0.745381	0.888561	0.594967	0.742968	0.813003	0.743783	0.89184	0.660535	0.27139
GmTALE37	-0.0737744	0.136464	0.89575	-0.389719	0.970279	-0.0803688	0.745365	0.82043	-0.0819058	-0.171063	0.589732	0.0580489	-0.167159	0.566839	-0.339467	0.377208	0.00168321	0.869278	0.219283	-0.300393	0.631006	-0.351378	0.981468	-0.258859	-0.34144	0.933126	-0.141607	-0.302292	0.997138	-0.183347	-0.114647	0.78727	0.910971	0.297732	1	-0.237692	0.925589	0.522044	0.478607	-0.0701473	-0.236549	0.0169304	0.244046	-0.137282	0.029904	-0.133254	0.021514	0.173027	0.976301
GmTALE38	0.427656	0.762993	-0.23918	0.939314	-0.235717	0.738797	-0.141306	0.29841	0.781736	0.898679	0.562052	0.609976	0.61024	-0.0279639	0.424321	0.619964	0.277958	0.19753	-0.155532	0.454402	-0.121557	0.548973	-0.197806	0.369286	0.656356	-0.178241	0.658811	0.728382	-0.214978	0.816915	0.788176	0.337348	0.127956	0.743522	-0.237692	1	-0.236863	0.606651	0.555098	0.868573	0.726204	0.837478	0.507218	0.821356	0.73694	0.800888	0.797223	0.601205	-0.216025
GmTALE39	-0.178695	0.00209121	0.960906	-0.353562	0.881486	-0.185891	0.840975	0.730889	-0.140686	-0.267372	0.494347	-0.0931799	-0.0640511	0.431419	-0.420982	0.28854	0.138044	0.770324	0.126109	-0.218794	0.535862	-0.195467	0.885304	-0.231952	-0.359031	0.902048	-0.262458	-0.468639	0.928315	-0.172112	-0.187493	0.676226	0.839807	0.136592	0.925589	-0.236863	1	0.420913	0.378074	-0.177194	-0.37743	-0.0825128	0.192573	-0.190185	-0.063545	-0.176183	-0.146468	0.178084	0.915014
GmTALE40	0.33745	0.727048	0.343781	0.445759	0.557421	0.692885	0.441846	0.874518	0.731588	0.631501	0.925463	0.414527	0.258375	0.267654	0.0994453	0.938015	0.185265	0.840732	-0.106657	0.0634254	0.236537	0.129675	0.509072	0.162065	0.428685	0.551257	0.586341	0.502176	0.545399	0.592445	0.698271	0.91053	0.780272	0.843539	0.522044	0.606651	0.420913	1	0.952166	0.764138	0.481366	0.776288	0.584667	0.622719	0.74503	0.694893	0.700952	0.557057	0.544445
GmTALE41	0.435359	0.710681	0.298827	0.42718	0.537304	0.76644	0.315006	0.774513	0.815209	0.581814	0.835359	0.307825	0.0345924	0.205045	-0.0579046	0.988054	-0.0141842	0.789318	-0.13526	0.106497	0.180134	-0.051056	0.464245	-0.0781333	0.301714	0.521621	0.636968	0.564014	0.499586	0.683648	0.774768	0.886914	0.70797	0.818464	0.478607	0.555098	0.378074	0.952166	1	0.791583	0.550246	0.811301	0.388075	0.690271	0.817633	0.786458	0.652106	0.641592	0.48532
GmTALE42	0.560443	0.825372	-0.187337	0.791795	-0.0387758	0.937988	-0.199046	0.40578	0.954461	0.882366	0.631491	0.570486	0.257485	0.0744244	0.196352	0.848803	-0.0549892	0.362622	-0.0824403	0.30535	-0.000537582	0.196506	-0.0308877	0.109847	0.549817	-0.0482051	0.833225	0.857796	-0.0521574	0.874737	0.952602	0.550557	0.244875	0.86904	-0.0701473	0.868573	-0.177194	0.764138	0.791583	1	0.823544	0.978426	0.447893	0.913528	0.93755	0.952688	0.849077	0.689064	-0.0819886
GmTALE43	0.56027	0.703133	-0.363151	0.80365	-0.201862	0.770289	-0.432559	0.158597	0.783561	0.85746	0.384299	0.496329	0.202106	0.0347484	0.419902	0.580053	-0.12258	0.0938429	-0.0310367	0.310033	-0.0812608	0.168445	-0.164983	0.0197465	0.471358	-0.224443	0.705472	0.84868	-0.22788	0.681823	0.768197	0.283702	0.0281108	0.745381	-0.236549	0.726204	-0.37743	0.481366	0.550246	0.823544	1	0.782082	0.204265	0.682993	0.756567	0.816336	0.828548	0.531023	-0.250953
GmTALE44	0.607556	0.807058	-0.0580593	0.745557	0.0157474	0.930561	-0.160984	0.448821	0.951302	0.856128	0.642396	0.532569	0.195637	0.210255	0.107071	0.860028	-0.0782431	0.410473	0.0599106	0.283966	0.155137	0.131895	0.0751305	0.0477529	0.456523	-0.0139288	0.762875	0.779154	0.0283682	0.842683	0.929978	0.621175	0.295586	0.888561	0.0169304	0.837478	-0.0825128	0.776288	0.811301	0.978426	0.782082	1	0.520037	0.905557	0.97204	0.934306	0.838259	0.794359	-0.0273216
GmTALE45	0.177181	0.399096	0.27175	0.331495	0.138886	0.368161	0.29409	0.566849	0.346683	0.565621	0.566685	0.422942	0.573905	0.535014	0.345192	0.386209	0.452736	0.406814	0.402156	-0.0878039	0.516674	0.442246	0.31894	0.606374	0.511604	0.0819611	0.280736	0.120461	0.249722	0.189989	0.310462	0.530931	0.397279	0.594967	0.244046	0.507218	0.192573	0.584667	0.388075	0.447893	0.204265	0.520037	1	0.268757	0.467145	0.288057	0.643838	0.413097	0.205089
GmTALE46	0.456282	0.816181	-0.208236	0.728976	-0.118575	0.840656	-0.25757	0.278053	0.884832	0.739939	0.548752	0.529851	0.123781	-0.0728941	0.0166384	0.759936	-0.186591	0.300606	-0.167926	0.397787	-0.10273	0.0652591	-0.117546	-0.0580707	0.317199	-0.0769553	0.715353	0.780168	-0.119904	0.840052	0.876721	0.438439	0.159382	0.742968	-0.137282	0.821356	-0.190185	0.622719	0.690271	0.913528	0.682993	0.905557	0.268757	1	0.843392	0.876775	0.649352	0.648157	-0.147667
GmTALE47	0.708216	0.677366	-0.029053	0.668669	0.0461195	0.965819	-0.173102	0.392429	0.965626	0.758222	0.540743	0.363044	0.0529992	0.253888	0.00396764	0.869139	-0.164636	0.370179	0.123104	0.243316	0.190354	0.0566449	0.0918924	-0.0309116	0.439904	-0.0271602	0.773661	0.720236	0.0330485	0.841128	0.948478	0.613645	0.253795	0.813003	0.029904	0.73694	-0.063545	0.74503	0.817633	0.93755	0.756567	0.97204	0.467145	0.843392	1	0.943447	0.787563	0.833603	-0.0333349
GmTALE48	0.619513	0.696775	-0.2011	0.787665	-0.0748174	0.944603	-0.209521	0.29223	0.988979	0.788781	0.5031	0.339474	0.141454	-0.0400243	0.0886314	0.848059	-0.0842753	0.270448	-0.162429	0.331585	-0.106364	0.176247	-0.110754	0.00318086	0.522581	-0.0825129	0.806755	0.815822	-0.116072	0.923811	0.973073	0.476837	0.158641	0.743783	-0.133254	0.800888	-0.176183	0.694893	0.786458	0.952688	0.816336	0.934306	0.288057	0.876775	0.943447	1	0.735613	0.723855	-0.144474
GmTALE49	0.492675	0.748382	-0.111135	0.715364	0.0213082	0.778079	-0.132097	0.469672	0.734145	0.888606	0.622755	0.657135	0.448701	0.331107	0.473212	0.666144	0.109169	0.353735	0.157278	0.187003	0.202961	0.330651	0.106327	0.308093	0.623261	-0.0352443	0.782618	0.689046	0.0313884	0.643151	0.749311	0.534961	0.294159	0.89184	0.021514	0.797223	-0.146468	0.700952	0.652106	0.849077	0.828548	0.838259	0.643838	0.649352	0.787563	0.735613	1	0.586945	0.00741088
GmTALE50	0.726261	0.474717	0.301462	0.551962	0.118603	0.731743	-0.088738	0.345055	0.728274	0.537488	0.393885	0.281165	0.012224	0.503904	-0.259932	0.675948	-0.159529	0.335082	0.396004	0.261285	0.469464	0.0278023	0.269851	-0.250395	0.136358	0.0375482	0.478633	0.384903	0.157292	0.733379	0.726974	0.583805	0.274207	0.660535	0.173027	0.601205	0.178084	0.557057	0.641592	0.689064	0.531023	0.794359	0.413097	0.648157	0.833603	0.723855	0.586945	1	0.0482287
GmTALE51	-0.182399	0.159607	0.831015	-0.371577	0.977454	-0.121457	0.824156	0.845046	-0.100881	-0.167016	0.63731	0.0505772	-0.0763699	0.408605	-0.236157	0.37865	0.116813	0.888945	0.0291377	-0.294457	0.467749	-0.266632	0.924943	-0.157432	-0.260683	0.979317	-0.126562	-0.280769	0.985227	-0.187139	-0.136146	0.758033	0.935064	0.27139	0.976301	-0.216025	0.915014	0.544445	0.48532	-0.0819886	-0.250953	-0.0273216	0.205089	-0.147667	-0.0333349	-0.144474	0.00741088	0.0482287	1
GmTALE52	0.671108	0.65101	-0.195176	0.710601	-0.0328029	0.953567	-0.195192	0.296585	0.987479	0.738589	0.484876	0.267961	0.0464237	-0.0010685	0.0423144	0.864573	-0.107221	0.288638	-0.129651	0.293603	-0.0727548	0.107971	-0.0776943	-0.00484473	0.512069	-0.0729661	0.786243	0.804903	-0.086829	0.898019	0.972202	0.499567	0.166142	0.71755	-0.0990676	0.742709	-0.174968	0.705639	0.8039	0.937257	0.770852	0.930417	0.298696	0.853615	0.957078	0.983781	0.710673	0.724583	-0.120501
GmTALE53	0.0281788	0.297461	0.0255265	0.476338	-0.0543386	0.228235	0.336186	0.416023	0.260184	0.576226	0.469289	0.296588	0.805114	0.175047	0.626958	0.241008	0.764031	0.213361	0.0489609	0.0742533	0.126475	0.763462	0.0332135	0.87121	0.734826	-0.0460174	0.190102	0.14315	0.0230712	0.155557	0.224823	0.27217	0.245156	0.412629	0.00657306	0.562831	0.0120858	0.468971	0.234151	0.360395	0.219867	0.366968	0.868149	0.157665	0.284941	0.233725	0.563985	0.161949	0.0438649
GmTALE54	-0.330917	-0.172244	0.824767	-0.259538	0.677496	-0.329497	0.940866	0.599078	-0.242198	-0.296804	0.38038	-0.256936	0.181291	0.203372	-0.252815	0.129661	0.484186	0.583094	-0.0622892	-0.0718402	0.307705	0.168656	0.652288	0.0949491	-0.14556	0.737437	-0.397799	-0.58122	0.729837	-0.243837	-0.287767	0.455795	0.692443	-0.0657912	0.72536	-0.194902	0.88055	0.312341	0.200295	-0.282704	-0.483039	-0.21182	0.24115	-0.306832	-0.212326	-0.265238	-0.243695	0.0124602	0.756028
GmTALE55	-0.0327123	-0.168526	0.10513	0.31239	-0.303861	-0.238397	0.129428	-0.22046	-0.135278	-0.0549769	-0.188653	-0.172369	0.38884	-0.149584	-0.0435911	-0.248243	0.478837	-0.261831	-0.055317	0.217334	-0.124789	0.573116	-0.24538	0.144719	0.0418152	-0.205982	-0.292109	-0.333331	-0.244127	0.0798768	-0.129582	-0.274332	-0.188331	-0.257702	-0.236993	0.2056	0.0469599	-0.237205	-0.265324	-0.166143	-0.150999	-0.12244	0.0110349	-0.0452784	-0.154809	-0.0686783	-0.170401	0.198996	-0.23313
GmTALE56	0.0828345	0.197423	0.882806	-0.227973	0.839495	0.0725411	0.676552	0.839885	0.0501086	0.0296983	0.624504	0.154761	-0.00299691	0.759547	-0.229601	0.425086	0.10064	0.825926	0.454776	-0.29669	0.8082	-0.177429	0.95196	-0.0593505	-0.149762	0.758077	-0.0545012	-0.251321	0.910131	-0.101109	0.0104367	0.835586	0.859047	0.437245	0.91999	-0.054858	0.841912	0.600463	0.506076	0.07934	-0.131981	0.200438	0.571561	-0.0450733	0.214056	-0.0176888	0.228988	0.363364	0.854188
GmTALE57	-0.118031	0.210543	-0.143489	0.508853	-0.350303	0.143193	-0.285058	-0.0964893	0.120936	0.362974	0.0347436	0.511106	0.469317	-0.0668372	0.171251	-0.017801	-0.0281734	-0.192354	-0.0508572	0.698865	-0.087677	0.34369	-0.226355	0.0108475	0.0943678	-0.241697	0.245303	0.238114	-0.274071	0.33989	0.191618	-0.127733	-0.144842	0.239336	-0.280545	0.453842	-0.198778	-0.0368008	-0.0740947	0.248229	0.340505	0.190992	-0.0057162	0.26249	0.0851762	0.185125	0.263225	0.171552	-0.284939
GmTALE58	0.0501892	0.0895237	0.824714	-0.214444	0.687984	-0.107421	0.649473	0.701183	-0.116282	-0.0112133	0.48724	0.109561	0.112992	0.759515	-0.116134	0.209387	0.296118	0.659181	0.506962	-0.239698	0.78926	-0.0253399	0.845815	0.0566926	-0.154136	0.610351	-0.232441	-0.368145	0.782359	-0.198712	-0.153292	0.652784	0.723194	0.309621	0.797794	-0.0529969	0.743777	0.416989	0.299243	-0.0647447	-0.211488	0.0761052	0.591152	-0.170564	0.0647938	-0.171896	0.180345	0.329352	0.729847
GmTALE59	0.277273	0.344888	-0.447068	0.55778	-0.204313	0.365129	-0.284085	0.00242879	0.282237	0.50986	0.163997	0.49021	0.455864	-0.117102	0.604398	0.171674	0.100849	-0.087864	-0.238505	0.307405	-0.307402	0.366521	-0.276317	0.308989	0.576441	-0.193268	0.468015	0.607883	-0.288599	0.421089	0.378918	-0.0523994	-0.0975365	0.330678	-0.302623	0.526164	-0.396958	0.189533	0.119732	0.407979	0.540026	0.266772	0.0173063	0.245459	0.197409	0.328924	0.48025	0.00478091	-0.236629
GmTALE60	0.511056	0.510288	0.256899	0.489162	0.055501	0.605278	-0.0310639	0.445051	0.561027	0.651138	0.485487	0.502277	0.298056	0.673124	0.070696	0.512913	0.0579114	0.344268	0.596326	0.068664	0.643739	0.224036	0.305298	0.193162	0.323977	-0.0498155	0.416323	0.297487	0.162515	0.427426	0.552596	0.571307	0.29844	0.726106	0.180068	0.599246	0.0949627	0.571422	0.488423	0.639702	0.460504	0.744187	0.836752	0.516379	0.722504	0.521726	0.733717	0.766664	0.058418
GmTALE61	-0.225991	-0.195809	-0.0348993	0.0795379	-0.143118	-0.135572	0.430925	0.100687	-0.0927687	0.0798655	0.0733347	-0.205774	0.606421	-0.0949384	0.461881	-0.113826	0.81094	-0.0568016	-0.0992131	-0.0592448	-0.0983235	0.698266	-0.14853	0.896297	0.590886	-0.124535	-0.134535	-0.250187	-0.100087	-0.169536	-0.135556	-0.0822491	-0.00672439	-0.138128	-0.115466	0.142831	-0.0056425	0.0914948	-0.12311	-0.0906149	-0.259889	-0.0871745	0.602662	-0.208808	-0.11013	-0.131794	0.0559349	-0.213018	-0.04584
GmTALE62	0.526355	0.330125	0.125248	0.60278	-0.140336	0.344099	-0.207422	0.0558164	0.409974	0.468375	0.130364	0.197256	0.131555	0.294725	-0.0238323	0.256953	0.0285815	0.0146844	0.314028	0.176752	0.269588	0.227023	0.0309959	-0.199018	0.0635184	-0.165935	0.14462	0.238579	-0.0808763	0.419881	0.385468	0.19366	0.0293257	0.395955	-0.0595381	0.457126	-0.0129485	0.18423	0.25365	0.397012	0.564564	0.474363	0.174834	0.352538	0.477493	0.467526	0.418824	0.718765	-0.157963
GmTALE63	0.0896218	0.296752	0.829654	-0.226198	0.96713	0.10269	0.675696	0.87158	0.106322	-0.00196369	0.689414	0.138786	-0.153986	0.560006	-0.260203	0.533826	-0.0339258	0.919735	0.179808	-0.269894	0.593075	-0.349254	0.960499	-0.274218	-0.23761	0.925681	0.00480174	-0.0999535	0.972528	-0.0155428	0.0662047	0.87059	0.939268	0.451917	0.971175	-0.0840373	0.873717	0.649072	0.627607	0.110256	-0.0367168	0.185298	0.257623	0.0186756	0.200205	0.0573881	0.17293	0.289967	0.950317
GmTALE64	0.0967499	0.781214	0.509824	0.256184	0.548313	0.323392	0.384779	0.859631	0.376837	0.537795	0.898937	0.659214	0.25139	0.480426	0.0736548	0.608782	0.116923	0.837374	0.190488	-0.138333	0.523532	-0.0431327	0.660917	0.0346937	0.0147594	0.576958	0.205202	0.278059	0.646205	0.2067	0.309837	0.837127	0.801333	0.804238	0.63078	0.439583	0.508047	0.763316	0.662753	0.508084	0.29615	0.574289	0.617094	0.475034	0.459769	0.332101	0.551497	0.442694	0.609418
GmTALE65	0.373799	0.916258	-0.00332829	0.735705	0.0643966	0.684393	-0.153741	0.517861	0.69656	0.89164	0.71578	0.862026	0.412647	0.269534	0.290977	0.666849	-0.00989507	0.448928	0.0788753	0.221186	0.209386	0.182316	0.168975	0.0493558	0.339551	0.0935098	0.65089	0.739065	0.116487	0.672451	0.698184	0.577602	0.38347	0.939675	0.0977458	0.821073	-0.0304968	0.683015	0.654735	0.850647	0.786893	0.838794	0.471865	0.761708	0.723473	0.717059	0.86173	0.622848	0.0783914
GmTALE66	0.653089	0.802436	-0.138931	0.728854	-0.0914223	0.877043	-0.353359	0.324914	0.872714	0.871686	0.526827	0.602069	0.143024	0.30178	0.17419	0.717189	-0.189015	0.282407	0.23018	0.179834	0.234073	0.0626749	0.0295694	-0.00613976	0.386013	-0.149981	0.714608	0.785674	-0.0641714	0.730041	0.851497	0.512896	0.169025	0.874952	-0.0658863	0.778668	-0.211125	0.634568	0.674594	0.925358	0.852866	0.953362	0.492664	0.842983	0.923866	0.861788	0.860858	0.763537	-0.138774
[truncated: 15 more columns]
