# Supplementary material for: Genome-Wide Identification and Characterization of TALE Superfamily Genes in Soybean (Glycine max L.)
Source: Int J Mol Sci. 2021 Apr 16;22(8):4117. doi: 10.3390/ijms22084117 (PMC8073939; doi:10.3390/ijms22084117)
Supplement: Supplementary file 1 [file ijms-22-04117-s001.zip › Supplementary files/Table S13.xls]

## Sheet: Sheet1
Table S13 Expression profiles of GmTALE genes in soybean root during saline stress and dehydration
GmTALE gene name	GmTALE gene ID	Gene ID in published data	Co_0h	Na_1h	Na_6h	Na_12h	De_1h	De_6h	De_12h
GmTALE1	Glyma.01G028300.1.Wm82.a2.v1	Glyma01g03450	27.492	21.5377	22.4699	24.385	16.1692	24.5161	29.4196
GmTALE2	Glyma.01G104200.1.Wm82.a2.v1	Glyma01g25710	29.666	29.6537	14.8179	16.1134	22.2816	31.6941	39.2719
GmTALE3	Glyma.01G179900.2.Wm82.a2.v1	Glyma01g38650	299.992	236.841	363.281	427.435	238.185	262.873	383.211
GmTALE4	Glyma.01G214800.1.Wm82.a2.v1	Glyma01g42410	460.7	335.421	509.522	454.068	300.48	371.436	420.564
GmTALE5	Glyma.01G221500.3.Wm82.a2.v1	Glyma01g43040	16.146	28.3509	34.5698	30.1076	16.1212	37.0026	48.3141
GmTALE6	Glyma.02G036900.1.Wm82.a2.v1	Glyma02g04190	11.5805	12.2859	13.8651	17.1954	4.3121	10.9323	26.7195
GmTALE7	Glyma.02G060000.1.Wm82.a2.v1	Glyma02g06730	59.7958	126.269	137.107	56.5127	75.5071	77.1601	67.9008
GmTALE9	Glyma.02G196500.3.Wm82.a2.v1	Glyma02g35450	273.417	316.06	618.319	487.663	298.932	317.004	358.666
GmTALE12	Glyma.03G202300.1.Wm82.a2.v1	Glyma03g36070	311.714	268.396	236.519	232.284	410.225	281.616	377.757
GmTALE15	Glyma.04G029100.4.Wm82.a2.v1	Glyma04g03150	243.878	238.309	263.178	220.79	142.423	174.125	182.376
GmTALE16	Glyma.04G029200.1.Wm82.a2.v1	Glyma04g03160	8.25844	8.76907	5.70871	5.13161	3.96597	14.9517	8.58251
GmTALE17	Glyma.04G049500.1.Wm82.a2.v1	Glyma04g05210	5.04935	5.43494	3.57526	3.72524	2.69338	9.02469	13.6387
GmTALE19	Glyma.04G064100.1.Wm82.a2.v1	Glyma04g06810	12.1941	20.1541	27.419	27.0958	13.9571	12.5319	10.6611
GmTALE20	Glyma.04G185100.1.Wm82.a2.v1	Glyma04g35850	11.0836	14.9455	12.3596	5.52294	11.9182	4.29278	5.08796
GmTALE21	Glyma.05G050600.1.Wm82.a2.v1	Glyma05g03650	42.2254	37.0504	49.2101	35.5976	24.7396	23.6202	29.5752
GmTALE22	Glyma.05G210300.1.Wm82.a2.v1	Glyma05g37550	195.692	162.38	224.818	182.936	95.5753	216.189	383.561
GmTALE24	Glyma.06G029100.2.Wm82.a2.v1	Glyma06g03200	763.93	680.948	796.547	1090.13	610.77	466.213	652.214
GmTALE25	Glyma.06G029200.1.Wm82.a2.v1	Glyma06g03210	1.93125	2.22308	0.971639	0.255194	0	3.36879	1.20508
GmTALE26	Glyma.06G051600.1.Wm82.a2.v1	Glyma06g05430	3.81293	2.89976	8.00812	1.91393	2.74141	9.50719	4.29265
GmTALE30	Glyma.07G263600.1.Wm82.a2.v1	Glyma07g39350	5.90857	2.47461	4.17675	3.60901	1.34669	2.72144	0
GmTALE31	Glyma.08G016900.1.Wm82.a2.v1	Glyma08g02020	163.865	187.734	261.21	244.623	170.123	201.695	261.558
GmTALE32	Glyma.08G284300.1.Wm82.a2.v1	Glyma08g39170	17.5085	14.1094	8.2914	19.2449	9.14771	9.34965	9.96826
GmTALE33	Glyma.09G007500.1.Wm82.a2.v1	Glyma09g01000	17.8681	8.68887	7.58796	6.05827	6.51241	11.3987	11.383
GmTALE34	Glyma.09G095700.1.Wm82.a2.v1	Glyma09g12820	128.458	173.256	124.26	163.776	184.119	131.243	124.798
GmTALE35	Glyma.10G081700.2.Wm82.a2.v1	Glyma10g10040	297.625	273.6	489.039	334.108	323.237	238.811	257.55
GmTALE36	Glyma.10G147000.1.Wm82.a2.v1	Glyma10g28820	79.9214	65.9849	67.8865	93.8069	42.3206	65.9113	99.0377
GmTALE37	Glyma.11G022200.1.Wm82.a2.v1	Glyma11g02450	147.297	140.51	207.816	140.89	113.392	159.529	254.305
GmTALE38	Glyma.11G027100.1.Wm82.a2.v1	Glyma11g02960	521.75	420.357	743.203	623.712	483.599	519.24	505.026
GmTALE39	Glyma.11G062300.1.Wm82.a2.v1	Glyma11g06640	164.738	113.38	211.533	278.505	90.9095	131.25	237.67
GmTALE40	Glyma.11G196300.3.Wm82.a2.v1	Glyma11g20240	73.4697	62.2188	102.329	77.8109	16.0383	129.405	187.743
GmTALE41	Glyma.12G077800.1.Wm82.a2.v1	Glyma12g08270	59.6238	37.099	45.6366	55.8212	15.4724	91.2354	131.767
GmTALE42	Glyma.12G094800.1.Wm82.a2.v1	Glyma12g10030	31.6192	43.0902	44.713	33.7864	42.8965	22.5812	25.0137
GmTALE44	Glyma.12G188800.1.Wm82.a2.v1	Glyma12g31480	392.973	215.456	364.186	398.489	208.15	242.35	298.344
GmTALE45	Glyma.13G157300.1.Wm82.a2.v1	Glyma13g22530	250.232	175.458	229.905	316.913	126.43	175.45	213.409
GmTALE46	Glyma.13G312900.1.Wm82.a2.v1	Glyma13g38910	270.639	239.855	332.268	273.41	225.518	235.895	276.81
GmTALE48	Glyma.14G047000.1.Wm82.a2.v1	Glyma14g05150	0	0	0.91971	0	0.500278	0.829925	1.81775
GmTALE49	Glyma.14G070700.1.Wm82.a2.v1	Glyma14g07710	215.23	189.76	307.092	251.341	176.163	228.887	245.23
GmTALE50	Glyma.14G091200.1.Wm82.a2.v1	Glyma14g10430	214.97	189.045	166.108	199.659	181.473	137.81	172.531
GmTALE51	Glyma.14G112400.1.Wm82.a2.v1	Glyma14g13750	154.919	143.991	269.252	299.15	99.7158	171.569	198.959
GmTALE52	Glyma.15G111900.1.Wm82.a2.v1	Glyma15g11850	8.56184	11.4356	7.3044	7.94159	4.0881	13.402	12.5213
GmTALE54	Glyma.16G142800.1.Wm82.a2.v1	Glyma16g25770	92.9371	125.709	207.173	169.766	60.9172	89.1732	88.9042
GmTALE55	Glyma.17G010200.1.Wm82.a2.v1	Glyma17g01370	62.1751	39.3592	39.7636	34.7452	28.5438	56.174	50.5424
GmTALE56	Glyma.17G104800.1.Wm82.a2.v1	Glyma17g11330	403.505	384.271	343.931	499.26	338.494	290.528	338.449
GmTALE57	Glyma.17G132600.1.Wm82.a2.v1	Glyma17g14180	531.253	940.302	864.269	660.305	465.308	504.213	416.24
GmTALE58	Glyma.17G215500.1.Wm82.a2.v1	Glyma17g32980	147.973	149.296	177.043	162.209	118.188	125.362	147.38
GmTALE60	Glyma.17G254000.1.Wm82.a2.v1	Glyma17g37260	146.86	110.813	212.163	149.465	71.3911	120.857	125.042
GmTALE63	Glyma.18G189700.1.Wm82.a2.v1	Glyma18g41280	22.5995	37.4814	12.866	7.71134	39.3597	30.7903	22.5806
GmTALE64	Glyma.19G199500.1.Wm82.a2.v1	Glyma19g38690	219.437	255.788	237.984	198.277	234.974	201.874	203.717
GmTALE65	Glyma.19G228300.2.Wm82.a2.v1	Glyma19g41610	80.3588	110.314	103.54	83.6334	84.6209	99.2744	101.118
Co: control; De: dehydration; Na: salt stress
