# Supplementary material for: Genome-Wide Identification and Characterization of TALE Superfamily Genes in Soybean (Glycine max L.)
Source: Int J Mol Sci. 2021 Apr 16;22(8):4117. doi: 10.3390/ijms22084117 (PMC8073939; doi:10.3390/ijms22084117)
Supplement: Supplementary file 1 [file ijms-22-04117-s001.zip › Supplementary files/Table S14.xls]

## Sheet: Sheet1
Table S14 Pairwise correlation coefficients between different GmTALE genes during saline stress
GmTALE gene name	GmTALE1	GmTALE2	GmTALE3	GmTALE4	GmTALE5	GmTALE6	GmTALE7	GmTALE9	GmTALE12	GmTALE15	GmTALE16	GmTALE17	GmTALE19	GmTALE20	GmTALE21	GmTALE22	GmTALE24	GmTALE25	GmTALE26	GmTALE30	GmTALE31	GmTALE32	GmTALE33	GmTALE34	GmTALE35	GmTALE36	GmTALE37	GmTALE38	GmTALE39	GmTALE40	GmTALE41	GmTALE42	GmTALE44	GmTALE45	GmTALE46	GmTALE48	GmTALE49	GmTALE50	GmTALE51	GmTALE52	GmTALE54	GmTALE55	GmTALE56	GmTALE57	GmTALE58	GmTALE60	GmTALE63	GmTALE64	GmTALE65
GmTALE1	1	0.257964	0.172259	0.39236	-0.829855	-0.143173	-0.828719	-0.424028	0.640168	-0.181338	0.0902412	0.0985713	-0.636816	-0.434118	-0.0130953	0.155504	0.204786	0.00516916	-0.229897	0.88603	-0.469893	0.59936	0.783236	-0.452047	-0.279757	0.569504	-0.299311	-0.0398875	0.183826	-0.106076	0.924065	-0.902021	0.702165	0.520683	-0.054069	-0.38062	-0.15195	0.803302	-0.137181	-0.37275	-0.556341	0.800556	0.338472	-0.976283	-0.383018	-0.0278315	-0.268843	-0.642144	-0.915913
GmTALE2	0.257964	1	-0.871289	-0.671871	-0.753099	-0.794385	-0.100963	-0.955611	0.87055	-0.0931306	0.97436	0.985605	-0.891069	0.544841	-0.316798	-0.589464	-0.670532	0.913822	-0.404547	0.110401	-0.973858	0.303366	0.69172	0.201097	-0.791092	-0.300622	-0.591933	-0.907288	-0.844239	-0.795226	-0.107097	-0.210678	-0.504497	-0.557549	-0.750174	-0.628736	-0.897555	0.579926	-0.974284	0.759395	-0.931791	0.621598	-0.180285	-0.110761	-0.920758	-0.750301	0.858641	0.411993	0.0324402
GmTALE3	0.172259	-0.871289	1	0.704271	0.388214	0.880478	-0.400291	0.695312	-0.645858	-0.24932	-0.958002	-0.911227	0.648653	-0.877728	0.051429	0.445202	0.914067	-0.982437	0.0561907	0.148552	0.750311	0.16809	-0.442073	-0.167064	0.494302	0.719335	0.240994	0.77398	0.997172	0.574664	0.534331	-0.292643	0.778003	0.893145	0.539784	0.255272	0.699661	-0.105497	0.948913	-0.829101	0.635205	-0.381393	0.562116	-0.349465	0.643796	0.552903	-0.975952	-0.806021	-0.499033
GmTALE4	0.39236	-0.671871	0.704271	1	0.116804	0.29713	-0.170295	0.638956	-0.224636	0.412822	-0.683754	-0.77976	0.275379	-0.446185	0.683498	0.919219	0.393424	-0.604627	0.606375	0.648373	0.530569	-0.244378	0.0651161	-0.816631	0.760849	0.286059	0.667939	0.894807	0.657116	0.865406	0.587414	-0.176588	0.869646	0.566424	0.881256	0.627578	0.847758	-0.199328	0.636732	-0.980622	0.506015	0.15985	-0.0535228	-0.427395	0.693722	0.894159	-0.841459	-0.512708	-0.450635
GmTALE5	-0.829855	-0.753099	0.388214	0.116804	1	0.561552	0.617726	0.8385	-0.940703	0.168557	-0.625429	-0.635804	0.94965	-0.0242641	0.183482	0.227936	0.253343	-0.534117	0.382131	-0.671001	0.882133	-0.576328	-0.935922	0.199009	0.641935	-0.208166	0.538607	0.547807	0.365338	0.526144	-0.56615	0.732021	-0.187288	-0.0284565	0.464295	0.615643	0.617925	-0.877827	0.657707	-0.182259	0.91548	-0.907734	-0.118398	0.727288	0.789304	0.446564	-0.313408	0.195078	0.602344
GmTALE6	-0.143173	-0.794385	0.880478	0.29713	0.561552	1	-0.303516	0.608254	-0.808409	-0.529745	-0.875917	-0.762332	0.783048	-0.82786	-0.315121	0.0401523	0.93849	-0.93967	-0.233741	-0.301104	0.747462	0.267977	-0.726996	0.307768	0.256977	0.691785	-0.017619	0.510459	0.901588	0.277305	0.22962	-0.149113	0.420796	0.767657	0.215366	0.0355852	0.456636	-0.143353	0.897402	-0.473356	0.624155	-0.703789	0.711892	-0.0712528	0.504418	0.221335	-0.75792	-0.666601	-0.26172
GmTALE7	-0.828719	-0.100963	-0.400291	-0.170295	0.617726	-0.303516	1	0.375194	-0.314464	0.682308	0.12284	0.00634374	0.34737	0.762666	0.49067	0.201404	-0.60223	0.285859	0.644275	-0.503775	0.296953	-0.908683	-0.392804	-0.0408244	0.477006	-0.897721	0.619101	0.126824	-0.445293	0.322189	-0.881474	0.986139	-0.633022	-0.769553	0.30903	0.658547	0.259261	-0.86903	-0.104806	0.260515	0.451994	-0.384604	-0.805064	0.913601	0.415064	0.28271	0.374271	0.864579	0.949911
GmTALE9	-0.424028	-0.955611	0.695312	0.638956	0.8385	0.608254	0.375194	1	-0.8559	0.34515	-0.86568	-0.924038	0.889967	-0.275234	0.507534	0.675808	0.423712	-0.753726	0.618962	-0.165578	0.976672	-0.569926	-0.69309	-0.287318	0.910098	0.00782702	0.775858	0.915169	0.652463	0.878726	-0.109749	0.461819	0.33718	0.299363	0.838984	0.813734	0.942342	-0.78301	0.865138	-0.681422	0.986797	-0.619531	-0.108059	0.322883	0.990449	0.832534	-0.710733	-0.140872	0.211425
GmTALE12	0.640168	0.87055	-0.645858	-0.224636	-0.940703	-0.808409	-0.314464	-0.8559	1	0.0836156	0.812597	0.776475	-0.997305	0.359704	-0.0192074	-0.198804	-0.566212	0.771402	-0.191744	0.584783	-0.940526	0.308383	0.9575	-0.247442	-0.577407	-0.135894	-0.391419	-0.615123	-0.636999	-0.505373	0.298206	-0.457793	-0.054768	-0.300604	-0.43677	-0.466794	-0.642425	0.687464	-0.843191	0.341644	-0.914209	0.926004	-0.20045	-0.480172	-0.780338	-0.426819	0.546344	0.140099	-0.314115
GmTALE15	-0.181338	-0.0931306	-0.24932	0.412822	0.168557	-0.529745	0.682308	0.34515	0.0836156	1	0.0847796	-0.115828	-0.0144858	0.626684	0.946979	0.732309	-0.620511	0.276523	0.948004	0.284464	0.146559	-0.887663	0.187358	-0.748253	0.682322	-0.74804	0.857358	0.414599	-0.321388	0.644339	-0.283085	0.585917	-0.0363231	-0.516664	0.680205	0.826188	0.495628	-0.609879	-0.11696	-0.247289	0.294745	0.244573	-0.931418	0.327028	0.463782	0.669073	0.0732304	0.559029	0.437006
GmTALE16	0.0902412	0.97436	-0.958002	-0.683754	-0.625429	-0.875917	0.12284	-0.86568	0.812597	0.0847796	1	0.979472	-0.823521	0.719338	-0.177651	-0.515289	-0.813774	0.979821	-0.235768	0.0271141	-0.908223	0.0869923	0.623993	0.157668	-0.666108	-0.507163	-0.431882	-0.86174	-0.943015	-0.701668	-0.28901	0.00614431	-0.626453	-0.72816	-0.657534	-0.462529	-0.822851	0.383691	-0.997986	0.796179	-0.829572	0.55827	-0.377947	0.0797916	-0.817674	-0.663225	0.932106	0.603075	0.234847
GmTALE17	0.0985713	0.985605	-0.911227	-0.77976	-0.635804	-0.762332	0.00634374	-0.924038	0.776475	-0.115828	0.979472	1	-0.801719	0.602587	-0.372093	-0.670272	-0.691611	0.922301	-0.424118	-0.0570971	-0.92436	0.252297	0.562465	0.324684	-0.798132	-0.369453	-0.599475	-0.945515	-0.881749	-0.830885	-0.257363	-0.0883367	-0.639013	-0.636556	-0.795659	-0.621338	-0.920077	0.485779	-0.969476	0.857495	-0.873742	0.484496	-0.195867	0.04071	-0.901658	-0.799816	0.924382	0.506326	0.17131
GmTALE19	-0.636816	-0.891069	0.648653	0.275379	0.94965	0.783048	0.34737	0.889967	-0.997305	-0.0144858	-0.823521	-0.801719	1	-0.334881	0.0924729	0.265655	0.539388	-0.769313	0.262174	-0.547838	0.959836	-0.364703	-0.940915	0.180676	0.635354	0.100579	0.457552	0.661364	0.634386	0.564389	-0.296638	0.484405	0.0768829	0.285698	0.498571	0.529693	0.691863	-0.725034	0.850825	-0.381882	0.941414	-0.90362	0.144839	0.484842	0.823047	0.488388	-0.563481	-0.121939	0.325122
GmTALE20	-0.434118	0.544841	-0.877728	-0.446185	-0.0242641	-0.82786	0.762666	-0.275234	0.359704	0.626684	0.719338	0.602587	-0.334881	1	0.344196	-0.071688	-0.970556	0.834059	0.391931	-0.203457	-0.384536	-0.619827	0.217384	-0.0702966	-0.0258476	-0.963502	0.235625	-0.395531	-0.907201	-0.141047	-0.724081	0.661876	-0.752992	-0.98763	-0.113161	0.231683	-0.282007	-0.354676	-0.714509	0.599912	-0.220054	0.191471	-0.866776	0.61757	-0.199369	-0.133445	0.812154	0.968812	0.757747
GmTALE21	-0.0130953	-0.316798	0.051429	0.683498	0.183482	-0.315121	0.49067	0.507534	-0.0192074	0.946979	-0.177651	-0.372093	0.0924729	0.344196	1	0.911559	-0.356136	0.00435504	0.975132	0.451052	0.310746	-0.800775	0.165917	-0.885006	0.81885	-0.499452	0.925437	0.651073	-0.0230282	0.824419	-0.0238566	0.412161	0.275863	-0.214185	0.858246	0.886848	0.69987	-0.564836	0.135573	-0.544681	0.420939	0.245287	-0.765158	0.116589	0.621401	0.85375	-0.240122	0.268251	0.19549
GmTALE22	0.155504	-0.589464	0.445202	0.919219	0.227936	0.0401523	0.201404	0.675808	-0.198804	0.732309	-0.515289	-0.670272	0.265655	-0.071688	0.911559	1	0.0516347	-0.37067	0.869173	0.549493	0.516372	-0.590323	0.0588744	-0.900171	0.891782	-0.113734	0.888298	0.873024	0.378787	0.945055	0.276425	0.164939	0.614673	0.202488	0.96723	0.851031	0.876872	-0.463336	0.469472	-0.84089	0.562088	0.154695	-0.434536	-0.128308	0.762011	0.970884	-0.614369	-0.133251	-0.10881
GmTALE24	0.204786	-0.670532	0.914067	0.393424	0.253343	0.93849	-0.60223	0.423712	-0.566212	-0.620511	-0.813774	-0.691611	0.539388	-0.970556	-0.356136	0.0516347	1	-0.913233	-0.350283	-0.00894284	0.552305	0.502735	-0.4461	0.184004	0.117333	0.89156	-0.161498	0.454051	0.941932	0.196548	0.542111	-0.473575	0.638546	0.935856	0.152599	-0.135907	0.360959	0.161775	0.820451	-0.564477	0.397615	-0.421116	0.843673	-0.410033	0.331605	0.167627	-0.819473	-0.88163	-0.578259
GmTALE25	0.00516916	0.913822	-0.982437	-0.604627	-0.534117	-0.93967	0.285859	-0.753726	0.771402	0.276523	0.979821	0.922301	-0.769313	0.834059	0.00435504	-0.37067	-0.913233	1	-0.04121	0.0360252	-0.82956	-0.109619	0.601052	0.0357686	-0.504872	-0.657674	-0.244594	-0.755678	-0.981861	-0.554796	-0.377321	0.158512	-0.647545	-0.826386	-0.507922	-0.27611	-0.697532	0.219378	-0.981564	0.743279	-0.721686	0.54718	-0.555348	0.185392	-0.687207	-0.516774	0.929365	0.719008	0.353039
GmTALE26	-0.229897	-0.404547	0.0561907	0.606375	0.382131	-0.233741	0.644275	0.618962	-0.191744	0.948004	-0.235768	-0.424118	0.262174	0.391931	0.975132	0.869173	-0.350283	-0.04121	1	0.244835	0.4409	-0.903904	-0.0351985	-0.764177	0.879385	-0.580103	0.975745	0.675306	-0.0187526	0.849337	-0.206936	0.589472	0.144652	-0.284616	0.868874	0.957253	0.744494	-0.733281	0.205109	-0.481777	0.562033	0.0406174	-0.792915	0.316952	0.717852	0.859201	-0.216387	0.368303	0.373154
GmTALE30	0.88603	0.110401	0.148552	0.648373	-0.671001	-0.301104	-0.503775	-0.165578	0.584783	0.284464	0.0271141	-0.0570971	-0.547838	-0.203457	0.451052	0.549493	-0.00894284	0.0360252	0.244835	1	-0.299751	0.160926	0.793021	-0.811553	0.114435	0.257577	0.153954	0.243395	0.124442	0.270456	0.802078	-0.609217	0.734864	0.341037	0.333869	0.0626532	0.167726	0.461648	-0.0884979	-0.562589	-0.32271	0.843602	-0.0683972	-0.811397	-0.0743688	0.354931	-0.323549	-0.427518	-0.716122
GmTALE31	-0.469893	-0.973858	0.750311	0.530569	0.882133	0.747462	0.296953	0.976672	-0.940526	0.146559	-0.908223	-0.92436	0.959836	-0.384536	0.310746	0.516372	0.552305	-0.82956	0.4409	-0.299751	1	-0.432713	-0.808348	-0.0938381	0.799882	0.128041	0.626125	0.845235	0.721539	0.762795	-0.121262	0.412091	0.297453	0.378307	0.710384	0.677869	0.86383	-0.726685	0.91836	-0.611698	0.9845	-0.747239	0.0679806	0.332971	0.937737	0.704221	-0.719935	-0.21661	0.190533
GmTALE32	0.59936	0.303366	0.16809	-0.244378	-0.576328	0.267977	-0.908683	-0.569926	0.308383	-0.887663	0.0869923	0.252297	-0.364703	-0.619827	-0.800775	-0.590323	0.502735	-0.109619	-0.903904	0.160926	-0.432713	1	0.264607	0.431029	-0.758793	0.803432	-0.883226	-0.457011	0.23386	-0.655362	0.604896	-0.875764	0.266037	0.566978	-0.656631	-0.897135	-0.568103	0.897302	-0.0811256	0.130772	-0.582797	0.217795	0.866645	-0.688217	-0.643263	-0.636633	-0.06968	-0.66971	-0.733471
GmTALE33	0.783236	0.69172	-0.442073	0.0651161	-0.935922	-0.726996	-0.392804	-0.69309	0.9575	0.187358	0.623993	0.562465	-0.940915	0.217384	0.165917	0.0588744	-0.4461	0.601052	-0.0351985	0.793021	-0.808348	0.264607	1	-0.485974	-0.377795	-0.0332321	-0.219403	-0.368778	-0.445602	-0.270703	0.493894	-0.539714	0.211173	-0.122513	-0.196191	-0.308511	-0.41332	0.661292	-0.669062	0.056993	-0.792541	0.995207	-0.199104	-0.633094	-0.601577	-0.181721	0.302108	-0.027161	-0.472204
GmTALE34	-0.452047	0.201097	-0.167064	-0.816631	0.199009	0.307768	-0.0408244	-0.287318	-0.247442	-0.748253	0.157668	0.324684	0.180676	-0.0702966	-0.885006	-0.900171	0.184004	0.0357686	-0.764177	-0.811553	-0.0938381	0.431029	-0.485974	1	-0.621252	0.153276	-0.696234	-0.593548	-0.106045	-0.708891	-0.42331	0.0578004	-0.598855	-0.0854162	-0.761197	-0.625443	-0.582605	0.139963	-0.0984617	0.689641	-0.147408	-0.567014	0.501578	0.356816	-0.405033	-0.769735	0.377817	0.0890636	0.265536
GmTALE35	-0.279757	-0.791092	0.494302	0.760849	0.641935	0.256977	0.477006	0.910098	-0.577407	0.682322	-0.666108	-0.798132	0.635354	-0.0258476	0.81885	0.891782	0.117333	-0.504872	0.879385	0.114435	0.799882	-0.758793	-0.377795	-0.621252	1	-0.226592	0.960377	0.926095	0.430054	0.983593	-0.0743804	0.496921	0.366801	0.105187	0.973626	0.966471	0.966364	-0.787053	0.645097	-0.722886	0.858307	-0.290204	-0.434156	0.261427	0.958537	0.967448	-0.595928	0.025823	0.224842
GmTALE36	0.569504	-0.300622	0.719335	0.286059	-0.208166	0.691785	-0.897721	0.00782702	-0.135894	-0.74804	-0.507163	-0.369453	0.100579	-0.963502	-0.499452	-0.113734	0.89156	-0.657674	-0.580103	0.257577	0.128041	0.803432	-0.0332321	0.153276	-0.226592	1	-0.461194	0.156514	0.76193	-0.0980523	0.78361	-0.816987	0.689226	0.943892	-0.116002	-0.467627	0.0308729	0.586917	0.502301	-0.434153	-0.045867	-0.0267719	0.931715	-0.732173	-0.068442	-0.0931102	-0.646801	-0.968442	-0.84696
GmTALE37	-0.299311	-0.591933	0.240994	0.667939	0.538607	-0.017619	0.619101	0.775858	-0.391419	0.857358	-0.431882	-0.599475	0.457552	0.235625	0.925437	0.888298	-0.161498	-0.244594	0.975745	0.153954	0.626125	-0.883226	-0.219403	-0.696234	0.960377	-0.461194	1	0.79895	0.168837	0.92819	-0.193001	0.599088	0.213805	-0.142304	0.932949	0.99543	0.861653	-0.805133	0.406908	-0.579717	0.725868	-0.137803	-0.665604	0.340936	0.852765	0.923485	-0.37438	0.253463	0.355048
GmTALE38	-0.0398875	-0.907288	0.77398	0.894807	0.547807	0.510459	0.126824	0.915169	-0.615123	0.414599	-0.86174	-0.945515	0.661364	-0.395531	0.651073	0.873024	0.454051	-0.755678	0.675306	0.243395	0.845235	-0.457011	-0.368778	-0.593548	0.926095	0.156514	0.79895	1	0.72453	0.962839	0.24523	0.174065	0.652266	0.47237	0.947989	0.799841	0.990889	-0.557798	0.836829	-0.909707	0.837862	-0.276489	-0.088534	-0.0375941	0.938069	0.951043	-0.854493	-0.352247	-0.114787
GmTALE39	0.183826	-0.844239	0.997172	0.657116	0.365338	0.901588	-0.445293	0.652463	-0.636999	-0.321388	-0.943015	-0.881749	0.634386	-0.907201	-0.0230282	0.378787	0.941932	-0.981861	-0.0187526	0.124442	0.721539	0.23386	-0.445602	-0.106045	0.430054	0.76193	0.168837	0.72453	1	0.511799	0.545571	-0.332694	0.764388	0.913879	0.474996	0.185096	0.645447	-0.0548252	0.936555	-0.791938	0.597419	-0.390683	0.622099	-0.368312	0.592975	0.488719	-0.960168	-0.832151	-0.522963
GmTALE40	-0.106076	-0.795226	0.574664	0.865406	0.526144	0.277305	0.322189	0.878726	-0.505373	0.644339	-0.701668	-0.830885	0.564389	-0.141047	0.824419	0.945055	0.196548	-0.554796	0.849337	0.270456	0.762795	-0.655362	-0.270703	-0.708891	0.983593	-0.0980523	0.92819	0.962839	0.511799	1	0.10545	0.335189	0.524171	0.236112	0.996973	0.921424	0.98104	-0.662954	0.672236	-0.829961	0.801577	-0.176717	-0.353176	0.0830172	0.931838	0.995776	-0.691924	-0.120345	0.0490507
GmTALE41	0.924065	-0.107097	0.534331	0.587414	-0.56615	0.22962	-0.881474	-0.109749	0.298206	-0.283085	-0.28901	-0.257363	-0.296638	-0.724081	-0.0238566	0.276425	0.542111	-0.377321	-0.206936	0.802078	-0.121262	0.604896	0.493894	-0.42331	-0.0743804	0.78361	-0.193001	0.24523	0.545571	0.10545	1	-0.899899	0.894766	0.799992	0.135355	-0.255856	0.118763	0.665655	0.246637	-0.623628	-0.243629	0.529715	0.533275	-0.975954	-0.0983394	0.163076	-0.601583	-0.871973	-0.984902
GmTALE42	-0.902021	-0.210678	-0.292643	-0.176588	0.732021	-0.149113	0.986139	0.461819	-0.457793	0.585917	0.00614431	-0.0883367	0.484405	0.661876	0.412161	0.164939	-0.473575	0.158512	0.589472	-0.609217	0.412091	-0.875764	-0.539714	0.0578004	0.496921	-0.816987	0.599088	0.174065	-0.332694	0.335189	-0.899899	1	-0.624536	-0.686374	0.309593	0.651561	0.303545	-0.911418	0.0188903	0.236851	0.551145	-0.532233	-0.699295	0.952858	0.481258	0.282815	0.295352	0.799678	0.957264
GmTALE44	0.702165	-0.504497	0.778003	0.869646	-0.187288	0.420796	-0.633022	0.33718	-0.054768	-0.0363231	-0.626453	-0.639013	0.0768829	-0.752992	0.275863	0.614673	0.638546	-0.647545	0.144652	0.734864	0.297453	0.266037	0.211173	-0.598855	0.366801	0.689226	0.213805	0.652266	0.764388	0.524171	0.894766	-0.624536	1	0.84683	0.540219	0.165581	0.548894	0.263984	0.582177	-0.906224	0.197486	0.281466	0.382067	-0.779872	0.35566	0.56331	-0.866225	-0.847352	-0.823712
GmTALE45	0.520683	-0.557549	0.893145	0.566424	-0.0284565	0.767657	-0.769553	0.299363	-0.300604	-0.516664	-0.72816	-0.636556	0.285698	-0.98763	-0.214185	0.202488	0.935856	-0.826386	-0.284616	0.341037	0.378307	0.566978	-0.122513	-0.0854162	0.105187	0.943892	-0.142304	0.47237	0.913879	0.236112	0.799992	-0.686374	0.84683	1	0.217563	-0.150807	0.355742	0.352952	0.713659	-0.699296	0.221364	-0.0850212	0.792613	-0.687204	0.242492	0.239514	-0.861192	-0.985524	-0.810593
GmTALE46	-0.054069	-0.750174	0.539784	0.881256	0.464295	0.215366	0.30903	0.838984	-0.43677	0.680205	-0.657534	-0.795659	0.498571	-0.113161	0.858246	0.96723	0.152599	-0.507922	0.868874	0.333869	0.710384	-0.656631	-0.196191	-0.761197	0.973626	-0.116002	0.932949	0.947989	0.474996	0.996973	0.135355	0.309593	0.540219	0.217563	1	0.919149	0.964714	-0.630196	0.624126	-0.833583	0.753444	-0.10108	-0.387552	0.0446515	0.901234	0.999607	-0.671027	-0.111271	0.0243322
GmTALE48	-0.38062	-0.628736	0.255272	0.627578	0.615643	0.0355852	0.658547	0.813734	-0.466794	0.826188	-0.462529	-0.621338	0.529693	0.231683	0.886848	0.851031	-0.135907	-0.27611	0.957253	0.0626532	0.677869	-0.897135	-0.308511	-0.625443	0.966471	-0.467627	0.99543	0.799841	0.185096	0.921424	-0.255856	0.651561	0.165581	-0.150807	0.919149	1	0.86797	-0.855195	0.443105	-0.550731	0.776982	-0.229796	-0.645831	0.410325	0.880735	0.907994	-0.371672	0.273069	0.411205
GmTALE49	-0.15195	-0.897555	0.699661	0.847758	0.617925	0.456636	0.259261	0.942342	-0.642425	0.495628	-0.822851	-0.920077	0.691863	-0.282007	0.69987	0.876872	0.360959	-0.697532	0.744494	0.167726	0.86383	-0.568103	-0.41332	-0.582605	0.966364	0.0308729	0.861653	0.990889	0.645447	0.98104	0.118763	0.303545	0.548894	0.355742	0.964714	0.86797	1	-0.66132	0.801103	-0.850201	0.877618	-0.322382	-0.194879	0.0878421	0.969912	0.964106	-0.78137	-0.225785	0.0174275
GmTALE50	0.803302	0.579926	-0.105497	-0.199328	-0.877827	-0.143353	-0.86903	-0.78301	0.687464	-0.609879	0.383691	0.485779	-0.725034	-0.354676	-0.564836	-0.463336	0.161775	0.219378	-0.733281	0.461648	-0.726685	0.897302	0.661292	0.139963	-0.787053	0.586917	-0.805133	-0.557798	-0.0548252	-0.662954	0.665655	-0.911418	0.263984	0.352952	-0.630196	-0.855195	-0.66132	1	-0.398014	0.168004	-0.833119	0.619254	0.57311	-0.800445	-0.799169	-0.60877	0.121964	-0.502903	-0.759781
GmTALE51	-0.137181	-0.974284	0.948913	0.636732	0.657707	0.897402	-0.104806	0.865138	-0.843191	-0.11696	-0.997986	-0.969476	0.850825	-0.714509	0.135573	0.469472	0.820451	-0.981564	0.205109	-0.0884979	0.91836	-0.0811256	-0.669062	-0.0984617	0.645097	0.502301	0.406908	0.836829	0.936555	0.672236	0.246637	0.0188903	0.582177	0.713659	0.624126	0.443105	0.801103	-0.398014	1	-0.756197	0.838969	-0.60748	0.395267	-0.0386464	0.810236	0.628774	-0.910305	-0.584974	-0.200158
GmTALE52	-0.37275	0.759395	-0.829101	-0.980622	-0.182259	-0.473356	0.260515	-0.681422	0.341644	-0.247289	0.796179	0.857495	-0.381882	0.599912	-0.544681	-0.84089	-0.564477	0.743279	-0.481777	-0.562589	-0.611698	0.130772	0.056993	0.689641	-0.722886	-0.434153	-0.579717	-0.909707	-0.791938	-0.829961	-0.623628	0.236851	-0.906224	-0.699296	-0.833583	-0.550731	-0.850201	0.168004	-0.756197	1	-0.558793	-0.0338221	-0.122038	0.448895	-0.710393	-0.847787	0.930836	0.63574	0.507437
GmTALE54	-0.556341	-0.931791	0.635205	0.506015	0.91548	0.624155	0.451994	0.986797	-0.914209	0.294745	-0.829572	-0.873742	0.941414	-0.220054	0.420939	0.562088	0.397615	-0.721686	0.562033	-0.32271	0.9845	-0.582797	-0.792541	-0.147408	0.858307	-0.045867	0.725868	0.837862	0.597419	0.801577	-0.243629	0.551145	0.197486	0.221364	0.753444	0.776982	0.877618	-0.833119	0.838969	-0.558793	1	-0.730104	-0.103976	0.44918	0.963892	0.743593	-0.622779	-0.0549803	0.328223
GmTALE55	0.800556	0.621598	-0.381393	0.15985	-0.907734	-0.703789	-0.384604	-0.619531	0.926004	0.244573	0.55827	0.484496	-0.90362	0.191471	0.245287	0.154695	-0.421116	0.54718	0.0406174	0.843602	-0.747239	0.217795	0.995207	-0.567014	-0.290204	-0.0267719	-0.137803	-0.276489	-0.390683	-0.176717	0.529715	-0.532233	0.281466	-0.0850212	-0.10108	-0.229796	-0.322382	0.619254	-0.60748	-0.0338221	-0.730104	1	-0.223726	-0.652058	-0.521774	-0.0859989	0.227442	-0.0567684	-0.492848
GmTALE56	0.338472	-0.180285	0.562116	-0.0535228	-0.118398	0.711892	-0.805064	-0.108059	-0.20045	-0.931418	-0.377947	-0.195867	0.144839	-0.866776	-0.765158	-0.434536	0.843673	-0.555348	-0.792915	-0.0683972	0.0679806	0.866645	-0.199104	0.501578	-0.434156	0.931715	-0.665604	-0.088534	0.622099	-0.353176	0.533275	-0.699295	0.382067	0.792613	-0.387552	-0.645831	-0.194879	0.57311	0.395267	-0.122038	-0.103976	-0.223726	1	-0.514627	-0.217661	-0.370545	-0.421629	-0.814409	-0.647295
GmTALE57	-0.976283	-0.110761	-0.349465	-0.427395	0.727288	-0.0712528	0.913601	0.322883	-0.480172	0.327028	0.0797916	0.04071	0.484842	0.61757	0.116589	-0.128308	-0.410033	0.185392	0.316952	-0.811397	0.332971	-0.688217	-0.633094	0.356816	0.261427	-0.732173	0.340936	-0.0375941	-0.368312	0.0830172	-0.975954	0.952858	-0.779872	-0.687204	0.0446515	0.410325	0.0878421	-0.800445	-0.0386464	0.448895	0.44918	-0.652058	-0.514627	1	0.307226	0.0169011	0.414209	0.790907	0.98106
GmTALE58	-0.383018	-0.920758	0.643796	0.693722	0.789304	0.504418	0.415064	0.990449	-0.780338	0.463782	-0.817674	-0.901658	0.823047	-0.199369	0.621401	0.762011	0.331605	-0.687207	0.717852	-0.0743688	0.937737	-0.643263	-0.601577	-0.405033	0.958537	-0.068442	0.852765	0.938069	0.592975	0.931838	-0.0983394	0.481258	0.35566	0.242492	0.901234	0.880735	0.969912	-0.799169	0.810236	-0.710393	0.963892	-0.521774	-0.217661	0.307226	1	0.894795	-0.688318	-0.0900171	0.21835
GmTALE60	-0.0278315	-0.750301	0.552903	0.894159	0.446564	0.221335	0.28271	0.832534	-0.426819	0.669073	-0.663225	-0.799816	0.488388	-0.133445	0.85375	0.970884	0.167627	-0.516774	0.859201	0.354931	0.704221	-0.636633	-0.181721	-0.769735	0.967448	-0.0931102	0.923485	0.951043	0.488719	0.995776	0.163076	0.282815	0.56331	0.239514	0.999607	0.907994	0.964106	-0.60877	0.628774	-0.847787	0.743593	-0.0859989	-0.370545	0.0169011	0.894795	1	-0.685427	-0.135667	-0.00366296
GmTALE63	-0.268843	0.858641	-0.975952	-0.841459	-0.313408	-0.75792	0.374271	-0.710733	0.546344	0.0732304	0.932106	0.924382	-0.563481	0.812154	-0.240122	-0.614369	-0.819473	0.929365	-0.216387	-0.323549	-0.719935	-0.06968	0.302108	0.377817	-0.595928	-0.646801	-0.37438	-0.854493	-0.960168	-0.691924	-0.601583	0.295352	-0.866225	-0.861192	-0.671027	-0.371672	-0.78137	0.121964	-0.910305	0.930836	-0.622779	0.227442	-0.421629	0.414209	-0.688318	-0.685427	1	0.781365	0.534166
GmTALE64	-0.642144	0.411993	-0.806021	-0.512708	0.195078	-0.666601	0.864579	-0.140872	0.140099	0.559029	0.603075	0.506326	-0.121939	0.968812	0.268251	-0.133251	-0.88163	0.719008	0.368303	-0.427518	-0.21661	-0.66971	-0.027161	0.0890636	0.025823	-0.968442	0.253463	-0.352247	-0.832151	-0.120345	-0.871973	0.799678	-0.847352	-0.985524	-0.111271	0.273069	-0.225785	-0.502903	-0.584974	0.63574	-0.0549803	-0.0567684	-0.814409	0.790907	-0.0900171	-0.135667	0.781365	1	0.893281
GmTALE65	-0.915913	0.0324402	-0.499033	-0.450635	0.602344	-0.26172	0.949911	0.211425	-0.314115	0.437006	0.234847	0.17131	0.325122	0.757747	0.19549	-0.10881	-0.578259	0.353039	0.373154	-0.716122	0.190533	-0.733471	-0.472204	0.265536	0.224842	-0.84696	0.355048	-0.114787	-0.522963	0.0490507	-0.984902	0.957264	-0.823712	-0.810593	0.0243322	0.411205	0.0174275	-0.759781	-0.200158	0.507437	0.328223	-0.492848	-0.647295	0.98106	0.21835	-0.00366296	0.534166	0.893281	1
