# Supplementary material for: Genome-Wide Identification and Characterization of TALE Superfamily Genes in Soybean (Glycine max L.)
Source: Int J Mol Sci. 2021 Apr 16;22(8):4117. doi: 10.3390/ijms22084117 (PMC8073939; doi:10.3390/ijms22084117)
Supplement: Supplementary file 1 [file ijms-22-04117-s001.zip › Supplementary files/Table S15.xls]

## Sheet: Sheet1
Table S15 Pairwise correlation coefficients between different GmTALE genes during dehydration
GmTALE gene name	GmTALE1	GmTALE2	GmTALE3	GmTALE4	GmTALE5	GmTALE6	GmTALE7	GmTALE9	GmTALE12	GmTALE15	GmTALE16	GmTALE17	GmTALE19	GmTALE20	GmTALE21	GmTALE22	GmTALE24	GmTALE25	GmTALE26	GmTALE30	GmTALE31	GmTALE32	GmTALE33	GmTALE34	GmTALE35	GmTALE36	GmTALE37	GmTALE38	GmTALE39	GmTALE40	GmTALE41	GmTALE42	GmTALE44	GmTALE45	GmTALE46	GmTALE48	GmTALE49	GmTALE50	GmTALE51	GmTALE52	GmTALE54	GmTALE55	GmTALE56	GmTALE57	GmTALE58	GmTALE60	GmTALE63	GmTALE64	GmTALE65
GmTALE1	1	0.891653	0.829258	0.914686	0.585142	0.816836	-0.620239	0.354533	-0.466314	0.696122	0.475357	0.748364	-0.934205	-0.543746	0.523259	0.844685	0.308023	0.502682	0.224825	0.169039	0.565853	0.425011	0.736129	-0.966191	-0.625157	0.963965	0.77249	0.748757	0.889524	0.814359	0.844998	-0.79712	0.726252	0.888229	0.89689	0.379453	0.916272	0.0963906	0.922729	0.766503	0.934025	0.846306	0.239997	-0.0431753	0.896134	0.9098	-0.975532	-0.769645	0.391333
GmTALE2	0.891653	1	0.900935	0.63923	0.880571	0.957267	-0.279909	0.737946	-0.240033	0.297033	0.479511	0.965792	-0.975584	-0.781167	0.121211	0.986847	0.020064	0.389493	0.295008	-0.283038	0.873938	-0.0198857	0.350951	-0.846877	-0.768768	0.933721	0.958484	0.482597	0.932034	0.980822	0.988849	-0.842354	0.358838	0.593432	0.75435	0.752902	0.970275	-0.231929	0.978764	0.854551	0.747921	0.582005	-0.119098	-0.431303	0.703463	0.637696	-0.796958	-0.871199	0.732578
GmTALE3	0.829258	0.900935	1	0.665876	0.694285	0.977202	-0.514733	0.660125	0.0937406	0.350316	0.0633236	0.824881	-0.959119	-0.458508	0.325129	0.945571	0.384889	0.0029258	-0.148456	-0.301095	0.811344	0.127516	0.346249	-0.679661	-0.415918	0.947989	0.947756	0.250616	0.99274	0.814737	0.832512	-0.537074	0.485066	0.638886	0.893292	0.698257	0.788553	0.132879	0.813854	0.547103	0.576861	0.405747	0.208925	-0.558422	0.835713	0.549224	-0.815947	-0.572921	0.472529
GmTALE4	0.914686	0.63923	0.665876	1	0.208001	0.580077	-0.85635	-0.0302322	-0.492115	0.922276	0.293048	0.419913	-0.749852	-0.185786	0.8167	0.586819	0.583483	0.418237	0.0217481	0.50294	0.212509	0.754331	0.930239	-0.868789	-0.322578	0.84046	0.498232	0.787863	0.730611	0.510377	0.556899	-0.558856	0.940367	0.998028	0.905818	0.00462105	0.683153	0.437693	0.691165	0.497941	0.894639	0.882538	0.574363	0.245129	0.943978	0.964341	-0.971147	-0.491983	-0.010815
GmTALE5	0.585142	0.880571	0.694285	0.208001	1	0.831182	0.201195	0.932543	-0.101415	-0.170543	0.524936	0.972859	-0.767588	-0.92702	-0.363564	0.879092	-0.397033	0.337843	0.460233	-0.620878	0.957503	-0.485225	-0.0946158	-0.583595	-0.843047	0.658039	0.886474	0.203636	0.705616	0.946859	0.927992	-0.787556	-0.124511	0.148676	0.371544	0.925166	0.841196	-0.621061	0.842666	0.83708	0.450005	0.256792	-0.551296	-0.628067	0.290117	0.255843	-0.417563	-0.858257	0.962163
GmTALE6	0.816836	0.957267	0.977202	0.580077	0.831182	1	-0.340722	0.782508	0.0360777	0.225242	0.208621	0.924742	-0.968865	-0.629341	0.147103	0.99032	0.180266	0.107751	0.0250364	-0.410593	0.907721	-0.0406454	0.244987	-0.701869	-0.573081	0.928451	0.993303	0.260067	0.97572	0.910128	0.918492	-0.651191	0.341948	0.541696	0.80152	0.809717	0.860235	-0.0804847	0.880044	0.673069	0.583712	0.395219	-0.000216119	-0.611519	0.733599	0.505136	-0.757017	-0.699039	0.648578
GmTALE7	-0.620239	-0.279909	-0.514733	-0.85635	0.201195	-0.340722	1	0.302982	0.124953	-0.895875	0.21607	-0.0302782	0.47336	-0.320969	-0.975191	-0.283527	-0.915026	0.0384318	0.463683	-0.567012	0.081875	-0.899319	-0.83621	0.490531	-0.207473	-0.60406	-0.230004	-0.44938	-0.536367	-0.0942373	-0.147775	0.0537076	-0.963833	-0.884049	-0.832686	0.250817	-0.256741	-0.837067	-0.277842	0.012916	-0.540056	-0.568427	-0.910228	-0.248386	-0.878878	-0.715738	0.777252	-0.0150828	0.448407
GmTALE9	0.354533	0.737946	0.660125	-0.0302322	0.932543	0.782508	0.302982	1	0.258655	-0.41423	0.214862	0.874058	-0.637807	-0.761539	-0.495529	0.791511	-0.354673	-0.00957608	0.199758	-0.850911	0.970156	-0.653927	-0.371891	-0.292404	-0.607633	0.510877	0.84616	-0.156231	0.627727	0.801756	0.77429	-0.512011	-0.316666	-0.0830523	0.258343	0.998107	0.623554	-0.564813	0.634705	0.583228	0.132589	-0.0843374	-0.550869	-0.86254	0.151566	-0.0470599	-0.207592	-0.615077	0.900236
GmTALE12	-0.466314	-0.240033	0.0937406	-0.492115	-0.101415	0.0360777	0.124953	0.258655	1	-0.550184	-0.866404	-0.150202	0.180227	0.416948	-0.238239	-0.0808771	0.24803	-0.964137	-0.780297	-0.634519	0.147123	-0.375007	-0.648586	0.666419	0.607476	-0.219319	0.0458932	-0.922627	-0.0265736	-0.274616	-0.291456	0.679542	-0.38232	-0.47581	-0.114738	0.283662	-0.465966	0.243229	-0.433754	-0.623465	-0.750013	-0.838376	0.105838	-0.710404	-0.18956	-0.699598	0.39837	0.590328	-0.138692
GmTALE15	0.696122	0.297033	0.350316	0.922276	-0.170543	0.225242	-0.895875	-0.41423	-0.550184	1	0.186037	0.0448368	-0.436082	0.123809	0.934479	0.22824	0.666652	0.386771	-0.0550413	0.787555	-0.181692	0.939315	0.991186	-0.678963	-0.0605211	0.567567	0.126234	0.779306	0.422029	0.155356	0.208303	-0.312457	0.978296	0.940823	0.724156	-0.381886	0.381782	0.61523	0.384667	0.229422	0.764396	0.837384	0.734506	0.557875	0.800284	0.896961	-0.803972	-0.211614	-0.356903
GmTALE16	0.475357	0.479511	0.0633236	0.293048	0.524936	0.208621	0.21607	0.214862	-0.866404	0.186037	1	0.499509	-0.336907	-0.796523	-0.175943	0.341557	-0.591235	0.967573	0.96168	0.163918	0.266035	-0.0873439	0.314558	-0.67815	-0.899473	0.295829	0.248822	0.760282	0.165608	0.58043	0.57442	-0.875712	0.0433159	0.249221	0.0387689	0.177766	0.663646	-0.655087	0.631422	0.863194	0.685783	0.679518	-0.528072	0.304277	0.0599705	0.524035	-0.313483	-0.843537	0.602775
GmTALE17	0.748364	0.965792	0.824881	0.419913	0.972859	0.924742	-0.0302782	0.874058	-0.150202	0.0448368	0.499509	1	-0.89476	-0.876327	-0.138747	0.962283	-0.195517	0.352177	0.374455	-0.488619	0.95294	-0.277805	0.10999	-0.720166	-0.820684	0.814382	0.955068	0.328408	0.843603	0.990652	0.984215	-0.826301	0.104515	0.365684	0.574124	0.878247	0.924356	-0.441619	0.93019	0.860197	0.597212	0.408728	-0.351115	-0.568769	0.503333	0.43958	-0.613131	-0.880656	0.877451
GmTALE19	-0.934205	-0.975584	-0.959119	-0.749852	-0.767588	-0.968865	0.47336	-0.637807	0.180227	-0.436082	-0.336907	-0.89476	1	0.626179	-0.312163	-0.975422	-0.239148	-0.285611	-0.116414	0.182583	-0.80548	-0.154357	-0.466053	0.849603	0.626313	-0.987259	-0.946141	-0.483359	-0.984331	-0.914116	-0.932264	0.747598	-0.520554	-0.714533	-0.878458	-0.665063	-0.926783	0.0129638	-0.941643	-0.748147	-0.762583	-0.608227	-0.0985187	0.396578	-0.836049	-0.702546	0.885721	0.765504	-0.572417
GmTALE20	-0.543746	-0.781167	-0.458508	-0.185786	-0.92702	-0.629341	-0.320969	-0.761539	0.416948	0.123809	-0.796523	-0.876327	0.626179	1	0.414314	-0.722742	0.603676	-0.637347	-0.758852	0.413834	-0.779507	0.454743	0.012639	0.638565	0.97404	-0.521369	-0.694435	-0.413697	-0.506651	-0.885912	-0.865431	0.90169	0.157315	-0.124085	-0.195839	-0.736267	-0.832262	0.777739	-0.817996	-0.936909	-0.544796	-0.406019	0.68374	0.331265	-0.144049	-0.327417	0.346418	0.943617	-0.955934
GmTALE21	0.523259	0.121211	0.325129	0.8167	-0.363564	0.147103	-0.975191	-0.495529	-0.238239	0.934479	-0.175943	-0.138747	-0.312163	0.414314	1	0.102047	0.881636	0.0373516	-0.40317	0.731557	-0.281325	0.973403	0.879084	-0.433063	0.266584	0.458969	0.0333249	0.505371	0.360023	-0.0571787	-0.00195178	0.00567209	0.963976	0.851273	0.709358	-0.449771	0.139871	0.854026	0.154358	-0.0844571	0.516331	0.592377	0.927392	0.451171	0.778226	0.707998	-0.690134	0.0952819	-0.577962
GmTALE22	0.844685	0.986847	0.945571	0.586819	0.879092	0.99032	-0.283527	0.791511	-0.0808771	0.22824	0.341557	0.962283	-0.975422	-0.722742	0.102047	1	0.0786414	0.236559	0.162852	-0.384519	0.915927	-0.0663006	0.265833	-0.763205	-0.680405	0.928534	0.991166	0.34756	0.957691	0.958079	0.964456	-0.748375	0.320612	0.543252	0.766898	0.811917	0.918397	-0.181054	0.932826	0.768959	0.649079	0.465354	-0.087328	-0.554503	0.703284	0.548089	-0.762142	-0.791451	0.717133
GmTALE24	0.308023	0.020064	0.384889	0.583483	-0.397033	0.180266	-0.915026	-0.354673	0.24803	0.666652	-0.591235	-0.195517	-0.239148	0.603676	0.881636	0.0786414	1	-0.428093	-0.778555	0.413494	-0.193586	0.785839	0.564216	-0.119489	0.549959	0.365561	0.071745	0.0600222	0.361291	-0.174894	-0.127984	0.324074	0.779226	0.625135	0.663167	-0.2966	-0.0724157	0.965917	-0.0420772	-0.374911	0.159869	0.189597	0.97366	0.094549	0.694302	0.373629	-0.505925	0.369198	-0.631341
GmTALE25	0.502682	0.389493	0.0029258	0.418237	0.337843	0.107751	0.0384318	-0.00957608	-0.964137	0.386771	0.967573	0.352177	-0.285611	-0.637347	0.0373516	0.236559	-0.428093	1	0.899379	0.406806	0.0772962	0.150286	0.504224	-0.708501	-0.7883	0.284213	0.123044	0.875409	0.117982	0.458191	0.464076	-0.815329	0.228523	0.386558	0.0956913	-0.041049	0.599614	-0.463426	0.566723	0.780095	0.753681	0.792843	-0.325184	0.514157	0.14423	0.643118	-0.383279	-0.753268	0.393449
GmTALE26	0.224825	0.295008	-0.148456	0.0217481	0.460233	0.0250364	0.463683	0.199758	-0.780297	-0.0550413	0.96168	0.374455	-0.116414	-0.758852	-0.40317	0.162852	-0.778555	0.899379	1	0.0579031	0.184799	-0.286244	0.0765905	-0.453928	-0.833361	0.0515135	0.088727	0.579648	-0.0581838	0.436214	0.41745	-0.743631	-0.214089	-0.0219975	-0.229255	0.150695	0.480422	-0.796403	0.443764	0.745473	0.460174	0.464728	-0.702435	0.280489	-0.214134	0.276009	-0.0431854	-0.725351	0.606437
GmTALE30	0.169039	-0.283038	-0.301095	0.50294	-0.620878	-0.410593	-0.567012	-0.850911	-0.634519	0.787555	0.163918	-0.488619	0.182583	0.413834	0.731557	-0.384519	0.413494	0.406806	0.0579031	1	-0.713519	0.867914	0.78344	-0.25341	0.197034	-0.0425178	-0.491029	0.638786	-0.221829	-0.368433	-0.326492	0.0214423	0.674515	0.538777	0.148054	-0.843787	-0.120035	0.525976	-0.134286	-0.112514	0.407846	0.594347	0.599139	0.938504	0.263534	0.55784	-0.284528	0.147895	-0.662854
GmTALE31	0.565853	0.873938	0.811344	0.212509	0.957503	0.907721	0.081875	0.970156	0.147123	-0.181692	0.266035	0.95294	-0.80548	-0.779507	-0.281325	0.915927	-0.193586	0.0772962	0.184799	-0.713519	1	-0.453717	-0.140394	-0.490034	-0.660515	0.70403	0.949256	0.0283428	0.793789	0.902957	0.887609	-0.625504	-0.0790106	0.160944	0.476806	0.977556	0.769359	-0.434746	0.78284	0.680548	0.33946	0.123698	-0.389466	-0.791096	0.38109	0.18319	-0.43841	-0.710669	0.870355
GmTALE32	0.425011	-0.0198857	0.127516	0.754331	-0.485225	-0.0406454	-0.899319	-0.653927	-0.375007	0.939315	-0.0873439	-0.277805	-0.154357	0.454743	0.973403	-0.0663006	0.785839	0.150286	-0.286244	0.867914	-0.453717	1	0.895868	-0.385948	0.275588	0.308856	-0.150792	0.569851	0.178149	-0.179154	-0.124929	0.0273118	0.923856	0.79232	0.558996	-0.617994	0.0466558	0.806189	0.0526812	-0.115113	0.499011	0.618263	0.881832	0.643118	0.647993	0.691282	-0.587557	0.134778	-0.654834
GmTALE33	0.736129	0.350951	0.346249	0.930239	-0.0946158	0.244987	-0.83621	-0.371891	-0.648586	0.991186	0.314558	0.10999	-0.466053	0.012639	0.879084	0.265833	0.564216	0.504224	0.0765905	0.78344	-0.140394	0.895868	1	-0.747012	-0.179413	0.58759	0.154751	0.855414	0.429349	0.227713	0.278056	-0.419577	0.950858	0.942276	0.704304	-0.345667	0.457772	0.506122	0.456195	0.337637	0.830689	0.900522	0.638452	0.580616	0.78078	0.937014	-0.818541	-0.317756	-0.264034
GmTALE34	-0.966191	-0.846877	-0.679661	-0.868789	-0.583595	-0.701869	0.490531	-0.292404	0.666419	-0.678963	-0.67815	-0.720166	0.849603	0.638565	-0.433063	-0.763205	-0.119489	-0.708501	-0.453928	-0.25341	-0.490034	-0.385948	-0.747012	1	0.748932	-0.872478	-0.670856	-0.870133	-0.762932	-0.8051	-0.831578	0.896153	-0.656681	-0.837407	-0.759622	-0.303209	-0.929103	0.0646336	-0.924566	-0.8612	-0.986272	-0.925176	-0.0936681	-0.113014	-0.77281	-0.932147	0.909449	0.855934	-0.442495
GmTALE35	-0.625157	-0.768768	-0.415918	-0.322578	-0.843047	-0.573081	-0.207473	-0.607633	0.607476	-0.0605211	-0.899473	-0.820684	0.626313	0.97404	0.266584	-0.680405	0.549959	-0.7883	-0.833361	0.197034	-0.660515	0.275588	-0.179413	0.748932	1	-0.548072	-0.623441	-0.603694	-0.487535	-0.860881	-0.849131	0.965069	0.00418356	-0.26503	-0.244485	-0.581998	-0.864754	0.7088	-0.845734	-0.980417	-0.68652	-0.583786	0.589563	0.122246	-0.217505	-0.4894	0.441046	0.978773	-0.864675
GmTALE36	0.963965	0.933721	0.947989	0.84046	0.658039	0.928451	-0.60406	0.510877	-0.219319	0.567567	0.295829	0.814382	-0.987259	-0.521369	0.458969	0.928534	0.365561	0.284213	0.0515135	-0.0425178	0.70403	0.308856	0.58759	-0.872478	-0.548072	1	0.888381	0.54544	0.978697	0.847357	0.873596	-0.705137	0.649317	0.812982	0.93841	0.543568	0.893893	0.125668	0.909774	0.692012	0.805925	0.675366	0.243466	-0.287609	0.911037	0.780836	-0.945374	-0.706046	0.440936
GmTALE37	0.77249	0.958484	0.947756	0.498232	0.886474	0.993303	-0.230004	0.84616	0.0458932	0.126234	0.248822	0.955068	-0.946141	-0.694435	0.0333249	0.991166	0.071745	0.123044	0.088727	-0.491029	0.949256	-0.150792	0.154751	-0.670856	-0.623441	0.888381	1	0.220143	0.944377	0.93288	0.935034	-0.672519	0.237535	0.45494	0.727896	0.867712	0.862422	-0.188639	0.880103	0.703034	0.54293	0.344805	-0.113604	-0.659173	0.652352	0.439455	-0.690631	-0.72997	0.7282
GmTALE38	0.748757	0.482597	0.250616	0.787863	0.203636	0.260067	-0.44938	-0.156231	-0.922627	0.779306	0.760282	0.328408	-0.483359	-0.413697	0.505371	0.34756	0.0600222	0.875409	0.579648	0.638786	0.0283428	0.569851	0.855414	-0.870133	-0.603694	0.54544	0.220143	1	0.363971	0.454185	0.485359	-0.75422	0.670565	0.772995	0.487725	-0.15915	0.65938	-0.00899143	0.640163	0.690431	0.934656	0.983643	0.14994	0.580756	0.553574	0.920953	-0.718088	-0.665363	0.13389
GmTALE39	0.889524	0.932034	0.99274	0.730611	0.705616	0.97572	-0.536367	0.627727	-0.0265736	0.422029	0.165608	0.843603	-0.984331	-0.506651	0.360023	0.957691	0.361291	0.117982	-0.0581838	-0.221829	0.793789	0.178149	0.429349	-0.762932	-0.487535	0.978697	0.944377	0.363971	1	0.848735	0.868875	-0.619048	0.537229	0.701829	0.912905	0.663226	0.846446	0.109188	0.868046	0.621956	0.670372	0.509887	0.20218	-0.472278	0.864527	0.6378	-0.869074	-0.643815	0.486598
GmTALE40	0.814359	0.980822	0.814737	0.510377	0.946859	0.910128	-0.0942373	0.801756	-0.274616	0.155356	0.58043	0.990652	-0.914116	-0.885912	-0.0571787	0.958079	-0.174894	0.458191	0.436214	-0.368433	0.902957	-0.179154	0.227713	-0.8051	-0.860881	0.847357	0.93288	0.454185	0.848735	1	0.998468	-0.888105	0.196069	0.457108	0.612629	0.80534	0.967156	-0.417065	0.969914	0.910833	0.698447	0.527719	-0.30874	-0.452712	0.555372	0.547947	-0.682528	-0.926522	0.846571
GmTALE41	0.844998	0.988849	0.832512	0.556899	0.927992	0.918492	-0.147775	0.77429	-0.291456	0.208303	0.57442	0.984215	-0.932264	-0.865431	-0.00195178	0.964456	-0.127984	0.464076	0.41745	-0.326492	0.887609	-0.124929	0.278056	-0.831578	-0.849131	0.873596	0.935034	0.485359	0.868875	0.998468	1	-0.890824	0.250015	0.505419	0.651961	0.78027	0.977034	-0.371772	0.980461	0.909071	0.729706	0.563348	-0.258885	-0.425777	0.598697	0.589355	-0.721914	-0.924057	0.816133
GmTALE42	-0.79712	-0.842354	-0.537074	-0.558856	-0.787556	-0.651191	0.0537076	-0.512011	0.679542	-0.312457	-0.875712	-0.826301	0.747598	0.90169	0.00567209	-0.748375	0.324074	-0.815329	-0.743631	0.0214423	-0.625504	0.0273118	-0.419577	0.896153	0.965069	-0.705137	-0.672519	-0.75422	-0.619048	-0.888105	-0.890824	1	-0.257737	-0.508185	-0.457827	-0.498676	-0.942078	0.500641	-0.927087	-0.995676	-0.850911	-0.76067	0.357737	0.0245062	-0.446365	-0.698048	0.651569	0.991937	-0.748166
GmTALE44	0.726252	0.358838	0.485066	0.940367	-0.124511	0.341948	-0.963833	-0.316666	-0.38232	0.978296	0.0433159	0.104515	-0.520554	0.157315	0.963976	0.320612	0.779226	0.228523	-0.214089	0.674515	-0.0790106	0.923856	0.950858	-0.656681	0.00418356	0.649317	0.237535	0.670565	0.537229	0.196069	0.250015	-0.257737	1	0.959865	0.825787	-0.274502	0.394602	0.698802	0.406056	0.18242	0.719947	0.762339	0.806013	0.394929	0.885609	0.864358	-0.849565	-0.172534	-0.348297
GmTALE45	0.888229	0.593432	0.638886	0.998028	0.148676	0.541696	-0.884049	-0.0830523	-0.47581	0.940823	0.249221	0.365684	-0.714533	-0.124085	0.851273	0.543252	0.625135	0.386558	-0.0219975	0.538777	0.160944	0.79232	0.942276	-0.837407	-0.26503	0.812982	0.45494	0.772995	0.701829	0.457108	0.505419	-0.508185	0.959865	1	0.899474	-0.0465104	0.636106	0.49001	0.644849	0.44409	0.870326	0.86808	0.622439	0.274496	0.941926	0.954465	-0.957569	-0.437376	-0.0731257
GmTALE46	0.89689	0.75435	0.893292	0.905818	0.371544	0.80152	-0.832686	0.258343	-0.114738	0.724156	0.0387689	0.574124	-0.878458	-0.195839	0.709358	0.766898	0.663167	0.0956913	-0.229255	0.148054	0.476806	0.558996	0.704304	-0.759622	-0.244485	0.93841	0.727896	0.487725	0.912905	0.612629	0.651961	-0.457827	0.825787	0.899474	1	0.305526	0.69567	0.460696	0.718675	0.425921	0.725555	0.636997	0.56177	-0.165126	0.993033	0.785828	-0.955578	-0.437992	0.111516
GmTALE48	0.379453	0.752902	0.698257	0.00462105	0.925166	0.809717	0.250817	0.998107	0.283662	-0.381886	0.177766	0.878247	-0.665063	-0.736267	-0.449771	0.811917	-0.2966	-0.041049	0.150695	-0.843787	0.977556	-0.617994	-0.345667	-0.303209	-0.581998	0.543568	0.867712	-0.15915	0.663226	0.80534	0.78027	-0.498676	-0.274502	-0.0465104	0.305526	1	0.629415	-0.513109	0.642861	0.568268	0.142483	-0.0771881	-0.498939	-0.876398	0.198331	-0.0268205	-0.242559	-0.601247	0.877047
GmTALE49	0.916272	0.970275	0.788553	0.683153	0.841196	0.860235	-0.256741	0.623554	-0.465966	0.381782	0.663646	0.924356	-0.926783	-0.832262	0.139871	0.918397	-0.0724157	0.599614	0.480422	-0.120035	0.769359	0.0466558	0.457772	-0.929103	-0.864754	0.893893	0.862422	0.65938	0.846446	0.967156	0.977034	-0.942078	0.394602	0.636106	0.69567	0.629415	1	-0.300409	0.999105	0.941428	0.857396	0.72599	-0.164756	-0.227313	0.666073	0.737922	-0.807299	-0.948541	0.722279
GmTALE50	0.0963906	-0.231929	0.132879	0.437693	-0.621061	-0.0804847	-0.837067	-0.564813	0.243229	0.61523	-0.655087	-0.441619	0.0129638	0.777739	0.854026	-0.181054	0.965917	-0.463426	-0.796403	0.525976	-0.434746	0.806189	0.506122	0.0646336	0.7088	0.125668	-0.188639	-0.00899143	0.109188	-0.417065	-0.371772	0.500641	0.698802	0.49001	0.460696	-0.513109	-0.300409	1	-0.274842	-0.557813	0.00724019	0.0868256	0.986519	0.25565	0.509998	0.244528	-0.312704	0.558811	-0.810416
GmTALE51	0.922729	0.978764	0.813854	0.691165	0.842666	0.880044	-0.277842	0.634705	-0.433754	0.384667	0.631422	0.93019	-0.941643	-0.817996	0.154358	0.932826	-0.0420772	0.566723	0.443764	-0.134286	0.78284	0.0526812	0.456195	-0.924566	-0.845734	0.909774	0.880103	0.640163	0.868046	0.969914	0.980461	-0.927087	0.406056	0.644849	0.718675	0.642861	0.999105	-0.274842	1	0.927178	0.849719	0.713765	-0.14145	-0.253315	0.686732	0.734898	-0.81882	-0.935679	0.715077
GmTALE52	0.766503	0.854551	0.547103	0.497941	0.83708	0.673069	0.012916	0.583228	-0.623465	0.229422	0.863194	0.860197	-0.748147	-0.936909	-0.0844571	0.768959	-0.374911	0.780095	0.745473	-0.112514	0.680548	-0.115113	0.337637	-0.8612	-0.980417	0.692012	0.703034	0.690431	0.621956	0.910833	0.909071	-0.995676	0.18242	0.44409	0.425921	0.568268	0.941428	-0.557813	0.927178	1	0.802919	0.697785	-0.422958	-0.103823	0.404404	0.635163	-0.609151	-0.999119	0.806537
GmTALE54	0.934025	0.747921	0.576861	0.894639	0.450005	0.583712	-0.540056	0.132589	-0.750013	0.764396	0.685783	0.597212	-0.762583	-0.544796	0.516331	0.649079	0.159869	0.753681	0.460174	0.407846	0.33946	0.499011	0.830689	-0.986272	-0.68652	0.805925	0.54293	0.934656	0.670372	0.698447	0.729706	-0.850911	0.719947	0.870326	0.725555	0.142483	0.857396	0.00724019	0.849719	0.802919	1	0.975076	0.169621	0.272971	0.757933	0.970058	-0.895837	-0.791425	0.315665
GmTALE55	0.846306	0.582005	0.405747	0.882538	0.256792	0.395219	-0.568427	-0.0843374	-0.838376	0.837384	0.679518	0.408728	-0.608227	-0.406019	0.592377	0.465354	0.189597	0.792843	0.464728	0.594347	0.123698	0.618263	0.900522	-0.925176	-0.583786	0.675366	0.344805	0.983643	0.509887	0.527719	0.563348	-0.76067	0.762339	0.86808	0.636997	-0.0771881	0.72599	0.0868256	0.713765	0.697785	0.975076	1	0.248029	0.478527	0.693675	0.975333	-0.831265	-0.678146	0.141576
GmTALE56	0.239997	-0.119098	0.208925	0.574363	-0.551296	-0.000216119	-0.910228	-0.550869	0.105838	0.734506	-0.528072	-0.351115	-0.0985187	0.68374	0.927392	-0.087328	0.97366	-0.325184	-0.702435	0.599139	-0.389466	0.881832	0.638452	-0.0936681	0.589563	0.243466	-0.113604	0.14994	0.20218	-0.30874	-0.258885	0.357737	0.806013	0.622439	0.56177	-0.498939	-0.164756	0.986519	-0.14145	-0.422958	0.169621	0.248029	1	0.314363	0.617608	0.399555	-0.447398	0.426597	-0.756802
GmTALE57	-0.0431753	-0.431303	-0.558422	0.245129	-0.628067	-0.611519	-0.248386	-0.86254	-0.710404	0.557875	0.304277	-0.568769	0.396578	0.331265	0.451171	-0.554503	0.094549	0.514157	0.280489	0.938504	-0.791096	0.643118	0.580616	-0.113014	0.122246	-0.287609	-0.659173	0.580756	-0.472278	-0.452712	-0.425777	0.0245062	0.394929	0.274496	-0.165126	-0.876398	-0.227313	0.25565	-0.253315	-0.103823	0.272971	0.478527	0.314363	1	-0.0488476	0.372141	-0.0233878	0.144657	-0.574462
GmTALE58	0.896134	0.703463	0.835713	0.943978	0.290117	0.733599	-0.878878	0.151566	-0.18956	0.800284	0.0599705	0.503333	-0.836049	-0.144049	0.778226	0.703284	0.694302	0.14423	-0.214134	0.263534	0.38109	0.647993	0.78078	-0.77281	-0.217505	0.911037	0.652352	0.553574	0.864527	0.555372	0.598697	-0.446365	0.885609	0.941926	0.993033	0.198331	0.666073	0.509998	0.686732	0.404404	0.757933	0.693675	0.617608	-0.0488476	1	0.834085	-0.966646	-0.411925	0.0317256
GmTALE60	0.9098	0.637696	0.549224	0.964341	0.255843	0.505136	-0.715738	-0.0470599	-0.699598	0.896961	0.524035	0.43958	-0.702546	-0.327417	0.707998	0.548089	0.373629	0.643118	0.276009	0.55784	0.18319	0.691282	0.937014	-0.932147	-0.4894	0.780836	0.439455	0.920953	0.6378	0.547947	0.589355	-0.698048	0.864358	0.954465	0.785828	-0.0268205	0.737922	0.244528	0.734898	0.635163	0.970058	0.975333	0.399555	0.372141	0.834085	1	-0.925404	-0.621748	0.0883305
GmTALE63	-0.975532	-0.796958	-0.815947	-0.971147	-0.417563	-0.757017	0.777252	-0.207592	0.39837	-0.803972	-0.313483	-0.613131	0.885721	0.346418	-0.690134	-0.762142	-0.505925	-0.383279	-0.0431854	-0.284528	-0.43841	-0.587557	-0.818541	0.909449	0.441046	-0.945374	-0.690631	-0.718088	-0.869074	-0.682528	-0.721914	0.651569	-0.849565	-0.957569	-0.955578	-0.242559	-0.807299	-0.312704	-0.81882	-0.609151	-0.895837	-0.831265	-0.447398	-0.0233878	-0.966646	-0.925404	1	0.611575	-0.191614
GmTALE64	-0.769645	-0.871199	-0.572921	-0.491983	-0.858257	-0.699039	-0.0150828	-0.615077	0.590328	-0.211614	-0.843537	-0.880656	0.765504	0.943617	0.0952819	-0.791451	0.369198	-0.753268	-0.725351	0.147895	-0.710669	0.134778	-0.317756	0.855934	0.978773	-0.706046	-0.72997	-0.665363	-0.643815	-0.926522	-0.924057	0.991937	-0.172534	-0.437376	-0.437992	-0.601247	-0.948541	0.558811	-0.935679	-0.999119	-0.791425	-0.678146	0.426597	0.144657	-0.411925	-0.621748	0.611575	1	-0.823424
GmTALE65	0.391333	0.732578	0.472529	-0.010815	0.962163	0.648578	0.448407	0.900236	-0.138692	-0.356903	0.602775	0.877451	-0.572417	-0.955934	-0.577962	0.717133	-0.631341	0.393449	0.606437	-0.662854	0.870355	-0.654834	-0.264034	-0.442495	-0.864675	0.440936	0.7282	0.13389	0.486598	0.846571	0.816133	-0.748166	-0.348297	-0.0731257	0.111516	0.877047	0.722279	-0.810416	0.715077	0.806537	0.315665	0.141576	-0.756802	-0.574462	0.0317256	0.0883305	-0.191614	-0.823424	1
