# Supplementary material for: Genome-Wide Identification and Characterization of TALE Superfamily Genes in Soybean (Glycine max L.)
Source: Int J Mol Sci. 2021 Apr 16;22(8):4117. doi: 10.3390/ijms22084117 (PMC8073939; doi:10.3390/ijms22084117)
Supplement: Supplementary file 1 [file ijms-22-04117-s001.zip › Supplementary files/Table S16.xls]

## Sheet: Sheet1
Table S16 Sequences of the primers used in this study
GmTALE subfamily	Gene name	Forward primer (5'- 3')	Reverse primer (5'- 3')
BEL1-like	GmTALE2	TGGTCTCGTTGAGCCCTCGT	TTGGCCGTTGTGGAAGCTTGT
BEL1-like	GmTALE9	GCACGGCGGAAACCTCGTAT	CCGACGAATTGCTGCGTGTG
BEL1-like	GmTALE16	TCCTGAGGCCTTGGGAGCAT	GCCCTTGAGCAGTTTGGTGGT
BEL1-like	GmTALE22	GCTCGCGATGCTGGAAGAGG	TGCACCATTACCCGCCACTG
BEL1-like	GmTALE24	CGCAGAGCGGCAGAACTTGT	GCTCCACAGCCAGCAACCAT
BEL1-like	GmTALE26	CGTCTCGGTTCTACGGGCTTG	CCACAGCCGAACACGAGCAT
KNOX Class I	GmTALE55	GGGCTCCGCCTGAAGTGATG	TGCTAGCTGTTCCACCTGCCA
KNOX Class I	GmTALE65	CAGGCCCTTCAACGAAGCGA	CTCGTCGGAGCGGTTGTTGT
KNOX Class II	GmTALE38	CAGCTGAAGGCGGAGATAGCG	GATGGGAGTCGCCACACGGA
KNOX Class II	GmTALE51	GATTCTGCAGCACCCGCTGT	CGCGACCACATTCTGCGACT
KNOX Class III	GmTALE8	GCTGGAGAGTTTGATGCAACAAGTGA	TGCAGCTTGCTCAGTGCCAT
KNOX Class III	GmTALE28	TGGTCTGCTGGTTGAAGCTCACT	TCAGATTGGCTGAACATGCCCAAG
	GmActin	TGGCCATCCAAGCTGTCCTCT	GGCATGAGGGAGTGCATAGCC
