# Supplementary material for: Genome-Wide Identification and Characterization of TALE Superfamily Genes in Soybean (Glycine max L.)
Source: Int J Mol Sci. 2021 Apr 16;22(8):4117. doi: 10.3390/ijms22084117 (PMC8073939; doi:10.3390/ijms22084117)
Supplement: Supplementary file 1 [file ijms-22-04117-s001.zip › Supplementary files/Table S2.xls]

## Sheet: Sheet1
Table S2 Coding sequences and protein sequences of the identified GmTALE gene members
Gene	Gene ID	Sequence type	Sequences
GmTALE1	Glyma.01G028300.1.Wm82.a2.v1	CDS	ATGGATGGAATGTACGGAGTGCCGCCGGAGTACGCCGACAAGGCCCTCATGACGCCGGAGAATCTGATTTTCCCGCCGGACTACCACCACGCCTTCCTCTCCGCCGGCCGGATTCCGCTGTTCGGATCCGACGAGCTCTTCTCTTCCGCCGACGGAATTCACAGGCAGCAGGACGAAGATGACGTGGCAACCACCACCGTCATGAAGGCCAAAATCGCCTCTCATCCTCAGTACTCTCGCCTCCTCCAAGCTTACATCGACTGCCAGAAGGTTGGGGCGCCTCCGGAAATAGCGCGTTTGTTGGAGGAAATCCGGCGAGAAAACGACCTATGCAAGAGCGACGTCGTTTCTTCTTCCACGTGCTTTGGAGCCGATCCCGAGCTTGACGAGTTCATGGAA…
		Protein	MDGMYGVPPEYADKALMTPENLIFPPDYHHAFLSAGRIPLFGSDELFSSADGIHRQQDEDDVATTTVMKAKIASHPQYSRLLQAYIDCQKVGAPPEIARLLEEIRRENDLCKSDVVSSSTCFGADPELDEFMETYCDMLVKYKSDLARPFEEATTFLNKIEMQLSHLCTGASVSNVSDDGGVSSDEDLSTGDGDAQDGQLKGEDRELKDRLLRKFGSHIGTLKLEFSKKKKKGKLPKEARQTLLQWWNVHYKWPYPTEADKIELAKSTGLDQKQINNWFINQRKRHWKPSENMQFSMMENLNGRFLADE*
GmTALE2	Glyma.01G104200.1.Wm82.a2.v1	CDS	ATGGCTGAGGGTTTTGAGGCTTACCATGTGCCACAACAAAGCAGAAGAGATAAGCTGAGGGTTGTGGCGACACAGAACCAACATGGTCTCGTTGAGCCCTCGTCTTTGCTTCCTTTGTACGACCCTTCTTCGTTTATATCTTCTGATTTGTTGACAAGCTTCCACAACGGCCAAAAACACAACTTGGGTTGTGGTATGAAGGAAGAACGTGCGAATTTGATGATGGGTTTTGCAGCAGCAGCAGGAGGGGGAGGAGTTATGAACAACGGCTCTTCTTCTTCGTGTTGTTCTTCTAACTCCTCTTCTGTTTCTTACTTGGATCCTGAATCGTCTTTGCCTTTGAACCAAGCCACAATTCAGGTTATTAACAATAGCAACAACAACAACATGTTTCTCTAC…
		Protein	MAEGFEAYHVPQQSRRDKLRVVATQNQHGLVEPSSLLPLYDPSSFISSDLLTSFHNGQKHNLGCGMKEERANLMMGFAAAAGGGGVMNNGSSSSCCSSNSSSVSYLDPESSLPLNQATIQVINNSNNNNMFLYQAQNLREFDQGYNNNNNNNSEIMVFKPEPLSLSLSSHNNGVNLQRYGSVVYGDKVGGVGGGGGGGVVIYGGSGLNEVSRCTVPMGPFTGYASILKGSRFLKPAQQLLEELCDVGGVCAEKIVADASLMEPIPPESSSEDPLGDHGGDQGRKKSRLLTMLDEVYRRYRQYYQQMQAVVTSFEYVSGLSNAAPYASLAIKAMSKHFRCLKNAITDQIQFANKAHFHISNRKDESPRFGNSDRGPYGQRPGFLEHQPVWRPQRGLPERA…
GmTALE3	Glyma.01G179900.2.Wm82.a2.v1	CDS	ATGTCCCAAGATTTTCAACAAGGAATCTTCAGCTTCCCGAATGGGTTGGAGAGAGGAAGGGTGATGAGTCCGCAGCAGCAGATCCGGCGGGACAAGGTAAGGTTCGAGGCGGCGCCATTGGTAGGGATAGAGGAGGAGGAACCAGTGTACGAGACCGCCGGAATGTTGTCGGAGATGTTCAATTTTCCGCCGGCGACGGAATTGCTGGAGCAGCAGCACGCCACGGCGACGTTCCGGGCGGCGAGGCAAGCCGGAGAGTGGTACGGAAACAGACAGCAGCAACAGCAACAGATTTCAGGCATTAATGCTGACTCAGCAGCAGCCATGCAACTTTTTCTGATGAACCCTCAAACGAGGTCGCCTTCTCCTCCTCAAAGCCACACTACTCCTTCTTCAACT…
		Protein	MSQDFQQGIFSFPNGLERGRVMSPQQQIRRDKVRFEAAPLVGIEEEEPVYETAGMLSEMFNFPPATELLEQQHATATFRAARQAGEWYGNRQQQQQQISGINADSAAAMQLFLMNPQTRSPSPPQSHTTPSSTLHMLLPNPSSNSLQGFTGSAAGGSFGQFTWVPEGAHQQGGVVEGQGLSLSLSSSLEAAKAEELRMGDSGFLYYNHQQGGGGGGGGGGPSSSSSAVQFQYKNNNSHHHQALHLQGAMGHDNNHQGHVGFGSSSLGVVNVLRNSKYVKAAQELLEEFCSVGRGQFKKSKFNRQNSNPNSNPGGGGSSPSSKDAPPPPPPLSAADRIEHQRRKVKLLSMLDEVDRRYNHYCEQMQMVVNSFDLMMGFGAAVPYTALAQKAMSRHFRCLK…
GmTALE4	Glyma.01G214800.1.Wm82.a2.v1	CDS	ATGCAAGAACCAAGCTTGGGATTGATGGGTGAGGTCTCCGGCGATCACCACCGTCAGCTGAAGGCGGAGATAACGACTCATCCGCTGTACGAGCAGCTTCTGGCAGCACACGTGGCATGCCTCCGTGTGGCCACCCCGATCGACCAGCTTCCACTCATCGATGCTCAGTTATCTCAGTCTCACCATCTTCTACGCTCTTATGTCTCACACAACACTCATTCTCTCTCCCCTCATCACCGCCAAGAACTTGACAACTTCCTGGCACAATATTTGATAGTTCTGTGTACTTTCAAAGAACAGCTTCAGCAACATGTAAGAGTCCACGCCGTCGAGGCTGTCATGGCCTGCCGTGATATCGAAAATGCCTTACAAGCTCTAACTGGAGTGAGTTTGGGAGAA…
		Protein	MQEPSLGLMGEVSGDHHRQLKAEITTHPLYEQLLAAHVACLRVATPIDQLPLIDAQLSQSHHLLRSYVSHNTHSLSPHHRQELDNFLAQYLIVLCTFKEQLQQHVRVHAVEAVMACRDIENALQALTGVSLGEGTGATMSDDEDDLQMDISLDQSSAEGHDMMGFGPLLPTESERSLMERVRQELKIELKQGFKSRIEDVREEILRKRRAGKLPGDTTSVLKNWWQQHAKWPYPTEDDKAKLVEETGLQLKQINNWFINQRKRNWHSNSQSVTSLKSKRKR*
GmTALE5	Glyma.01G221500.3.Wm82.a2.v1	CDS	ATGGCTCGACAACCTTGTGATGACAAATCATCATCTGGATTCTGCTACTCTGATGTGTCATCGGGAAATCCAACGATGTTGGTGAATCAGATCCAAGGCTTTGTGTCAGACCCGGAGATGTACAACCTAACCACAGGCATGGAAATGATAGGGTTTCCAAAGAGTGACACCAACGCTGTCATGTGGAGAAGTTTCATCCCCAAACCGGGTCCTTCCTCTTCCAAAACCATCAACGATAATTCCACAACTTTCTACCACCACGACTACAACAACAAGCATGCAGATTTCACACCAGCTGGGAATATTTCTCAAACAAGTGCCGATAATCTAATCGTGGGAAGTCATGATTCAGCCTCGTGGCAAGACAACATCAACAACAACAATAACAGCAGCAGGTTT…
		Protein	MARQPCDDKSSSGFCYSDVSSGNPTMLVNQIQGFVSDPEMYNLTTGMEMIGFPKSDTNAVMWRSFIPKPGPSSSKTINDNSTTFYHHDYNNKHADFTPAGNISQTSADNLIVGSHDSASWQDNINNNNNSSRFDDSSLRCVFPCETNERPSQGLSLSLSSTNPSSIGLQSFELRQTGQHLDFVSSSSRDGFFGKPVSLQQQQMVSQDGYVSSNSKVASVYQQGHFLVKNSKFLVPAQDLLNEFCSLDAKQSDLGKPTKSLNKKQWEEENNGIGSSKKHSLTSLEFVELQKRKTKLLSMLEEVDRRYKHYRNQMKSVVSSFEAVAGNGAATVYSALALKAMSRHFRCLKDGIMAQIQATRKAMGEKDPVAPGTTRGETPRLKVIDQTLRQQRAFQQMSMM…
GmTALE6	Glyma.02G036900.1.Wm82.a2.v1	CDS	ATGGATGGAATGTACGGAGTGCCGGCGGAGTACGCCGACAAGGCTCTCATGACGCCGGAGAATCTGATTTTCCCGCCGGACTACCACCACGACTTCCTCGCCGCCGGCCGGATTCCGCTGTTCGGATCCGACGAGTTCTTCTCCTCCTCCGCCGGAATTCACCGGCAGCAGGAAGATGACGTGGCAGCCACCACTGTCATGAAGGCCAAAATCGCCTCTCACCCTCACTACCCTCGCCTCCTCCAAGCTTACATCGAGTGTCAGAAGGTTGGGGCGCCTCCGGAAATCGCGCGCTTGTTGGAGGAAATCCGGCGAGAAAATGACCCGTGCAAGAGCGACGCCGTTTCTTCTTCCACGTGCTTTGGAGCCGATCCCGAGCTTGACGAATTCATGGAAGCC…
		Protein	MDGMYGVPAEYADKALMTPENLIFPPDYHHDFLAAGRIPLFGSDEFFSSSAGIHRQQEDDVAATTVMKAKIASHPHYPRLLQAYIECQKVGAPPEIARLLEEIRRENDPCKSDAVSSSTCFGADPELDEFMEAYCDMLVKYKSDLARPFDEATTFLNKIEMQLSHLCTGASVSNVSDDGGVSSDEDLSTGDGDAQDGQLKGEDRELKDRLLRKFGSHIGTLKLEFSKKKKKGKLPKEARQALLQWWNVHYKWPYPTEADKIELAKSTGLDQKQINNWFINQRKRHWKPSENMQFSMMENFNGRILADE*
GmTALE7	Glyma.02G060000.1.Wm82.a2.v1	CDS	ATGGGAATAGCAACACCTTCTTCATCGCTTCCTTCCATTCTCTCTCACTCGAAGACACAACAACAAATACATCATTCGAATTCTTCTATGTCCCAAGATTACCACCACCACCACCAAGGAATCTTCAGCTTCCCGAATGGGTTCGAAAGATCGGCGGCGGCCACTACGATGACTCACCAAGACCCTCACCAACAGCAGATTCGGAGGGACAAAGTGAGGGTGCAAGGCTTCGAGCCACCGCCGTCGCATCAAACTTTGGTACCTATAGAGGAAGACGAATCGGGAAGCCTCCCGGTGTACGAAACCGCCGGGATGTTATCGGAGATGTTCAATTTCACTCCCGGCGCCACGGAATTATTGGAACAGCAACAGCAGCAACAACAACCAATGGCGACGACG…
		Protein	MGIATPSSSLPSILSHSKTQQQIHHSNSSMSQDYHHHHQGIFSFPNGFERSAAATTMTHQDPHQQQIRRDKVRVQGFEPPPSHQTLVPIEEDESGSLPVYETAGMLSEMFNFTPGATELLEQQQQQQQPMATTTARAVGSGGSEWYGNRQGMLSNLGPLGDSKNHHHHGSVNSRDSSSSSIVQNQHHHHHNHHHHQMSSINADSAAAMQLFLMNPQTTRSPSPPPPPPPSSSTLHMLLPNTFPPGSGGSFGQFTWLPDTTQEGGPSTVVEGPGHGHGQGLSLSLSSSIEAAKAEELRMGDSGFLYYNQASGGPSSYKSTLGGHHHQALLGQAHQGNVGFGAASSSTSSLGVVNALRNSKYAKAAQELLEEFCSVGRGQFKKNKFNRQLSNPSSNLGGSG…
GmTALE8	Glyma.02G086400.1.Wm82.a2.v1	CDS	ATGGAAGCTAGACAAATTGGAGGAAATGGACCAGGGAGAAAGGGGGTTGAGGGAAGTGATCATGTAGAGATCAAAGAAAATGAAGAGGTTCTAAAGAAGATTATTGCAACTCATCCTTTGTATGAAGTTTTGATTCAATCCCACATCAGCTGCTTGAAGGTGGGATTAATTGAAGCTGGAGAGTTTGATGCAACAAGTGATGCATGGAAGAAGCTGGTTAACTCGAAGTCCAAAGCAACTCCAAGTCCAAACACTTCAGAGTTAGATCACTTCATGGAAGCGTATTGCATGGCACTGAGCAAGCTGCAGGAAGCGATAGAGGAACCAACAAAAGAAACCAATGCTTTCATCAGAGCTACGTATCTTCAACTAAAGGAGCTCAATGAACTGAATTGA
		Protein	MEARQIGGNGPGRKGVEGSDHVEIKENEEVLKKIIATHPLYEVLIQSHISCLKVGLIEAGEFDATSDAWKKLVNSKSKATPSPNTSELDHFMEAYCMALSKLQEAIEEPTKETNAFIRATYLQLKELNELN*
GmTALE9	Glyma.02G196500.3.Wm82.a2.v1	CDS	ATGGCGACATATTTTCATAGTAACTCCGAAATTCAAGCCGGCGCTGACGGCCTTCAAACTCTCGTACTAATGAACCCCGGCTACGTCCAATACTCCGACACGCCGCCACCGCCGCACGGCGGAAACCTCGTATTCCTCAACTCCGCCGCCGGCAATGCCTCCCTACAAAACCTCTCACACGCGCCGCCACCTCACACGCAGCAATTCGTCGGCGTGCCGCTATCTGCCGCCGCCGCGCACGAACCTCCGCCGCCGCCGGCGTCCATGCACCACGACGTTTCCGCCCTGCATGGCTTCCTGCCGCGCATGCAGTACAGCCTCTGGAACACAATTGACCCCAACGCGGCGGCGCGTGAGGCTCCACGCGCCACCCAGGGGTTGTCGCTGAGCCTGCACGGG…
		Protein	MATYFHSNSEIQAGADGLQTLVLMNPGYVQYSDTPPPPHGGNLVFLNSAAGNASLQNLSHAPPPHTQQFVGVPLSAAAAHEPPPPPASMHHDVSALHGFLPRMQYSLWNTIDPNAAAREAPRATQGLSLSLHGEEVRASPSSASGASNGGGVAGIQSVLLSSKYLKATQELLDEVVNVNSGIKVEQTKKLCFEKTKVVGESSTAASGGDGSVGGEGSGKRSSELSTTERQEIQMKKAKLINMLDEVEQRYRQYHSQMQIVISSFEQAAGIGSARTYTALALQTISKQFRCLKDAITGQIRAANKSLGEEDCFGAKIEGSRLKYVDHHLRQQRAIQQLGMINHNAWRPQRGLPERSVSVLRAWLFEHFLHPYPKDSDKHMLAKQTGLTRSQVSNWFINAR…
GmTALE10	Glyma.02G269900.1.Wm82.a2.v1	CDS	ATGATAGGGTTTGGAGGGAACAGTTGCAGTGAGCTTTCTGAGATGGACATGACGAACATGGAAACTAATAGGAAGTTTCTTTCTCTGCCTCTCAGTAACAACAACAACTCTGGTGATAATAGAAGGGTACCTGTCACTAGCAATAGCATCGCTCAGGAACATCACTACAGCCACCACCACAACCCCACCGACACTTGCAGTGTGAGGGATAAAATCATGGCACATCCTCTTTTTCCTCGTCTCTTATCCTCTTACCTCAATTGCCTCAAGGTTGGAGCACCTCCTGAAGTGGTGGCTAGCTTAGAGGAGTCATATGCAAAATATGAGTCCTTCAATGCATCATCAGGAAGGATAGGAGGTGGTTCAATAGGTGAAGATCCAGCTCTGGACCAGTTCATG…
		Protein	MIGFGGNSCSELSEMDMTNMETNRKFLSLPLSNNNNSGDNRRVPVTSNSIAQEHHYSHHHNPTDTCSVRDKIMAHPLFPRLLSSYLNCLKVGAPPEVVASLEESYAKYESFNASSGRIGGGSIGEDPALDQFMEAYCEMLIKYEQELTKPFKEAMLFFSRIECQLKALAVSSDFVMDRCFTTMKLLEINPCGKVLVRGYVSSDESRFNLLSLVKVVVLLACVNVFKPSVEESQKQALAESTGLDMKQINNWFINQRKRHWKPSEDMQFAVMDATNYYMENVMCKPFPMDSMPMLL*
GmTALE11	Glyma.03G070900.1.Wm82.a2.v1	CDS	ATGGCTGAGGGTTTTGAGGCTTACCATGTGCCACAACAAAGCAGAAGAGATAAGCTTAGAGTTGTGGCGACACAGAACCAACAACATGGTCTCATTGAGCCCTCCTCGACTTTGCTTCCTTTGTACGACCCTTCTTCTTTTATATCTTCTGATTTGTTGTTGACGAGCTTCCACAACGGCCAAAAACATAACTTGGGTGGTTGTGGTGTGAAGGAAGAACAACGTGCGAATTTGATGATGGGTTTTGCAGCAGCAGGAGGAGGAGTTGTTATGAACAATGGCTCTTCTTCTTCTTCGTGTTGTTCTTCTAACTCCTCTTCTGTTTCTTACTTGGATCCTGAATCGTCTTTGCATTTGAACCAAGCCACAATTCAGGTTATTAACAACAACAACAGCAAC…
		Protein	MAEGFEAYHVPQQSRRDKLRVVATQNQQHGLIEPSSTLLPLYDPSSFISSDLLLTSFHNGQKHNLGGCGVKEEQRANLMMGFAAAGGGVVMNNGSSSSSCCSSNSSSVSYLDPESSLHLNQATIQVINNNNSNNMFLYQAQNLREFDQGYNNNNNNDDDNNNSEIMVFKPEPLSLSLSSHNNGVNLQRYGSVVYGDKVGGGGVIYGSSGLNEVSRCTVPMGPFTGYASILKGSRFLKPAQQLLEELCDVGGVCAEKIVADASLMEPIPPPQSSSEDPLGDHGGDQGRKKSRLLTMLDEVYRRYRQYYQQMHAVVTSFEYVSGLSNAAPYASLAIKAMSKHFRCLKNAITDQLQFANKAHFHISNNRKDESPWFGNSDKGPYGQRPGFLEHQPVWRPQRG…
GmTALE12	Glyma.03G202300.1.Wm82.a2.v1	CDS	ATGGCGACATACTTTCATCATGGTAACTCCGAAATCCAATCGGGTGGCGCCGACGGACTCCAAACTCTTGTCCTCATGAACCCCGGCTATATCCACTACTCCGACGCGCCGCCGCCGCAGCAGCAAACCTCACAAACCGCCGGAAACCTCGTGTTTCTCAACCCCGCCGCGGTTGCTGGAGGAAATAATAACTCGTTTAACCCCCACGCGCCGCCATCTCACACCCAACAATTCGTTGGAATCCCTCTCCCAAATTCCCAAGACCTCAACCACCACTCCATGCACGCGCACCACGATGTCTCAGCCCTGCATGGCTTCCTGCCGCGCATGCAGTACAATCCCTGGAACGCGCTCGACCCCGCCTTGGCGGCGCGTGAAAATCCACGCGCGCAGCAGGGG…
		Protein	MATYFHHGNSEIQSGGADGLQTLVLMNPGYIHYSDAPPPQQQTSQTAGNLVFLNPAAVAGGNNNSFNPHAPPSHTQQFVGIPLPNSQDLNHHSMHAHHDVSALHGFLPRMQYNPWNALDPALAARENPRAQQGLSLGLGSFREGQAPAMSGDDLRISGGSPSSASGVTNNGASGIQSVLLSSKYLKAAHELLEEVVNVNNGIGTELGKKRGGQNKVVGESSAAGSGDGSVGGEGNGKRSSELSTAERQEIQMKKAKLIGMLDEVEQRYRQYHQQMEIVGSSFEQAAGIGSARTYTALALQTISKQFRCLKDAIAGQVRTANKSLGEEDCFGGKMEGSRLKYVDHHLRQQRALQQLGMIQHNAWRPQRGLPERSVSVLRAWLFEHFLHPYPKDSDKHMLA…
GmTALE13	Glyma.03G231100.1.Wm82.a2.v1	CDS	ATGGAAGCAGTTTACAGGTTGAAACCTCTTTTGCCTTGTCTAGAGGAGGAAGTGGTTAGAGTTGGGAACGCTACTACTTCTGAGATGCGTGTTGGATCAACGGCTAATTGTTGTTACCTGCAGCTGGAAGCTCCTCAACAGAATAATGTAACCGAGTCATCATCAGATATGTCAGATCGGATGATCAAGATCCAGATCGCAAATCACCCTCTTTATCCAGATTTACTCTCTGCATATATAGAATGCCAAAAGGTTGGAGCACCGCCGGAACTGGCATGCCTTCTTGAAGAAATAGGCCGAGAAAGCCACCGCATGAATGCTCGCCGTGAGATTGTGGAGGGTCCTGAACTTGACCACTTCATGGAAACATTCTGCGAAGTTCTTCATAGATACAAGGAG…
		Protein	MEAVYRLKPLLPCLEEEVVRVGNATTSEMRVGSTANCCYLQLEAPQQNNVTESSSDMSDRMIKIQIANHPLYPDLLSAYIECQKVGAPPELACLLEEIGRESHRMNARREIVEGPELDHFMETFCEVLHRYKEELSRPFNEATLFLGDMESQLSNLCNGTLTKSSDNNNRSDEVASGASEEELSCGEMEAFEDHVSSSVTCPSDQRLKEMLLRKYSGHFSGLRKEFLKRRKKGKLPKDARIALMDWWNTHHRWPYPTEEEKVKLSEITGLDQKQINNWFINQRKRHWKPTDDMRSAVMDGIRGPMLF*
GmTALE14	Glyma.04G009600.2.Wm82.a2.v1	CDS	ATGGCAACTTACTATACGAGTTCAAGTAATGAAAGGAACGCAGTGCCTATGCTGTGTCTTAGGGAACCTTTGCCTAATTCATATCCCGAGACACCAGTTTTGCCGAGCAATATGACATTTTATATGAACTCTGGATCATATTCAGAAGCACTGTCTGGCAATTCTCAGCAGCAAAACAATTGCTTTGTGATTCCATCACCATCAGTAGGGGCTTCACATTCCACTCCTGAACAACAAGAAATCTTTGCCAATATTAGTGGGTTCCAAACTGGGTTTCATGATTTCAGTGCATGGAGGGAAGGTAGAAGTGAAATGTTAGTCAGACAACCTATGGATGGACAGAACTTACAAGGTCATGGATTATCTCTCAGCCTTGGAACCCATATACCCTCAGGAATT…
		Protein	MATYYTSSSNERNAVPMLCLREPLPNSYPETPVLPSNMTFYMNSGSYSEALSGNSQQQNNCFVIPSPSVGASHSTPEQQEIFANISGFQTGFHDFSAWREGRSEMLVRQPMDGQNLQGHGLSLSLGTHIPSGIHSSSFDSFLGTNPSISGNEAYQNDSSRDEGMRHSENLPPGLPEANQDLAKADFSFHGMSGVGKTVPSSKYLKTVQLLLDEVVDIRKAIKRPAMKSHSTHEKSKKDSKEDDEQLENDRPSANGVPNSQASTGKTSCELSHAEKQDLHHKLTKLLSMLDEVDNRYKQYYQQMQTVVSSFDVIAGCGAAKPYTALALQTISCHFRCLRDAITGQISATQKNLGEQDASGSNNGVGMARLKYVDQQIRQQRVIQQFGMMQHAWRPQRGLP…
GmTALE15	Glyma.04G029100.4.Wm82.a2.v1	CDS	ATGTATCCCAACCAAGCCTTTTCTTTAGGGTCCTATGCGGAGATGATGTCTGGGACTTCTCTTTTTCCTCATGACTACAGTGAAACTGTAGGAGGAGGACAAAACGAGGTTAAGTTTATCACAGCAATGGGTGAGACAGTGACTATGCACTCTATTAATGGCCATTCCAATGCTGCAAGTGGTGATCCAGCATGCAACTCTTTTGCTGGGGATTCCCATGTTGTTTCAAGGACACAAATGGGAATGGTAGATAGTGAGCAAAACATCAATTGCCAGGGCCTATCTCTCAGTCTCGGGACACTCATGCCTTCTAATGCATCCGTCTCTCCATTTCAATACCAATATCACGACACGGGTCTCTTACCACTAATGAATGATTTTCCAAATATAAAGGGAACC…
		Protein	MYPNQAFSLGSYAEMMSGTSLFPHDYSETVGGGQNEVKFITAMGETVTMHSINGHSNAASGDPACNSFAGDSHVVSRTQMGMVDSEQNINCQGLSLSLGTLMPSNASVSPFQYQYHDTGLLPLMNDFPNIKGTMSLKDDEANNLHGEFRSVECMASVSSGGFHDMIKKEGFYNPNHPSMCLKEVPSDLPGYSNSILNSQYLKAAQELLDEIVSVQKALKQSGMEKQENNRDIGLDGSKDADGKSTSQSMQMSSAPNGSSANASSDLSSAERQTLLDKKTKLLSMLDEVDKRYRQYCHQMQIVVSSFDMVAGCGAAEPYTTLALRTISRHFRCLRDAISGQIQVTQRSLGEQEGIPRLRYVDQQLRQQKALQQLGVMRQAWRPQRGLPESSVSILRAWLF…
GmTALE16	Glyma.04G029200.1.Wm82.a2.v1	CDS	ATGTCCAACTCTATTACCTATCATCAAAACCAATTTGAGAACCAAGAGCTTGATGCTTATGGCTCTTCTATGAGGCTCAACAATGCATTTCCTGAGGCCTTGGGAGCATTTCCTACTAGCATTGGAGTAGTTGCTGAGGGCTCTGAGATAAGCCACACTAGGCATTTGATGGATCTTCTTGGAGCAGCAAATGAGAGCAATCACCACCAAACTGCTCAAGGGCTTTCTCTTTCTTTAGGCTCTCACATGCTTGTTCCTTCTGATGAATACAGGCATCCCCACCAAAGACCCTTAAACCCGGGTCTCATCAACCCCAATTACTTCATGTCTGGACAAGAGGCACGTGAGCCTTGTAACAACCCACCTGTGGAGCAGCATAATATAACCAGTGACTACTTT…
		Protein	MSNSITYHQNQFENQELDAYGSSMRLNNAFPEALGAFPTSIGVVAEGSEISHTRHLMDLLGAANESNHHQTAQGLSLSLGSHMLVPSDEYRHPHQRPLNPGLINPNYFMSGQEAREPCNNPPVEQHNITSDYFYNTGSGTFASSSPLNNRSPNSTSSYAAVIGNSRYLKPVQSLLEDLVDVGGNVVDRINEKYAEKLFRGSRGSARTLSSELKAELGNNGHLLADKHEHQIKIARLITLLDEVEGRCEKYYHQMEEVVSSFEMIAGLGAAKCYTALALQAMSRHFCSLRDAILSQINAEKRKLFQDLPKISSGLSQLSLFDRDSRQSRMSLQQLGVIRSQRQVWRPIRGLPETSVAILRSWLFEHFLHPYPNDSEKLMLASQTGLTKNQVSNWFINARV…
GmTALE17	Glyma.04G049500.1.Wm82.a2.v1	CDS	ATGGAGGAATACACCAATAATCACCTGAGCCAAAACACAAGTCCAAGGGCAAATTTGTTGTATTCTTTGGCTGGTGGTTCAAGCGTAGGAAACCGCCACCACCAACTAATTCCATTTAACACCTTTCATCTTCAAACGGGTAGATCGGATCACTGTTTTCAACCGGATCAAGCACCACACCCTAGTGTGAAAACCGAGTCCAACAATTCCCATCTTCACTATCCTCTAATGAGATCAAATCTTCACCACATGCTGCATCCTCAGCAAGGAGGGAGCCAGAGCTCTAACGAACTTGAAGCCATAAAAGCCAAAATCATTGACCATCCTCACTACTCAAATCTTTTACAAGTTTACATGGATTGCCAAAAGGTAGGAGCTCCGCCAGAAGTGGCGGCGCGT…
		Protein	MEEYTNNHLSQNTSPRANLLYSLAGGSSVGNRHHQLIPFNTFHLQTGRSDHCFQPDQAPHPSVKTESNNSHLHYPLMRSNLHHMLHPQQGGSQSSNELEAIKAKIIDHPHYSNLLQVYMDCQKVGAPPEVAARFATVKENFEARQRSLVRSMETCKDPELDQFMEAYYDMLVKYREELTRPIEEAKDFMQRIESQLNTLCNGTVRIFSDDKWENIGSSSEEDKDNSGRETELIEIDPQAEDRELKSHLLKKYSGYLGTLKKELSKKKKKGKLPKDARQKLLSWWELHYKWPYPSESEKVALAEATGLDQKQINNWFINQRKRHWKPSEDMQFMVMDGLHAQNATLYMDGHYMANDHYRLWP*
GmTALE18	Glyma.04G050800.1.Wm82.a2.v1	CDS	ATGTTGATGGAGAGTGATATGTACACCGCTGCACTGGGCATTTCTGGCCGAGATGCTAGAGTAATAGATGAAATTTCCCAACATTCCACCTCAAATCCTCTCGTTCAGTGCTATTCACTTGACCTTAACAACCAATCCCACATCATAAATGGAATTTCAATGCTTTCTGGAGAGCAAGGTGAACCTATAAATAATGTCCATGGTGATGCTTGCTTCATTAATCCTTCAATTATTGCGGACTCTAGTCCGTTAGTTACATCACAAGGAAAAACTATTGTGGGAGATGCCTCAAGTCCTATGGAGAACACCGAGTTTCAAGAGCATTTAGTTGGAGGAATGTCAATTACTCCCTCTTCCCTTGTTGCCATTCTTGCTGCTAGAATTGGTTTTGAAGAAAAT…
		Protein	MLMESDMYTAALGISGRDARVIDEISQHSTSNPLVQCYSLDLNNQSHIINGISMLSGEQGEPINNVHGDACFINPSIIADSSPLVTSQGKTIVGDASSPMENTEFQEHLVGGMSITPSSLVAILAARIGFEENLENSSSALPPSLCSIGALGAFFNNLQGTSNSNPLSATFEDCGYNEVPGNWNANKFPKAPEIHGTGCQPYSSLANLDPNEWTSSNLANMANHANHSSSFSKELSLSLATSTTTGQCSEVSCSNVTPCMNGTMSGLEQAFCGSSRELSMNLGGDKYVQFSPKVLESRYLIGIREILAQIARYSFENLEQLNYSASGNRSGGNKSSSAFPPKRRILIDNNANSTYEAHAEPPLQRHAAESKKAQLLALLQLADNRYSQCLDEIHTVVSA…
GmTALE19	Glyma.04G064100.1.Wm82.a2.v1	CDS	ATGGCGTACCACCATAACCCCCAAGAGCTTCCACTTCACCATTTCACTGACCAACAACAACACCATAACCAACCTCTCGTTGACAACTCCTTGCTCTCCGACCCTGCTTCCAAACCTGCCTCCGATCCTCATCAACCCGCGCCAAATTGGCTCAACAACGCCCTTCTCCGCACGCACTACACTGACAACAACAACAACAACAACGTTAACGCTGCTAACAACAACACCAACAACGGCACCAACTTCCTCAATCTTCACACTTCCACTTCCGACTCCGGCCAATGGCTTGCTCGCCCGATCCTCAACCGCAACCACAGCGAGGTCATCGACGACGTGACCGGCGCCGGCGACTCCAACATGGCGGCCGCCGAATCCGGCGATTTGAAGGGTGATGCGGCG…
		Protein	MAYHHNPQELPLHHFTDQQQHHNQPLVDNSLLSDPASKPASDPHQPAPNWLNNALLRTHYTDNNNNNNVNAANNNTNNGTNFLNLHTSTSDSGQWLARPILNRNHSEVIDDVTGAGDSNMAAAESGDLKGDAAAVEGGSDGLMNWQNARLKAEILAHPLYEQLLSAHVACLRIATPVDQLPRIDAQLTQSQNVVAKYSAFGQAIVGDDKELDQFLSHYVLLLCSFKEQLQQHVRVHAMEAVMACWEIEQSLQSLTGVSPGEGTGATMSDEEDEQVDSDANLFDGALDGPDSMGFGPLIPTENERSLMERVRHELKHELKQGYKEKIVDIREEILRKRRAGKLPGDTTSVLKAWWQSHSKWPYPTEEDKARLVQETGLQLKQINNWFINQRKRNWHSNPS…
GmTALE20	Glyma.04G185100.1.Wm82.a2.v1	CDS	ATGGAGAGCAGCCTCTACGACTTTTACTATTCAGCCACTTACTCAGACGAGTCAACAATGGCTCCATTTGCGCCGTCTAACAAGCCTGTCTTTGGGAAGGAAGAGGATGTTTCAAAAGTACTTCGTGCTAAAGTTGCTTCCCATCCTCTATTTCCTCACCTCCTTCATGCCTACATGGATTGCCACAAGGTGGGAGCGCCGCAAGATGTGGCACACCTATTAGAAGGAATCAAAGGAGAGCATACATCTGGGGTGTGTCAGATATCTGAATCTGAAGGCTTCTTGGGTACGGATCCCGAGCTTGATGATTTCATGGGAACGTTTTGCGATTTATTGGTGAAGTACAAATCAGATCTTTTAAAGCCCTTTAACGAGGCAACAATGTTCCTCAACCTCATG…
		Protein	MESSLYDFYYSATYSDESTMAPFAPSNKPVFGKEEDVSKVLRAKVASHPLFPHLLHAYMDCHKVGAPQDVAHLLEGIKGEHTSGVCQISESEGFLGTDPELDDFMGTFCDLLVKYKSDLLKPFNEATMFLNLMETQLHSICNNTPPQPDEVTHGSPGKDLSRVKKEAIEGKRMEVQELKDNLLRRYSGYITNLRHEFSKKKKKEKLPKEAKQILLSWWNVHFKWPYPTDADKVALAEWTGLDQKQVNNWFINQRKRHWKPTEEMHAEILDGLYGSLDE*
GmTALE21	Glyma.05G050600.1.Wm82.a2.v1	CDS	ATGCAAGAAGCAGGGTTGGGAATGGGAATGGTGAGCGGAGAAGTGTCCGCCGCCGGCGACCACCATCACCACCACCGTCAAGTGAAGGCGGAGATAGCCACCCATCCACTCTATGAACAGCTTCTGTCTGCACACGTGTCATGCCTCCGCGTGGCCACACCCATCGATCAGTTGCCACTCATCGACGGTCAGTTATCGCAGTCCCACCATCTCCTCCGCTCTTATGCCTCACACCATTCCCATTCCCTCTCGCCCCATGACCGACAAGAACTTGACAACTTCATGGCACAGTATTTGATTGTGTTGTGTACATTTAAAGAGCAGCTTCAGCAACATGTGAGGGTGCATGCCGTGGAGGCTGTGATGGCCTGCCGTGATATTGAAAGTACCTTGCAAGCT…
		Protein	MQEAGLGMGMVSGEVSAAGDHHHHHRQVKAEIATHPLYEQLLSAHVSCLRVATPIDQLPLIDGQLSQSHHLLRSYASHHSHSLSPHDRQELDNFMAQYLIVLCTFKEQLQQHVRVHAVEAVMACRDIESTLQALTGVSLGEGTGATMSDDEDDLQMDGSLDQSSAEGHDLMGFGPLLPTESERSLMERVRQELKIELKQGFKSRIEDVREEILRKRRAGKLPGDTTSVLKAWWQQHAKWPYPTEDDKAKLVEETGLQLKQINNWFINQRKRNWHSNSQSVTSLKSKRKREYAH*
GmTALE22	Glyma.05G210300.1.Wm82.a2.v1	CDS	ATGGCTCGACAATTGTGTGAAGAAAAGTCCAAGGACATGGCTTCATCAAGTCATGGGTTGTTCTACTCAGATGTATCATCCAATAACCCAACTATCCAACCCCATCTGATGAACCACATCCAAGGCTTTGTGACCGACCCGGACATGTTCAACCTCACCACAGGTATGGATATGATAGGGTTTTCAAAGAACCTTCAGCAACACAGCGAAAGCAACGGTGTCATGATGTGGAAAAGTTTCTTCGGCAAACCAGGTCAACTCGCGGGTTCTTCCTCTTCCAAAACGATGAACGGGTCTTGTAGCAATTTTTATAACCAGCATGCTGATGCGTATAATACTAATAAGCAAGACTTCACATCAGGGATTTCTGAGACAAGTAGCGAGAACTTAGTTGTCGGT…
		Protein	MARQLCEEKSKDMASSSHGLFYSDVSSNNPTIQPHLMNHIQGFVTDPDMFNLTTGMDMIGFSKNLQQHSESNGVMMWKSFFGKPGQLAGSSSSKTMNGSCSNFYNQHADAYNTNKQDFTSGISETSSENLVVGGAHDSAPWQENRLMVDDSSLRCVFPCEGNQRPSQGLSLSLSSTNPLSIGLQSFELRQTSHHQHLSDFVSREGFFGKPVNAQQQQQQMLQDGYLSPSKGANIYQGHFLIKNSKFLVPAQVLLNEFCSLGTKENDVLPKQKCSQKNKQWEEGNSGGGSSKNHSLSSLEYVELQKRKTKLLAMLEEVDRRYKHYRNQMKAVVSSFEAVAGNGAATVYSALALKAMSRHFRCLKDGIMDEIEATRKGMGEKDHVAAVPGTTRGETPRLRI…
GmTALE23	Glyma.06G009500.1.Wm82.a2.v1	CDS	ATGGCAACTTACTACACAAGTTCGAGTAATGAAAGGGATGCAGTGCCTATGTTGTGTCTTAGGGAACCTTTGCCTGATTCATATCCCGAGACACCAATTTTGCCGAGCAATATGTCATTGTATATGAACTCTGGATCATATTCAGAAGCATTGTCCGGCAATTCTCAGCCGCAAAACAATTGCTTTGTGATTCCATCACCATCAGTAGGTGCATCACATTCCACTCCTGAACAACAAGAAATCTTGGCCAATATTGGTGGGTTCCAAACCGGGGTTCATGATTTCAGTGCATGGAGGGAGGGTAGAAGTGAGATGCTAGTCAGACAAACTATGGATGGACAGAACTTACAAGGTCAGGGATTATCTCTCAGCCTTGGAACCCACATACCCTCAGGAATT…
		Protein	MATYYTSSSNERDAVPMLCLREPLPDSYPETPILPSNMSLYMNSGSYSEALSGNSQPQNNCFVIPSPSVGASHSTPEQQEILANIGGFQTGVHDFSAWREGRSEMLVRQTMDGQNLQGQGLSLSLGTHIPSGIQMPSIHDRNHRPSFDSFLGTNPSSSGNEAAYQKGSSRDEGMRHSENLPPGLPEANQDLDKADFSIHRMSSVGRTVPSFKYLKAVQLLLDEVVDIRKAIKRPVVRSYSTHENSKKNSNEDDEQLENDRPSANGVPNSQASTSKTSCELSHAEKQDLHHKLTKLLSMLDEVDNRYKQYYQQMQIVVSSFDVVAGCGAAKPYTALALQTISCHFRCLRDAITGQISATQKNLGEQNASGSNKGVGMTRLKYMDQQIRQQRVLQQLGMMQ…
GmTALE24	Glyma.06G029100.2.Wm82.a2.v1	CDS	ATGTATCCCAACCAAGCCTTTTCTTCAGGTTCTTATGCGGAGATGATGTCTGGGACTTCTCTGTTACCTCATGACTACAGTGAAACTGTAGGTGGAGGACAAAACGAGGTTAAGTTTATCACAGCAATGGGTGAGACAGTGACCATGCACTCTATTAATGGTCATTCCAATGCTGCAAATGGTGATCCATCATGCAACTCTTTTGCTGGGGATTCCCACGTTGTTTCAAGGACACAAATGGGAATGGCAGATAGTGAGCAAAACGTAAATTGTCAGGGCCTATCTCTCAGTCTTGGGACACTCATGCCTTCTAATGCATCCGTCTCTCCATTTCAATACCAATATCACGACACTGGTCTCTTACCACTAATGAATGATTATCCAAATCCAAAGGGAGCC…
		Protein	MYPNQAFSSGSYAEMMSGTSLLPHDYSETVGGGQNEVKFITAMGETVTMHSINGHSNAANGDPSCNSFAGDSHVVSRTQMGMADSEQNVNCQGLSLSLGTLMPSNASVSPFQYQYHDTGLLPLMNDYPNPKGAMSLKNDEGNNLHREFRSAECMASVSSGGFLDMVKKECFYNPHDPSMCLKEVPSDLPGYSNSILNSQYLKAAQDLLDEIVSVRKALKQSGMEKQENTGLDGSKDSDGKSTSQSMQMSSGPNGSTANASSELSSAERQNLLDKKTKLLSMLDEVDKRYRQYCHQMQIVVSSFDMVAGCGAAEPYTTLALRTISRHFRCLRDAISGQIQVTQRSLGEQEGIPRLRYVDQQLRQQKALQQLGVMRQAWRPQRGLPESSVSILRAWLFEHF…
GmTALE25	Glyma.06G029200.1.Wm82.a2.v1	CDS	ATGTCCAACTCTATTACCCATCTTCAAAACCAATTTGAGAACCAAGACCTTGATACTTATGGCTCTTCTATGAGGCACAACAATGCATCATTTCCTGAGGCATCATTGGGAGCATTTCCTACTAGCATTGGAGTAGTTGCTGAGGGCTCTGAGATAAGCCACACAAGGCATTTGATGGATCTTCTTGGAGCAGCAGCAAATGAGAGAAATCACCACCAAACTGCTCAAGGGCTTTCTCTTTCTTTAGGCTCTCACATGCTTGTTCCTTCTGATGAATACAGGCATCACCAAAGACCCTTAAACCCTGGTCTCATCAACCCCAATTACTTCATGTCTGGACAAGAGCCACGTGAGGCTTGTAACAACCCACCTGTGGAACAGCAGCATAATATAACCAGT…
		Protein	MSNSITHLQNQFENQDLDTYGSSMRHNNASFPEASLGAFPTSIGVVAEGSEISHTRHLMDLLGAAANERNHHQTAQGLSLSLGSHMLVPSDEYRHHQRPLNPGLINPNYFMSGQEPREACNNPPVEQQHNITSDYFFNTAGSCTFASSSSSAPLNRSPNTTTSYAAESFAAVIGNSRYLKPVQSLLEDLVDVGGNVVDRINDKYAEKLFRGSRGSARTLSSELRNNGHLLAGKHEHQIKIARLITLLDEVEGRCEKYYHQMEEVVSSFEMIAGLGAAKSYTALALQAMSRHFCSLRDAILSHINAEKRKLFQDLPKISSGLSQLSLFDRDSRQSRMSLQQLGVIQSQRQVWRPIRGLPETSVAILRSWLFEHFLHPYPNDSEKLMLASQTGLTKNQVSN…
GmTALE26	Glyma.06G051600.1.Wm82.a2.v1	CDS	ATGGAGAGTGATATGTACACTGCTGCACTGGACATTTCTGGGCGAGAGGCTACAGTAATAGATGAAATTTCCCAACATTCCGCCTCAAATCCTCTCATTCAGTGCTATTCACTTGACCTTAACAACCAATCCCACATCATAAGTGGAATTTCAATGCTTTCTGGAGAGCAAGTTATATCACAAGGAAAGACTATTGTGGCAGTGGGAGATGCCTCAAATCCTATGGAGAACACTGAGCTTCAAGAGCATTTAGCTGGAGGAATGCCAATCACTCCCTCTTCACTTGCTGCCATTCTTGCTGCTAGAACTGGTCTTGAAGAAAATTTGGGGAACTCATCATCAGCCTTGCCTCCCTCCCTCTGCTCAATGGGGGCACTGGGGGCATTCTTCAACAATTTG…
		Protein	MESDMYTAALDISGREATVIDEISQHSASNPLIQCYSLDLNNQSHIISGISMLSGEQVISQGKTIVAVGDASNPMENTELQEHLAGGMPITPSSLAAILAARTGLEENLGNSSSALPPSLCSMGALGAFFNNLQGTSNSNPLSATFEDCGYNEVSSKWNANKFPKAPEIDGTCQPYPFIANLDQNEWPSSNVANMANHAYHSSHFSKELSLSLATSTTAGMCSEVSCSNVTPCMNGTMSGLEQASCSSSRELSMNLGGNKYVEFSPEVLESRYLVGIQEILAQIGRYSFENLEQLNYSAGNHRSGGNKSSSAFPPKRRILIDHNANSTYEAHAESPLQRHAAESKKSQLLTLLQLVDNRYSQCLDEIHTVVSAFQAATELDPQIHAHFALQTISILYRD…
GmTALE27	Glyma.06G065200.1.Wm82.a2.v1	CDS	ATGGCGTACCATAACCCCCAAGACCTTCCACTTCACCATTTCACTGACCAACAACAACACCATAACCATACTCTCCCTCACAACTCCTTGCTCTCCGACCCTGCCTCCAAACCTGCCTCCGATCCTCACCAACCCGCGCCAAATTGGCTCAACAACGCCCTTCTCCGAACGGACTACACCCACACCACCACCACCACCACCACCAACACCGCTGCTAACAACAGCAACAACAGCACCAACTTCCTCAACCTCCACACTTCCGCTTCCGACTCCGGCCAATGGCAGGCCCGCCCGATCCTTAACCGCAACCACAGCGAGGTCATCGATGACGTGGCCGGCGCAGGCGCCGAATCCGGAGATTTGAAGGGAGAGACGGCGCCGGTGGACGGCCTCTTGAAC…
		Protein	MAYHNPQDLPLHHFTDQQQHHNHTLPHNSLLSDPASKPASDPHQPAPNWLNNALLRTDYTHTTTTTTTNTAANNSNNSTNFLNLHTSASDSGQWQARPILNRNHSEVIDDVAGAGAESGDLKGETAPVDGLLNWQNARLKAEILTHPLYEQLLSAHVACLRIATPVDQLPRIDAQLAQSQNVVAKYSAFGQAIVGDDKELDQFLSHYVLLLCSFKEQLQQHVRVHAMEAVMACWEIEQSLQSLTGVSPGEGTGATMSDDEDEQVDSDANLFDGALDGPDSMGFGPLIPTENERSLMERVRHELKHELKQGYKDKIVDIREEILRKRRAGKLPGDTTSVLKAWWQSHSKWPYPTEEDKARLVQETGLQLKQINNWFINQRKRNWHSSPSTSTVLKSKRK
GmTALE28	Glyma.07G104800.1.Wm82.a2.v1	CDS	ATGGAATCTGAGAGGCCTAGCACTATTAATGAGACCTACAAACAACAACAAGAACTAGAAGAAGAAGAAGAAGAAGATGATGATGATGATAATGAAGAAGAAGAAGAAGAAGAAGAAAACAATGAGATCCTCAAGAGGAGAATCTCCAACCACCCTCTCTATGGTCTGCTGGTTGAAGCTCACTTGGACTGTTTGAAGGTTGGTGACATTTCCAACTTGGAGAGAGAGCTGAAGATAGATCAGATGCAAGCAACGGAGAAGCAAAACTTGGGCATGTTCAGCCAATCTGAGCTTGATCTCTTCATGGAAGCATATTGTTTGGCACTTGGCAAGCTTAAAGAAGCAATGGTGGAACCACAACAGAAATCCATGGCTTTCATAAACAACATGCATTCACAA…
		Protein	MESERPSTINETYKQQQELEEEEEEDDDDDNEEEEEEEENNEILKRRISNHPLYGLLVEAHLDCLKVGDISNLERELKIDQMQATEKQNLGMFSQSELDLFMEAYCLALGKLKEAMVEPQQKSMAFINNMHSQLRELTKATLPAPNNAEPAAATTSSTSESKFRRKPTI*
GmTALE29	Glyma.07G172500.1.Wm82.a2.v1	CDS	ATGGAAGCTAGACAAATTGGAGAAAATGGATCAGGGAGAAAGGGGGTCGAGGAAAGTGATGTAGAGATCAAAGAAAATGAAGAGGTTTTAAAGAAGATTATTGCAAGTCATCCTTTGTATGAAGTTTTGATTCAATCCCACATCAACTGCTTGAAGGTGGGATTAAGCGAAGCTGGAGAGTTTGATGCAACAAGTGAGGCATGGAACAAGCTGGTTAACTCGAAGTCCAAAGCAACTCCAAGTCCAAACACTTCAGAGTTAGATCACTTCATGGAAGCGTATTGCATGGCACTGAGCAAGCTGAGGGAAGCGATAGAGGAACCAACAAAAGAAACCAATGCTTTCATCAGAGCTACGTATCTTCAACTAAAGGAACTCAATGAACTGAATTGA
		Protein	MEARQIGENGSGRKGVEESDVEIKENEEVLKKIIASHPLYEVLIQSHINCLKVGLSEAGEFDATSEAWNKLVNSKSKATPSPNTSELDHFMEAYCMALSKLREAIEEPTKETNAFIRATYLQLKELNELN*
GmTALE30	Glyma.07G263600.1.Wm82.a2.v1	CDS	ATGGGTGAGGAGGCAATGGAGGGTGTAATTTCTTCTAAAGGGATGGGTTTTGGAGAGAATACAAGTAGTAGTGGGGTTTGTCCAATGATGATGATGCCTTTAGTGACTTCTCATCATGTTGGTCATCATCCATTAAATCATCCTATTCTTAATAATCCCAATCCTAATGAACACACAAACACTCTCTTCCTTCCCATGCCTTGTACTAATAATAATCACCACCCGAACCGCAATAACCACAACTCCAACGCCACTGAGTTAGGGTATTTCATGGAGATCCCCAACAACAACAACGATGGAAGCTCCTCTTCCCCTTCTTCAGCTGTCAAGGCCAAGATCATGGCCCATCCTCACTATCACCGTCTCTTGGCAGCCTACGTCAATTGTCAAAAGGTTGGG…
		Protein	MGEEAMEGVISSKGMGFGENTSSSGVCPMMMMPLVTSHHVGHHPLNHPILNNPNPNEHTNTLFLPMPCTNNNHHPNRNNHNSNATELGYFMEIPNNNNDGSSSSPSSAVKAKIMAHPHYHRLLAAYVNCQKVGAPPEVVGRLEEACASAAVIMAGGTASIGEDPALDQFMEAYCEMLIKYEQELSKPFKEAMLFLQRIECQFKSLTISSSLDTTACNEAIDRNGPSEDVDVQTNIIDPQAEDQELKGQLLRKYRGYLGSLKQEFTKKRKKGKLPKEARQQLLEWWSRHYKWPYPSESQKLALAESTGLDQKQINNWFINQRKRHWKPSEDMQFVVVDPSHPHYYMENVLGNPFPMDLSHPML*
GmTALE31	Glyma.08G016900.1.Wm82.a2.v1	CDS	ATGGCCCGACAATTGTGTGAAGACAAATCCAAGGACATGGCTTCATCAACTCATCATGGGTTGTTCTACTCAGATGTGTCATCCCATAACCAAACTATTCAATCCCATCTGATGAACCACATCCAAGGCTTTGTGACCGAGACCGACCCAGAGATGTTCAACCTCACCACAGGCATGGAGATGATAGGGTTTTCCAAGAACCTTGAGCAAAACAGTGAAAGCAACGGTGTCATGTGGAAAAGTTTCTTCTGCAAACCAGGTCAACACGCGGGTCCTTCCTCTTCCAAAACGATGAACGAGTCTTGTAGCAATTTTTATAACCACCAGCATGATCATAAGTATAATAAGCAAGACTTCACATCAGGGATTAATTCTGAGACAAGTACCGATAACTTAGTT…
		Protein	MARQLCEDKSKDMASSTHHGLFYSDVSSHNQTIQSHLMNHIQGFVTETDPEMFNLTTGMEMIGFSKNLEQNSESNGVMWKSFFCKPGQHAGPSSSKTMNESCSNFYNHQHDHKYNKQDFTSGINSETSTDNLVVGGAHDSAPWQENRLMVDDSSLRCVFPCEGNERPSQGLSLSLSSTNPSGIGLQSFELRQTTSHHHHQQHLSDFVSREGFFGKPVNAQQQQEMLQDGYLSPNKAANIYQQGHFLIKNSKFLVPSQVLLNEFCSLGTKENDVPKQKNKQWEEGNNNGGGSSKNHSLSSLEFVELQKRKTRLLAMLEEVDRRYKHYRDQMKAVMSSFEAVAGNGAATVYSALALKAMSRHFRCLKDGIMDQIRATRKGMGEKELAAVPGTTRGETPRLK…
GmTALE32	Glyma.08G284300.1.Wm82.a2.v1	CDS	ATGGAAGACGAAATGTACGGCGTGTCGTCCACGACGGAGTACTCGGACGGGGCGCTGATGACGCCGGAGAACATATTCCCGGCGGAGTACCACAGCTTCCTAATGTCCTCCGCCGCCCGGATTCCGATGTTCGGATCCGACGAGCTTCTCTCCGCCGTCACCGCCGGCAACGAAACCGAACCCTACCCTGGCGCCACCATCGCACCGGAAATTCAGCGCCAAAACGACGCCTCCTCTCTCATCAAAGCCAAAATCGCCTCTCACCCTCACTACCCTCGCCTTCTCCAAGCCTACATCGATTGCCAGAAGGTGGGAGCGCCTCCAGAAATCGCGTGTTTGTTAGAGGAAATCCGACGAGAAAACGACGTTTGCAAGAGAGACGTTGTTGTTTCCACGTGC…
		Protein	MEDEMYGVSSTTEYSDGALMTPENIFPAEYHSFLMSSAARIPMFGSDELLSAVTAGNETEPYPGATIAPEIQRQNDASSLIKAKIASHPHYPRLLQAYIDCQKVGAPPEIACLLEEIRRENDVCKRDVVVSTCVEADPELDEFMETYCDMLVKYKSDLTRPFDEATTFLNKIETQLTDLCSGSSLLTLSDDGGVSSEEGFSAGDGDPQDGQLRSEDRELKDRLLRKFGSHIGYLKLEFSKKKKRGKLPKDARQTLLQWWNIHYKWPYPTEGDKIALAKSTGLDQKQINNWFINQRKRHWKPSENMPFSMVDGLTGRFLTDE*
GmTALE33	Glyma.09G007500.1.Wm82.a2.v1	CDS	ATGGAGGGTGGTAGTAGTAGCTCTAATGGCACTTCTTATCTGTTGGCTTTTGGAGAAAACAACAGTGGTGGGCTATGCCCAATGACGATGATGCCTTTGGTGACTTCCCATCACGCTGGTCATCATCCAATAAATCCTAGTAATAATAATAATGTAAACACAAACTGTCTCTTCATTCCCAACTGCAGTAACAGTACTGGAACTCCTTCTATCATGCTCCACAATAATCACAACAACAACAAAACTGATGATGATGATAACAACAACAACACTGGGTTAGGGTACTATTTCATGGAGAGTGACCACCACCACCATCACCACGGCAACAACAACAACAATGGAAGCTCCTCCTCCTCCTCCTCTTCTGCTGTCAAGGCCAAGATCATGGCTCATCCTCAC…
		Protein	MEGGSSSSNGTSYLLAFGENNSGGLCPMTMMPLVTSHHAGHHPINPSNNNNVNTNCLFIPNCSNSTGTPSIMLHNNHNNNKTDDDDNNNNTGLGYYFMESDHHHHHHGNNNNNGSSSSSSSSAVKAKIMAHPHYHRLLAAYVNCQKVGAPPEVVARLEEACASAATMAGGDAAAGSSCIGEDPALDQFMEAYCEMLTKYEQELSKPLKEAMLFLQRIECQFKNLTISSSDFASNEGGDRNGSSEEDVDLHNMIDPQAEDRDLKGQLLRKYSGYLGSLKQEFMKKRKKGKLPKEARQQLLEWWNRHYKWPYPSESQKLALAESTGLDQKQINNWFINQRKRHWKPSEDMQFVVMDPSHPHYYMDNVLGNPFPMDLSHPML*
GmTALE34	Glyma.09G095700.1.Wm82.a2.v1	CDS	ATGGCTTTCCACGAGCATCTACCGCACGAAATCACGTTCCAGCCGTTCGCGGAGGAGCAGCAGCAGCAGCAGTTAGGTCAGAGCCGGGACATGCAGCGGCTCCTGCCACTCTCGGGCGGGGCGCCGACGTGGTTGAACAACAGCAACGCCGCCACGCTCCGCCAGCAGAATTTCCTCCACCTGCAGCCGGAATCCGCCGCGACGGCGGCGCAGCAAAACGACGACGTTCGTGCTATGGATCGGAACCGGACCGAGAGCAACTCTGAAGCGGACGATTTGGCGGAATACAAAGCAGATATTTTAGGTCACCCTCTCTACGACCAGCTCCTATCGGCGCACGTCTCGTGCTTGAGAATCGCCACGCCCGTTGACCAGCTTCCAAGGATCGACGCGCAGCTT…
		Protein	MAFHEHLPHEITFQPFAEEQQQQQLGQSRDMQRLLPLSGGAPTWLNNSNAATLRQQNFLHLQPESAATAAQQNDDVRAMDRNRTESNSEADDLAEYKADILGHPLYDQLLSAHVSCLRIATPVDQLPRIDAQLQQSQRVVDKYSGLGNGNGVVDDKELDQFMTHYVILLCAFKEQLQQHVRVHAMEAVMACWELEQSLQSLTGVSPGEGTGATMSDNEEDQAESNANLYEGGMDGADSLSFGPLVPTETERSLMERVRQELKHELKQGYKDKIVDIREEILRKRRAGKLPGDTTSLLKAWWQSHSKWPYPTEEDKARLVQETGLQLKQINNWFINQRKRNWHTNPSSSSGSKSKRKSSGAGESSNQSFM*
GmTALE35	Glyma.10G081700.2.Wm82.a2.v1	CDS	ATGGCGACATATTTTCATAGTAACTCGGAAATTCAAGCTGGTGCTGACGGCCTTCAAACCCTCGTACTAATGAACCCCGGGTATGTCCAATACTCTGACACGCCGCCACCACCGCACGGCGGAAACCTCGTATTCCTCAACTCCGCCGCCGGAAACGCCTCCCTACAAAGTCTCCCCCACGCGCCGCCCCCCCACACGCAGCAATTTGTCGGTGTCCCACTCTCGGCCGCCGCGCATGAGCCGCCGGCGTCCATGCACCACGACGTCTCCGCCCTGCATGGCTTCCTGCCGCGCATGCAGTATAACCTCTGGAACACAATTGAGCACAACGCGGCGGCGCGTGAGGCCCCACGCGCCACCCAGGGGCTGTCGCTGAGTCTGCACGGGGACCACATGCGC…
		Protein	MATYFHSNSEIQAGADGLQTLVLMNPGYVQYSDTPPPPHGGNLVFLNSAAGNASLQSLPHAPPPHTQQFVGVPLSAAAHEPPASMHHDVSALHGFLPRMQYNLWNTIEHNAAAREAPRATQGLSLSLHGDHMRASPSSASGASNGGGVAGIQSVLLSSKYLKATQELLDEVVNVNGGIRVEHAKKLNFEKTKVVGESSTAASGDGSVGGEGSGKRSSELSTTERQEIQIKKAKLINMLDEVEQRYRQYHNQMKIVISSFEQAAGIGSARTYTALALQTISKQFRCLKDAITGQIRAANKSLGEEDCFGAKIEGSRLKYVDHHLRQQRAIQQLGMIHHNAWRPQRGLPERSVSVLRAWLFEHFLHPYPKDSDKHMLAKQTGLTRSQVSNWFINARVRLWK…
GmTALE36	Glyma.10G147000.1.Wm82.a2.v1	CDS	ATGGAGGATATTTACAAGATGAATCCTCTTCTTTCATGTTCCGGCGGGGATGTTGTTAGGGAAGTTAACGTTAATTCCGCTACTGGTGCTTCTGAATTGAATCTTGGACTGGTGGCTAACAACTTCTTTTCGGATATTTCGGATCGGTTCATCAAGTCCCAGATCGCCACTCACCCTCTCTATCCAAATCTAGTATCCGCTTACATAGAATGCCGAAAGGTTGGAGCACCACCAGAACTGGCTTCACTTCTTGAAGAAATAGCCCGTGAAAGCTACCCAACGGATGCTCTTCGTGAGATAGGAGATGATCCTGAACTTGACGAATTCATGGAGTCATACTGCGAAGTTCTTCATAGATACAAGCAGGAGTTGTCGAAGCCATTCAACGAAGCGACCTTG…
		Protein	MEDIYKMNPLLSCSGGDVVREVNVNSATGASELNLGLVANNFFSDISDRFIKSQIATHPLYPNLVSAYIECRKVGAPPELASLLEEIARESYPTDALREIGDDPELDEFMESYCEVLHRYKQELSKPFNEATLFLCSIESQLSNLCKGTLTMPLDNNHSDEAAGTSEDELSWEKVEAVEGHESSGPRPGDQELKEMLLRKYGGYLSSLKKEFLKKRKKGKLPKDARMVLMDWWNTHYRWPYPTEEEKVQLSEMTGLDQKQINNWFINQRKRHWKPSEDMRFAIMDGVSGSGFGGPI*
GmTALE37	Glyma.11G022200.1.Wm82.a2.v1	CDS	ATGGCTCGACAAGTGTGTGATGACAAATTATCAACTGGATTCTGCTACTCTGATGTATCATCGGGAAATCCAACGATGTTGGTGAACCAGATCCAAGGCTTTGTGTCAGACCCGGAGATGTACAACCTCACCACGGGCATGGAAATGATAGGGTTTCCAAAGAGTGACACCAACGCTGTCATGTGGAGAAGTTTCATCCCCGAACCGGGTCCTTCTTCTTCCAAAACCATCAACGATTCTTCCACCACTTTCTACCACCACGACTACAACAACAAGAATGCAGATTTCACACCAGCAGGGAATATTTCTGAAACAAGTGCCGAGAATCTAATCGTGGGAAATCACGATTCAGCCCCGTGGCAAGACAACGACTACAACAGATTTGACGATTCTTCTCTA…
		Protein	MARQVCDDKLSTGFCYSDVSSGNPTMLVNQIQGFVSDPEMYNLTTGMEMIGFPKSDTNAVMWRSFIPEPGPSSSKTINDSSTTFYHHDYNNKNADFTPAGNISETSAENLIVGNHDSAPWQDNDYNRFDDSSLRCVFPCETNERPSQGLSLSLSSTNPSTIGLQSFELRQTGHHPDFVSSSSREGFFGKPVSLQQQQMLSQDGYVSSNSKVASVYQQGHFLVKNSKFLVPAQDLLNEFCSLCAKQSDLGKPTKSLKKQWEDQENNGVGSSKKHSLTSLEFVELQKRKTKLLSMLEEVDRRYKHYRNQMKSVVSSFEAVAGNGAATVYSALALKAMSRHFRCLKDGILSQIQATRKAMGEKDPVAPGTTRGETPRLKVIDQTLRQQRAFQQMSMMETHPW…
GmTALE38	Glyma.11G027100.1.Wm82.a2.v1	CDS	ATGCAAGAAGCAGGCTTGGGAATGATGGGTGAGGTCTCCGGCGATCAGCACCGTCAGCTGAAGGCGGAGATAGCGACTCATCCGCTGTACGAGCAGCTTCTGGCAGCACACGTGGCATGCCTCCGTGTGGCGACTCCCATCGATCAGCTTCCACTCATTGATGCTCAATTATCTCAGTCTCACCATCTTCTACGCTCTTATGTCTCACACAACACTCTTTCTCTCTCCCCTCATCACCGCCAAGAACTTGACAACTTCCTGGCACAATATTTGATAGTTTTGTGTACATTTAAAGAACAGCTTCAGCAACATGTCAGAGTCCACGCCGTCGAGGCTGTCATGGCCTGCCGTGATATCGAAAATACCTTACAAGCTCTCACTGGAGTGAGTTTGGGAGAA…
		Protein	MQEAGLGMMGEVSGDQHRQLKAEIATHPLYEQLLAAHVACLRVATPIDQLPLIDAQLSQSHHLLRSYVSHNTLSLSPHHRQELDNFLAQYLIVLCTFKEQLQQHVRVHAVEAVMACRDIENTLQALTGVSLGEGTGATMSDDEDDLQMDFSLDQSSAEGHDMMGFGLPTESERSLMERVRQELKIELKQGFKSRIEDVREEILRKRRAGKLPGDTTSVLKNWWQQHAKWPYPTEDDKAKLVEETGLQLKQINNWFINQRKRNWHSNSQSVTSLKSKRKR*
GmTALE39	Glyma.11G062300.1.Wm82.a2.v1	CDS	ATGTCCCAAGATTTTCAACAAGGAATCTTCAGCTTCCCGAATGGGTTGGAGAGAGGAAGGCTAGTGAGTCCGCAGCAACAGATCCGGAGGGACAAAGTAAGGTTCGAGGCGGCGGCGCCATTGGTAGGGATAGAGGAGGAGGAACCGGTGTACGAGACCGCCGGGATGTTGTCGGAGATGTTTAATTTTCCGCCCGCGACGGAATTGTTGGAGCAGCAGCACGCGACGGCGACGTTCCGGGCGGCGAGGCAAGCCGGAGAGTGGTACGGAAACAGACAGCAACAGCAACAGATTTCAGGCATTAATGCTGACTCAGCAGCAGCCATGCAACTTTTTCTGATGAACCCTCAAACGAGGTCTCCTTCTCCTCCTCAAACCCACGCCACTCCTTCGTCAACG…
		Protein	MSQDFQQGIFSFPNGLERGRLVSPQQQIRRDKVRFEAAAPLVGIEEEEPVYETAGMLSEMFNFPPATELLEQQHATATFRAARQAGEWYGNRQQQQQISGINADSAAAMQLFLMNPQTRSPSPPQTHATPSSTLHMLLPNPSSNSSLQGFTGSAAGGSFGQFTWVPESAHQQGGVVEGQGLSLSLSSSLEAAKAEELRMGDSGFLYYNHQQGGGGGGGSSSSSAVQFQYKNNNNNHHQALHLQGAMGHDNNHQGHVGFGSSSLGVVNVLRNSKYAKAAQELLEEFCSVGRGQFKKSKFNRQNSNPNSNAGGGASPSSKDAPPPPPLSAADRIEHQRRKVKLLSMLDEVDRRYNHYCEQMQMVVNSFDLMMGFGAAVPYTALAQKAMSRHFRCLKEAITA…
GmTALE40	Glyma.11G196300.3.Wm82.a2.v1	CDS	ATGAGCAGCTTAAGGCCCGAATTGCATGTTGCGCAGCAACTTCGGCGCGACAAATTGAGGATCCAAAACAGTTCCCAACAACAACACTTGCAAGAGTTCCCCAACAACCTAGAACAGTTGTCGTTACAACCAGGGTTCAACTTGGATCTTCTTCAAGTAAGAAGCGTTCGAAATGGCAACATGCTTGATGAAGCACTTTATTCATCGGAAATGATCACTTTTCCAAACCCTTTATCTGCTCCTAGAAACCCTTTGGAGTGTCAAGAGCTTATGATGGTTCAGTATGGTTCAACTTCGTTCCCTCATTCATCATCCCCAAAGGAGCAACAATGTGAACCACGCAACTTGGGTGCTAGTTGGATGCTGAATTGTAACAACAGCAGCAGCAGCAACAACAAC…
		Protein	MSSLRPELHVAQQLRRDKLRIQNSSQQQHLQEFPNNLEQLSLQPGFNLDLLQVRSVRNGNMLDEALYSSEMITFPNPLSAPRNPLECQELMMVQYGSTSFPHSSSPKEQQCEPRNLGASWMLNCNNSSSSNNNNSNNSLYSSELNNNVSSEMANREIQKQFGEMQYPPSSSSSSPIYHNALQDMAYGVWGGNNHHGESVLHYGNNELRIGGANLWTHNNNNIPLGFKKINNDEQLHDRNHTHQGLSLSLSSNSQQQQSKPCFDEGSVVKSPSSTMKLNALSNNNNNTVYRNVGPLGPFTGYATILKSSRFLRPCQQLLDEWCCQSGSKFAKRGICDVPEWVSRDVSSASTCATALNVDESAAKGGGNSGASSSVLYCSIENNNNNNNNNNNNNNNNNNS…
GmTALE41	Glyma.12G077800.1.Wm82.a2.v1	CDS	ATGAGCAGCTTAAGGCCCGAATTGCATGTTGCACAACAACTTCGGCGCGACAAATTGAGGATCCAAAACAGTTCCCAACAACACTTGCAAGAGTTCTCCAACAACAACCTTGAACACTTGTCGTTACACCCAGGGTTCAACTTGGATCTCCTTCAAGTAAGAAACGTTCGAAATGGCAACATGCTTGACGAAGCTGCAGCAGCACTTTATTCATCAGAAATGATCACTTTTTCGAACCCTTTATCTGCTCCTAGAAACCCTTTGGAGTGTCAAGAGCTTATGATGGCTCAGTATGGTTCAACTTCGTTTCCTCATTCATCATCCACAAAGGAGCAACAATGTGAACCACGCAACTTAGGTGCTAGTGGGATGGTGAATTATAACGGAAGCAACCCCAAC…
		Protein	MSSLRPELHVAQQLRRDKLRIQNSSQQHLQEFSNNNLEHLSLHPGFNLDLLQVRNVRNGNMLDEAAAALYSSEMITFSNPLSAPRNPLECQELMMAQYGSTSFPHSSSTKEQQCEPRNLGASGMVNYNGSNPNNNNSTFYSSELNNNVSSEMGNSEIQIQKQFGEIHYPPSSSSSPPLYHNALQDMAYGVWGGNNNNHGESVLHYGNNELRFGGASLWTHNNSALGFKKINNEQLHDTNHPHQGLSLSLSSNSQQQSSKPCFEERSVVKPPSSPMKLNVLSNNNNNTVYRNVGPLGPFTGYATILKSSRFLRPCQQLLDEWCCQSGSKFAKRGVCDVPEWVSRDVSAASTSATALNVDESAAAKGGGNSGASSSMLYSSIENNNNNNSNNNNNSADGGA…
GmTALE42	Glyma.12G094800.1.Wm82.a2.v1	CDS	ATGGCGACGTACTTTCATGGCAGCACTTCAGAAATCCCTTCCTCCGCTGAAGGGTTGCAGACACTTTACCTTATGAATCCAAACTACGTACCGTACTCTGACGCGGCACAACACCCAACGCAAAACATGCTCCTCGTCAATCCCAACAACAACAACACTAGTAACACTAGTCCCACTTCCACCAACGCGCTCAACCTTGGTAACTTCTCCCACGCGCCGCCACCTCCTTCTCCCAACAACAACAACAACCACCGTGAACAACAACAACATCACCTGATTGGGGTTACCATTCCCTCTTCAAACATCCTTGGATCCAACGCTGCCGCCACCGACCCCGCTCGATCATCGTTCCTCGGACAACACGAATTCTCCAGCTTCCACGGTGGTGCTGCCGCCACC…
		Protein	MATYFHGSTSEIPSSAEGLQTLYLMNPNYVPYSDAAQHPTQNMLLVNPNNNNTSNTSPTSTNALNLGNFSHAPPPPSPNNNNNHREQQQHHLIGVTIPSSNILGSNAAATDPARSSFLGQHEFSSFHGGAAATSTVTASRGNYNLWGSIIDQSALNIMAATTHTPSSNMGCVASSVMSTQIGFHRPNHLSLSLSSQQTPYRSLSGEIHAISPASRGGGGDDMRGLHNGVSSMHSVALGSKYLKATQELLDEVVNVGKGISKGEESMEGAKKEKMKGNIESTSGVGDGSSCGRENNDRAKQGVELSTAQRQELQMKKSKLVTMLDEVEQRYRQYHHQMQVVLTSFEQAAGVGAAKSYTALALKTISKQFRCLKDAISSQIKTTSKTLGEDNCLGVKVEGS…
GmTALE43	Glyma.12G176400.2.Wm82.a2.v1	CDS	ATGAGCAATTTAAGGCCTGAATCTCATGTAGCACAGCAAATTCGGCGTGAAAAATTGCGAATCCAGAACAGTTCTCAGCCTTCACACGAATTCCCTAACAATCTTGAACAGTTATCTTTACACCCGGCGGGGGGGTTTAATAACTTGGACCTTCTTCAAGTTAGGAGTGTTAGAAATGCTAACATCCTTGATGGGCTAGCTGTTTATTCATCAGAAATGCCAAACTTTTCTACCTCTTCGTCGAATCCTAATTTGTCTGATGCAAGGAACGCGTTGGAGTATCACCAAGAACAAGGTGCAGCAGCTGAACCGAGTAATAGGCTGATGATGAATCAATATGGTTCATTTCCCCATTCCATGTCTGCAATTCATTCTTCCCATAAAGAACACTGTGAGCTT…
		Protein	MSNLRPESHVAQQIRREKLRIQNSSQPSHEFPNNLEQLSLHPAGGFNNLDLLQVRSVRNANILDGLAVYSSEMPNFSTSSSNPNLSDARNALEYHQEQGAAAEPSNRLMMNQYGSFPHSMSAIHSSHKEHCELRNLGNWRNSAPHQGSDWFVNYASNANSFLSADLNNNVSAYNELMDVHCSNASGEISGREIQKQLGVLHNNPPPSPLYQNALQDIVKSASFSSHTRQDMSSLMQQNDHSIWVGNAGEAEPQQPSYENQPNQLHFGWTNRTIANTLSDSTPQSLSLSLSSNAQPKPSVSHLEQGSASDDPQCLTNMKSIVKPSIVSRDIGKSVQETVGMPSKSTITYRSVGPLGPFTGYATILKSSRFLKSAQQLLDEICCLSGAKFAKSYDVSKRVS…
GmTALE44	Glyma.12G188800.1.Wm82.a2.v1	CDS	ATGGGGTCGAACTATTTGAAAGCTGCACAGGAGCTTCTGGATGAAGCTGTGAACGTGGGAAAAGGAATCTACAAAGAGGAAAAATTTGCAGAGAAGGTGAAAGCAAATAGGGAATCTACTAATTCTGGAGCTGCTGGCGGTGGTGATGGTTCAAGTGGTGGAGGAGAAAACAGTGCAGGGAAACAAGTTGTCGAACTCAGCACCGCTCAGAGGCAAGAACTTCAGATGAAGAAGTCTAAGCTTGTCTCCATGCTCGATGAGGTAGAACAAAGGTACAGACAATATCACCACCAAATGCAAATTGTGGTATCATCATTTGAGCAAGCAGCGGGTTATGGGGCGGCAAAATCTTACACTGCCCTTGCCCTAAAAACTATCTCAAAGCAATTCAGGTGCCTG…
		Protein	MGSNYLKAAQELLDEAVNVGKGIYKEEKFAEKVKANRESTNSGAAGGGDGSSGGGENSAGKQVVELSTAQRQELQMKKSKLVSMLDEVEQRYRQYHHQMQIVVSSFEQAAGYGAAKSYTALALKTISKQFRCLKDAISAQIKATSKTLGEDDCLGVKVEGSRLRYVDHHLRQQRALQQLGMIQPNAWRPQRGLPERAVSILRAWLFEHFLHPYPKDSDKVMLAKQTGLSRSQVSNWFINARVRLWKPMVEEMYLEEIKEHEQGNASENTKSKESSKELGSTANVAPESGAIKLDHLQSKQESFKHQNTSPTEISTNSSMSPMGGSLQSPSGFHLAGSSDMQIRSPKKPRSSEIQNSPSSILSVGMEMKHNNNGDHANNREANNTKFGNERHHQKDGYPL…
GmTALE45	Glyma.13G157300.1.Wm82.a2.v1	CDS	ATGGCTTTCCACGACCATCTCCAGCACGAGATAGGGTTCCAGCGTTTCACGGAGGAGCAAGAGTTGAACGAGAATAGAGACATGCAACAGAGGCTCCCACCTCCGACATGGCTCAACAACGTTAACGTCAACGCGCGTCAACAGAATTTCCTCGACAGCGAGAAGAGCGTGGATCGGAACCGAAGCGAGAGCAATTGCGAATCCGAGGATTTGAGGGAATACAAAGCGGACATTCTAGGACACCCTCTCTACGATCAACTGCTATCGGCGCACGTGTCGTGCCTCAGAATCGCTACGCCCGTGGACCAGCTTCCTAGGATCGACGCCCAGCTTCAGCAGTCGCAGCGCGTGGTTGAAAAGTACTCTGCACTTGCACACAACGGGGTCGTCGATGAGAAG…
		Protein	MAFHDHLQHEIGFQRFTEEQELNENRDMQQRLPPPTWLNNVNVNARQQNFLDSEKSVDRNRSESNCESEDLREYKADILGHPLYDQLLSAHVSCLRIATPVDQLPRIDAQLQQSQRVVEKYSALAHNGVVDEKELDQFMTHYVLLLCAFKEQLQQHVRVHAMEAVMACWDLEQSLQSLTGVSPGEGTGATMSDDEDDQAESNANLYEGSLDGGETLGFGPLVPTESERSLMERVRHELKHELKQGYKEKIVDIREEILRKRRAGKLPGDTTSLLKAWWQSHSKWPYPTEEDKARLVQETGLQLKQINNWFINQRKRNWHTNNPSSSSNSKSKRKSSAGETSNQSFM*
GmTALE46	Glyma.13G312900.1.Wm82.a2.v1	CDS	ATGGCGACGTACTTTAATGGAAGCACTTCGGAAATTCAACCTTCTGCAGATGGCGGCTTGCAAACGCTTTACCTTATGAACCCAACTTACGTACCCTACGCTGACGCGCCGCACCACCCAACAACGCTCCTCGTCAATCCCAACGCACCCAACCTCGCGAATATCCCACACGCGCCGCCAGTGTCACCAAACCAACAACATCACCACGTGATTCACGGCGTCACAAGCATCATCGGATCCGGCAATTCCGATGACCACTCCCGACCGTCGTTGATCGGCGAAAACATCGCCGCCTTCCACGGCTTCTCCGGCGGGGCAGGCACTGCCTCCACCGCCGCCCCTCGCCTTCACTATAACCTCTGGGGTCCGGTGGTTGATCAGCCGGGAACGCCGTCTAGC…
		Protein	MATYFNGSTSEIQPSADGGLQTLYLMNPTYVPYADAPHHPTTLLVNPNAPNLANIPHAPPVSPNQQHHHVIHGVTSIIGSGNSDDHSRPSLIGENIAAFHGFSGGAGTASTAAPRLHYNLWGPVVDQPGTPSSSSGGGGFRRPSQQGLSLSLSSQQTNFRSVSGELDVAGQGHVAGIGNSPMSASIGVSGVIMGSKYLKAAQELLDEVVNVGKGIYKEEKFSEKVKANRESTNSGAAGDGGDGSSGGGENSAGKQVVELSTAQRQELQMKKSKLVTMLDEVEQRYRQYHHQMQIVVSSFEQAAGYGAAKSYTALALKTISKQFRCLKDAISAQIKATSKTLGEDDCLGVKVEGSRLRFVDHHLRQQRALQQLGMIQPNAWRPQRGLPERAVSILRAWLF…
GmTALE47	Glyma.13G324200.3.Wm82.a2.v1	CDS	ATGAGCAATTTAAGGCCTGAATCTCACGTAGCACAACAAATTAGGCGTGAAAAACTGAGAATCCAGAACAGTTATCAGCCTTCACACGAATTCCCTAACAATCTTGAACAGTTATCTTTACACCCGGGGTTTAACAACTTGGACCTTGTTCAAGTTAGGAATGTTAGAAATGCTAACATGCTTGATGAACTAGCTGTTTATTCATCAGAAATGCCAAACTTTTCTACCTCTTCGTCTGCTGCAAGGAACGCGTTGGAGTATCACCAAGAACAAGGTGCTGCAGCTGAACCCAGTAATAGGCTGCTGCTGATGAATCAGTATGGTTCATTTCCCCATTCCATGTCTGCAATTCATTCTTCCCATAAACAACAGTGTGAGCTTCGTAATTTGGGAAATTGG…
		Protein	MSNLRPESHVAQQIRREKLRIQNSYQPSHEFPNNLEQLSLHPGFNNLDLVQVRNVRNANMLDELAVYSSEMPNFSTSSSAARNALEYHQEQGAAAEPSNRLLLMNQYGSFPHSMSAIHSSHKQQCELRNLGNWRNSTPHQGSDWFVNYASNANSFLSAELNNNVSAYNELMDVHCSNASGEISGREMHKQGVLHHNSPPSSPLYQNALQDIVKSASFSAHTRQDMASLMQQNEHSIWVGNASEAELQQPSYESQPNHELRFGWTNRTIACDSLPQSLSLSLSSNAQPKPSVSHLEQGSASDDPQCLKHMKSIVSRDCGKSVQDQVEIPSKSTTTITYRSVGPLGPFTGYATILKSSRFLKSAQQLLDEICCLSDAKFGKSYDVSKRVSPEVSASTSADT…
GmTALE48	Glyma.14G047000.1.Wm82.a2.v1	CDS	ATGATAGGGTTTGGAGGGAACAGTTGCAGTGAGCTTTCTGAGATGGACATGATGAACATGGAAACTAATAATAGGAAGTTTCTTTCTCTGCCTCTCAGTAACAACAACAACAACTCTGGTAATGCCCAAATGCGCAGTAGTAGCGATAATAGAAGGGTACCTGTCACTAGCAATAGCAATATCGCTCAGGAACATCACTACAGCCACCACAACCCCACCGACACTTGCAGTGTGAGGGATAAAATCATGGCACACCCTCTTTTTCCTCGTCTCTTGTCCTCTTACCTTAATTGCCTCAAGGTTGGAGCACCTCCTGAAGTGGTGGCTAGCTTAGAGGAGTCATGTGCCAAATGTGAGTCCTTCAATGCATCATCAGGAAGGACAGGTGGTTCAATAGGT…
		Protein	MIGFGGNSCSELSEMDMMNMETNNRKFLSLPLSNNNNNSGNAQMRSSSDNRRVPVTSNSNIAQEHHYSHHNPTDTCSVRDKIMAHPLFPRLLSSYLNCLKVGAPPEVVASLEESCAKCESFNASSGRTGGSIGEDPALDQFMEAYCEMLIKYEQELTKPFKEAMLFFSRIECQLKALAVSSDFGQSETSSQNEVDVHENNLDSQAEDRELKVQLLRKYSGYLGSLKKEFLKKKKNGKLPKEARQQLLDWWNRHYKWPYPSESQKQALAESTGLDLKQINNWFINQRKRHWKPSEDMQFAVMDATNYYMENVMCKPFPMDGMPMLL*
GmTALE49	Glyma.14G070700.1.Wm82.a2.v1	CDS	ATGTATACGAGCCAAGCCTTTTCTTCAGGGTCCTATGCGGATATGTTGTCTGGGAATCCTCTTTTACCTCATAACTACAGTGAAACTGTAGAAGGACAAAATGAGTTGAAGTTCATCACATCCATGAGGGACACAATGACTATGCAGCCTATTGATGGGCATTCCAATGCCGCCGCCACAGGTGATTCAGAGTCTTTTGTGAATGCTGGAGATTCCCATTCCCATGTTATTCCAAGGACAACACAATTGGGAGTTGTGGAGAGTGAGCAAAATGTACTGAACCAAGGCTTGTCTCTTAGCCTTGGCTCAGTGATGCCTTCTATTGCATCTGTCCCTACCTTTCCATATCAGTATCCCGGCACCAGTTTCTCTTCACTTATGACTGCTTGTATCCCAAAT…
		Protein	MYTSQAFSSGSYADMLSGNPLLPHNYSETVEGQNELKFITSMRDTMTMQPIDGHSNAAATGDSESFVNAGDSHSHVIPRTTQLGVVESEQNVLNQGLSLSLGSVMPSIASVPTFPYQYPGTSFSSLMTACIPNSKDSSSHKDDETSLQRELRNAECMASLASRGFHKREDLYNPHASMCISEGRNDGLQGFSNNVLNSQYLKAAQELLDEIVNVRKALKQTGLEKQQSFRDIGLDGSKDSDGKSTSQSVQISSGPNGSAANSSCELSPAERQNLLDKKTKLLSMLDEVDKRYRQYCHQMQIVVSSFDMVAGCGAAEPYTALALRTISRHFRCLRDAISSQIQVTQRNLGEQEGIPRLRYVDQQLRQQKALQQLGVMRQAWRPQRGLPETSVSVLRAWLF…
GmTALE50	Glyma.14G091200.1.Wm82.a2.v1	CDS	ATGGAGGAATACACTAGTAATAATCACTTGAGTGAAAACACAGGTCCAAGTCCAAGTACTCCAAGGCCAAATTTCTTGTACTCTTCAGCTAGTGGTGGAAACCATAATCATCAGCATCAGCATCATAGCCATCACCACCACCACCACCACCAGTTTCCAATCAACACCTTTCATCTTCAATCGGGTGGATCAGATCATTGCTTTCAGTCTGATCAAGTTTCACCACACCCTTCTGTCAAATCCGAAGCCAGCACTTCTCAGCTCCACGCTCCGATTTTCCACTACCCTTTAATGAGAGGAAACCTTCACAACACTATGCATCATCCTCAGCAACAAGGAGGGAGCCCAACTAGCTCCACTGGTGAAGTTGAAGCCATAAAAGCTAAAATCATTGCTCAC…
		Protein	MEEYTSNNHLSENTGPSPSTPRPNFLYSSASGGNHNHQHQHHSHHHHHHHQFPINTFHLQSGGSDHCFQSDQVSPHPSVKSEASTSQLHAPIFHYPLMRGNLHNTMHHPQQQGGSPTSSTGEVEAIKAKIIAHPQYSNVLEAYMDCQKIGAPPEVVARMAAAKQEFEARQRSSVGSRETSKDPELDQFMEAYYDMLVKYREELTRPIQEAMDFMRRIETQLNMLCNGPVRIFSDDKCEGAGSSEEDQDNSGGETELPEIDPRAEDRELKNHLLKKYSGYLSSLKQELSKKKKKGKLPKDARQKLLNWWELHYKWPYPSESEKVALAESTGLDQKQINNWFINQRKRHWKPSEDMQFMVMDGLHPQSATLYMDGHYMADGHYRLGP*
GmTALE51	Glyma.14G112400.1.Wm82.a2.v1	CDS	ATGGCGTACCATAACCACAACCTTTCACAGCAAGACCTTCCACTCCACCATTTCCCGAACCAATCCATATTACCAGACCAACAACAACAACTTCCTTCCTCACCCGAACCAAACTCCAAACCTCCCTCCGATCTCCAAACCGCGCCCAATTGGCTCAACGACGCGCTTCTCCGCACTCACTACACCGAGACCACCACCAACGACGCCACAACCAACACCGCCACCGTCGCCGCCGCTGCCGCCAACAGTAATGTTAACGGTTCCAATTTCCTGAACCTCAACCCCGGTGCCTCCGACGCGCAGTGGCCGGCGCTCCACCGCCACCCTGGCGAGGTCATCGACGCCGGCGCAGGGGACTCCATGGTGGAGCACGCCGATTTGAAGGGCGGCGGCGGAGAC…
		Protein	MAYHNHNLSQQDLPLHHFPNQSILPDQQQQLPSSPEPNSKPPSDLQTAPNWLNDALLRTHYTETTTNDATTNTATVAAAAANSNVNGSNFLNLNPGASDAQWPALHRHPGEVIDAGAGDSMVEHADLKGGGGDGGGDAVNWQIGRWKAEILQHPLYEQLLSAHVSCLRIATPVDQLPRIDAQLAQSQNVVAKYAAFGHNNIVADDKELDQFMSHYVLLLCSFKEQLQQHVRVHAMEAVMACWDIEQSLQSLTGVSPGEGTGATMSDDEDDQVDSDANLFDSSFDGADGMGFGPLVPTESERSLMERVRQELKHELKQGYKEKIVDIREEILRKRRAGKLPGDTTSVLKAWWQSHSKWPYPTEEDKARLVQETGLQLKQINNWFINQRKRNWHSNPSTST…
GmTALE52	Glyma.15G111900.1.Wm82.a2.v1	CDS	ATGGAGGGTAGTAGTTGCTCTAATGACACTTCTTATTTGTTGGCTTTTGGAGAAAACAGTGGTGGGCTATGCCCAATGACGATGATGCCTTTGGTAACTTCCCATCATGCAACAAATCCTAGTAATCCTAGTAATAATACTAATAATAATGAAAACACAAACTGTCTCTTCATTCCCAACTGCAGTAACAGTTCTGGAACTCCTTCTATCATGCTCCACAACAACAACAACACTGATGATGATAACAACAAAACCAGCACTAACACTGGGTTAGGGTACTATTTCATGGAGAGTGACCACCATCACCGCAACAACAACAACAATGGAAGCTCCTCCTCCTCTTCCTCTTCTGCTGTCAAGGCCAAGATCATGGCTCATCCTCACTATCACCGTCTCTTG…
		Protein	MEGSSCSNDTSYLLAFGENSGGLCPMTMMPLVTSHHATNPSNPSNNTNNNENTNCLFIPNCSNSSGTPSIMLHNNNNTDDDNNKTSTNTGLGYYFMESDHHHRNNNNNGSSSSSSSSAVKAKIMAHPHYHRLLAAYVNCQKVGAPPEVVARLEEACASAATMAGDAAAAAGSSCIGEDPALDQFMEAYCEMLTKYEQELSKPLKEAMLFLQRIECQFKNLTISSTDFACNEGAERNGSSEEDVDLHNMIDPQAEDRELKGQLLRKYSGYLGSLKQEFMKKRKKGKLPKEARQQLLEWWSRHYKWPYPSESQKLALAESTGLDQKQINNWFINQRKRHWKPSEDMQFVVMDPSHPHYYMDNVLGNPFPMDLSHPML*
GmTALE53	Glyma.15G202200.1.Wm82.a2.v1	CDS	ATGGCTTTCCACGACCATCTACCGCACGAAATCACGTTCCAGCCGTTTACCGAGGAGCAGCAGTTAGGTCAGAGCAGGGACATGCAGCGGCTGCTCCCGCTCTCCGGCGGGGCGCCGACGTGGCTGAACAACAGCACCGCGGCGACGCTCCGCCAGCAGAATTTCCTCCACCTGCAGCCGGAATCCGCCGCAACGACGCAGCAAAACGACGACGTTCGCGGCGGCGGCGGCAGCGGCATGGATCGGAACCGGACCGAGAGCAACTCTGAACCGGATGATTTGGCAGAATACAAAGCGGACATTTTAGGTCACCCTCTCTACGACCAGCTCCTATCGGCGCATGTCTCATGCCTGAGAATCGCCACCCCCGTTGACCAGCTTCCAAGGATCGACGCGCAG…
		Protein	MAFHDHLPHEITFQPFTEEQQLGQSRDMQRLLPLSGGAPTWLNNSTAATLRQQNFLHLQPESAATTQQNDDVRGGGGSGMDRNRTESNSEPDDLAEYKADILGHPLYDQLLSAHVSCLRIATPVDQLPRIDAQLQQSQRVVDKYSGIGNGNGVVDDKELDQFMTHYVILLCAFKEQLQQHVRVHAMEAVMACWELEQSLQSLTGVSPGEGTGATMSDDEEDQAESNANLFEGSMDGADSLSFGPLVPTETERSLMERVRQELKHELKQGYKDKIVDIREEILRKRRAGKLPGDTTSLLKAWWQSHSKWPYPTEEDKARLVQETGLQLKQINNWFINQRKRNWHTNPSSSSGSKSKRKSSGAGETSNQSFM*
GmTALE54	Glyma.16G142800.1.Wm82.a2.v1	CDS	ATGGGAATAGCAACACCTTCTTCATCGCTTCCTTCTATTCTCTCTCACTCGAAGACACACCAACAACAAATACATCATTCGAATTCTATGTCCCAAGATTACCACCACCACCACCACCAAGGAATCTTCAGCTTCCCTAATGGGTTCGAAAGATCGGCGGCTACTACGATGACTCACCAAGACCCTCACCACCACCACCACCATCACCACCAGCAACAGCAGATTCGGAGGGACAAAGTGAGGGTGCAAGGCTTCGAGCCGCCACCGCAACAAACTTTGCTACCTATAGAGGAAGACGAATCGGGGAGCCTCCCGGTGTACGAAACCGCCGGAATGTTATCGGAGATGTTCAATTTCCCTCCCGGCGCCGCTGAATTATTGGAACAGCAACAGCAGCAG…
		Protein	MGIATPSSSLPSILSHSKTHQQQIHHSNSMSQDYHHHHHQGIFSFPNGFERSAATTMTHQDPHHHHHHHHQQQQIRRDKVRVQGFEPPPQQTLLPIEEDESGSLPVYETAGMLSEMFNFPPGAAELLEQQQQQQQQQPMAMTTTFRASPSARAVGSGGSEWYGNRQGMLSGLGPLGDSKNHHHHHGSVNSRDSSSSSIVQNQHHHHHNHQHHQMSSINADSAAAMQLFLMNPQTTRSPSPPPPPPPPPSSTLHMLLPTFPPGSGGSFSQFTWLPDTTQEGGGPSTEGPGHGQGLSLSLSSSLEAAKAEELRMGNSGFLYYNQASGGPSSYKSTLGGHHHQALLAQTHQGHVGFGAASSSTSSLGVVNALRNSKYAKAAQELLEEFCSVGRGQFKKNKFN…
GmTALE55	Glyma.17G010200.1.Wm82.a2.v1	CDS	ATGGAGATCCCCAACAACAACTATGGAGGCTCCTCTTCTTCCGCTATCAAGGCCAAGATCATGGCCCATCCTCACTATCACCGTCTCCTGGCAGCCTACGTCAATTGCCAAAAGGTTGGGGCTCCGCCTGAAGTGATGGGAAGGTTAGAAGAAGCATGTGCATCTGCTGCAGTGACAATGGCAGGTGGAACAGCTAGCATAGGCGAGGATCCAGAGCTGGATCAGTTCATGGAGGCTTACTGTGAGATGCTGATCAAGTACGAGCAAGAGCTCTCCAAACCCTTCAAGGAAGCCATGCTCTTTCTTCAAAGGATAGAGTGCCAGTTCAAATCTCTCACTATTTCTTCTTCGTTGGACACTACTGCTTGTAATGAAGCTATTGATAGGAATGGATCATCT…
		Protein	MEIPNNNYGGSSSSAIKAKIMAHPHYHRLLAAYVNCQKVGAPPEVMGRLEEACASAAVTMAGGTASIGEDPELDQFMEAYCEMLIKYEQELSKPFKEAMLFLQRIECQFKSLTISSSLDTTACNEAIDRNGSSDDVDVQTNIIDPQAEDQELKGQLLRKYRGYLGSLKQEFTKKRKKGKLPKEARQQLLEWWSRHYKWPYPSESQKLALAESTGLDQKQINNWFINQRKRHWKPSEDMQFVVVDPSHPHYYMENVLGNPFPMNLSHTML*
GmTALE56	Glyma.17G104800.1.Wm82.a2.v1	CDS	ATGGCTTTCCACGACCATCTCCAGCACGAAATAGCGTTCCAGCGTTTCACGGAGGAGCAAGAGTTGACCGAGAACAGAGACATGCAGCAGAGGCTCCCACCTCCGACATGGCTCAACAACGTTAACGCGCGTCAACAGAATTTCCTCGACACCGAGAAGAGCGTGGATCGGAACAACCGAAGCGAGAGCAATTGCGAATCCGAGGATTTGAGGGAATACAAAGCGGACATTCTAGGTCACCCTCTCTACGATCAACTGTTGTCGGCGCACGTCTCGTGCCTCAGAATCGCCACGCCGGTGGACCAGCTTCCTAGGATCGATGCGCAGCTTCAGCAGTCGCAGCGCGTGGTTGAAAAGTACTCTGCACTTGCACACAACGGGGTCGTCGATGAGAAGGAG…
		Protein	MAFHDHLQHEIAFQRFTEEQELTENRDMQQRLPPPTWLNNVNARQQNFLDTEKSVDRNNRSESNCESEDLREYKADILGHPLYDQLLSAHVSCLRIATPVDQLPRIDAQLQQSQRVVEKYSALAHNGVVDEKELDQFMTHYVLLLCAFKEQLQQHVRVHAMEAVMACWDLEQSLQSLTGVSPGEGTGATMSDDEDDQAESNANLYEGSLDGGETLGFGPLVPTESERSLMERVRHELKHELKQGYKEKIVDIREEILRKRRAGKLPGDTTSLLKAWWQSHSKWPYPTEEDKARLVQETGLQLKQINNWFINQRKRNWHTNNPSSSSNSKSKRKSSAGEASNQSFM*
GmTALE57	Glyma.17G132600.1.Wm82.a2.v1	CDS	ATGCAAGAAGCAGGGCTGGGAATGGGAATGGGAATGATGAGCGGAGAAGTATCCGCCGCCGGGGACCACCACCGTCAAGTGAAGGCGGAGATAGCCAACCACCCACTCTATGAACAGCTTCTATCTGCACACGTGTCATGCCTCCGCGTCGCCACACCTATCGATCAGTTGCCGCTCATCGACGGACAGTTATCGCAGTCCCACCATCTCCTCCGCTCTTATGCCTCACACCATTCCCATTCCCTCTCGCCCCATGACCGACAAGAACTTGACAACTTCATGGCACAATATTTGATTGTGTTATGTACGTTCAAAGAGCAGCTTCAGCAACATGTGAGGGTGCATGCCGTGGAGGCTGTGATGGCCTGCCGTGATATTGAAAGTACCTTGCAAGCTCTG…
		Protein	MQEAGLGMGMGMMSGEVSAAGDHHRQVKAEIANHPLYEQLLSAHVSCLRVATPIDQLPLIDGQLSQSHHLLRSYASHHSHSLSPHDRQELDNFMAQYLIVLCTFKEQLQQHVRVHAVEAVMACRDIESTLQALTGVSLGEGTGATMSDDEDDLQMDGSLDQSSADGHDMMGFGPLLPTESERSLMERVRQELKIELKQGFKSRIEDVREEILRKRRAGKLPGDTTSVLKAWWQQHAKWPYPTEDDKAKLVEETGLQLKQINNWFINQRKRNWHSNSQSVNSLKSKRKREYAH*
GmTALE58	Glyma.17G215500.1.Wm82.a2.v1	CDS	ATGGCGTACCATAACCACCACAACCTTTCACAACAAGACCTTCCTCCACTCCACCATTTCCCGAACCAATCCATGTTACCAGACCAACAACTACTTCCGTCCTCACCCGAACCTAACTCCAAACCTCCCTCCGATCCACACCCTCTCCAAACCGCGCCGAATTGGCTCAACGACGCGCTCCTCCGCACTCACTACACCGACACCACTAACACCGCCACCGTCGCCACCAACAGCAACGTTAACGTTAAGGTTAACGGTTCTAATTTCCTGAAACTGAACCCCGGCGCCTCCGACGCGCAGTGGCTGGCGCGGCCGGCGCTCCACCGCCACCCCGGCGAGGTCATCGATGACGGCGCCGGGGAGTCCATGGTGGAGCACGCCGATTTGAAGGACGGCGGC…
		Protein	MAYHNHHNLSQQDLPPLHHFPNQSMLPDQQLLPSSPEPNSKPPSDPHPLQTAPNWLNDALLRTHYTDTTNTATVATNSNVNVKVNGSNFLKLNPGASDAQWLARPALHRHPGEVIDDGAGESMVEHADLKDGGGDAVSWQIGRCKTEILQHPLYEQLLSAHVACLRIATPVDQLPRIDAQLAQSQNVVAKYAVFGHNNIVADDKELDQFMSHYVLLLCSFKEQLQQHVRVHAMEAVMACWELEQSLQSLTGVSPGEGTGATMSDDENDQVDSDANLFDCSFDGADSMGFGPLVPTESERSLMERVRQELKHELKQGYKEKIVDIREEILRKRRAGKLPGDTTSVLKAWWQSHSKWPYPTEEDKARLVQETGLQLKQINNWFINQRKRNWHSNPSTSTAL…
GmTALE59	Glyma.17G230000.4.Wm82.a2.v1	CDS	ATGGAGAACAACATGTACAGTGCTCGACTAGACATGGCTGGCCGAAATTCTACCGGCATAGATGAAATTGCTCGCCATTTAGCACCAAAGCCACTGATTCATTGCTATTCATTTGACCTCAATAACCAAAACCATATTATAAATGGAATTCCAGTGCTTGCTGGAGAGCAAGGTGAACCTGCAAATGATGTCCATGTTGAAGGTTGCTTCTTAAACCCTGCTAGTATTGCGGATTCAAATTCATTTGTTACATCACAAGGAAAGACTATTGTAGGAGATGCCTCAAATCAAATTAACAACAATGATTTTCAAGAGCATTTAGTTGGAGGAAGGCCAATTGCTTCTGCTTCACTTTCTGCTGCTAGAATTGGCCTTCAAGCAAATTTAGAGAGTTCAGAA…
		Protein	MENNMYSARLDMAGRNSTGIDEIARHLAPKPLIHCYSFDLNNQNHIINGIPVLAGEQGEPANDVHVEGCFLNPASIADSNSFVTSQGKTIVGDASNQINNNDFQEHLVGGRPIASASLSAARIGLQANLESSEALPYSMCSLEALGPYLFNNWQGTSNPLPATFGDHHHAYDELSSIGKWNVNKILRAPEADGTEILAYSSIGSLVQNGWTSSNVANLANFAYNSPHCSNELSLSLARSPQTTGQCSEMSCSGASHSMNGTRSGLEQSSCSSKELCMRLGSNKHVQFSSAILGSRFLVGIQEILAQIATYSFENVEQINCSAAGVRAGGDKSASAFTPKRTVENNQNASMFGAHVEESPLEGLATESNKSQLLMLLQLVDNGYSQCLDEIHTVVSAFHA…
GmTALE60	Glyma.17G254000.1.Wm82.a2.v1	CDS	ATGTATCCGAACCAAGCCTTTTCTTCAGGGTCCTATGCTGATATGTTGTCTGGGAATCCTCTTTTACCTCATAACTACGGTGAAACTGTAGGAGGACAAAATGAATTGAAGTTCATCACATCCATGAGGGACACGATGATTATGCAACCTATTGATGGGCATCCCAATGCCGCCGCCACCACAGGCAATCCGGATTCTTTTGAGAATGCCGGAGATTCCCATTCCCATGTTATTCCAAGGACAACACAATTGGGACTTGTGGACAATGAGCAAAATGTACAAAACCAAGGCTTGTCTCTTAGCCTTGGCTCAGTGATGCCTTCTATTGCATCTGTTCCTACCTTTCCATATCAGTATCCTGGCACCAGTTTCTCTTCCCTAATGTCTGCTTGTGTCCCA…
		Protein	MYPNQAFSSGSYADMLSGNPLLPHNYGETVGGQNELKFITSMRDTMIMQPIDGHPNAAATTGNPDSFENAGDSHSHVIPRTTQLGLVDNEQNVQNQGLSLSLGSVMPSIASVPTFPYQYPGTSFSSLMSACVPNLKGTSSLKDDEASLQRELRNAECMASLASSGGFHKRDGLYNPQHPSMCLGEGQSHGSQGFSNNMLNSQYLKAAQELLDEIVNVRKQTSLEKQPSFRDVGLDGSKDSDGKSTTQSVQISSGPNGSSAANSSCELSPTERQNFLDKKTKLLSMLDEVDKRYRQYCHQMQIVVSSFDMVSGCGAAEPYTALALRTISRHFRCLHDAISGQIQVTQRNLGEQEGIPRLRYVDQQLRQQKALQQLGVMRQAWRPQRGLPETSVSILRAWL…
GmTALE61	Glyma.18G083100.1.Wm82.a2.v1	CDS	ATGCTGCAGTCCCACTATGTTCTGTTGCTCTGTTCTTTCAAAGAACAACTTCAACAGCATGTCCGGGTCCATGCAATGGAAGCAGTCATGGTTTGTTGGGAGATTGAGCAATCCTTACAAAGTTTAACAGGTACAGCGATAGTCTTTTTAGTGATTGTTACATCTCAACATAAAAATAAACCAATAAAGGTTGGGTACATGATAAAATGGAAATCAGTACCAGAAAATGATAAAATGGAAATAACTTGA
		Protein	MLQSHYVLLLCSFKEQLQQHVRVHAMEAVMVCWEIEQSLQSLTGTAIVFLVIVTSQHKNKPIKVGYMIKWKSVPENDKMEIT*
GmTALE62	Glyma.18G141200.1.Wm82.a2.v1	CDS	ATGGAAGACGAAATATACGGCGTGTCATCCACGGCGGAGTACACGGACAGGGCGCTGATGACGCCGGAGAACATATTTCCGGCGGAGTACCACAGCTTCCTAATGTCCTCCGCCGCCCGGACTCCAATGTTCGGATCCGACGAGTTTCTCTCCGCCGCCATCGCCGTCACCGCCGGCAACGAAACCGAACCCTACCCTAACGTCTCCGTCGCACCAGAAATTCAGCGCCACCACGACGCCTCTTCTCTCATCAAAGCCAAAATCGCCTCTCACCCTCACTACCCTCGTCTCCTCCAAGCCTACATCGAATGTCAGAAGGTTGGAGCGCCTCCAGAACTCACGTGTTTGTTAGAGGAAATCCGACGAGAAAACGACGTTCGCCAGAGGGACGTTGTTGTT…
		Protein	MEDEIYGVSSTAEYTDRALMTPENIFPAEYHSFLMSSAARTPMFGSDEFLSAAIAVTAGNETEPYPNVSVAPEIQRHHDASSLIKAKIASHPHYPRLLQAYIECQKVGAPPELTCLLEEIRRENDVRQRDVVVSTCVGADPELDEFMETYCDMLVKYKSDLTRPFDEATTFLNKIETQLTDLCSRSSLPTLYDDGGVSSEEGFSAGDGDPQDGQLRSEDRELKDRLLRRFGSHVGSLKLEFSKKKKRGKLPKDARQTLLQWWNIHYKWPYPTEGDKIALAKSTGLDQKQINNWFINQRKRYWKPSENMPFSMVDGLTGRFLTDE*
GmTALE63	Glyma.18G189700.1.Wm82.a2.v1	CDS	ATGGCTGAGGAGGGTTTTGAGCACTACCATGTCCCACAACAAAGTAGAAGGAACAAGCTGAGAGTTTTCCCTGAGCACCAACCTTATTGTTTCGTTGAATCTTCCTCCACTTGCCCTACTTTAGCCTCTCTCTACGATCCTTCGCTTATTATTCCTTCTGATTTGTTAGCTTGTGCCACCCAACAAGGTGGTGGTGGTGCTGCTGCTAAGGAACAAGAAGGTTCCAATTTGATGATGGGGTTTGTTAAAGGAGCGGTTGTGAATGGTGATGCAATTCAAGTCATCATCAACAACAACAACCCTTTATACCAGCTTCAGAACCTTAGGGAATATGGTGACACCTACAATGATGGGAGTGAAATGATGGTGTTCAAGCCTGAGCCTTTGTCTTTGTCCTTG…
		Protein	MAEEGFEHYHVPQQSRRNKLRVFPEHQPYCFVESSSTCPTLASLYDPSLIIPSDLLACATQQGGGGAAAKEQEGSNLMMGFVKGAVVNGDAIQVIINNNNPLYQLQNLREYGDTYNDGSEMMVFKPEPLSLSLSSHSNSTHHYPLELNLQRYGAVNPGLVGGNSEVSRNSVPLGPFTGYASILKGSRFLKPAQQLLEELCDVGVRGIYTTEKIIAPDASLMEPPREGFSASEVVGGDDPLGEYQNYGRMKKCRLLTMLDEVHRRYRQYYQQMHAVITSFEYVAGLGNVAPYASLAINAMSKPFRCLKNAITDQLQFINKAPFQISNRKDESPRFHSSDRGTHSQRPGFLEHQQPVWRPQRGLPERAVSVLRAWLFEHFLHPYPTDTDKLMLAKQTGLSR…
GmTALE64	Glyma.19G199500.1.Wm82.a2.v1	CDS	ATGGCGACATACTTTCATCATGGTAACTCCGAAATCCAATCGGGTGGCGCCGACGGACTCCAAACTCTTGTCCTCATGAACCCCGGCTACATCCACTACTCCGACGCGCCGCAGCAGCAGCAGCAGCAATCCTCACTCGCCGCCGGAAACCTCGTGTTTCTCAACCCTGCCGCGGTTGCCGGGGGCAACAACAACTCGTTTAACCCCCACGCGCCGCCCTCTCACACCCAACAATTCGTTGGGGTCCCTCTCCCTAATTCCCAAGACCTCAACCACCACTCCATGCACGCGCACCACGACGTCTCGGCCCTGCATGGCTTCCTGCCGCGCATGCAGTACAATCCCTGGAACGCGTTCGACCCCACCTCGGCGGCGCGTGAGACTCCACGCGCACAGCAG…
		Protein	MATYFHHGNSEIQSGGADGLQTLVLMNPGYIHYSDAPQQQQQQSSLAAGNLVFLNPAAVAGGNNNSFNPHAPPSHTQQFVGVPLPNSQDLNHHSMHAHHDVSALHGFLPRMQYNPWNAFDPTSAARETPRAQQGLSLGLGSFREGQAPAMSGDDLRVSGGSPSSASGVTNNGASGIHSVPLSSKYLKAAHELLEEVANVNNGIGTELRKKSGGQTRVIGESSAAGSGDGSVGGEGNGKRSSELSTAERQEIQMKKAKLIGMLDEVEQRYRQYQQQMEIVVSSFEQAAGIGSARTYTALALQTISKQFRCLKDAIAGQVRTANKSLGEEDCFGGKMEGSRLKYVDHHLRQQRALQQLGMIQHNAWRPQRGLPERSVSVLRAWLFEHFLHPYPKDSDKHML…
GmTALE65	Glyma.19G228300.2.Wm82.a2.v1	CDS	ATGGAAGCAGTTTACAGGTTGAAACCTCTTTTGGATGTGGTTAGAGTTGGGAACGCTACCACTTCTGAGATGCGTCTTGAATCAACGGCTAATTGTTACCTGCAGCTAGAAGCTCCTCAACCTCAAGAGAATAATAATGTAACCGACTCATCATCAGATATGTCGGATCGGATAATCAAGATCCAGATCGCCAATCACCCTCTTTATCCAGATTTACTCTCTGCATATATTGAATGCCAAAAGGTTGGAGCACCGCCAGAACTGGCATGCCTTCTTGAAGAAATAGGCCGAGAAAGCCACCGCATGAATGCTCGCCGTGAGATAGGGGAGGGCCCTGAACTTGACCACTTCATGGAAACATTCTGCCAAGTTCTTCATAGATACAAGGAGGAGTTGTCC…
		Protein	MEAVYRLKPLLDVVRVGNATTSEMRLESTANCYLQLEAPQPQENNNVTDSSSDMSDRIIKIQIANHPLYPDLLSAYIECQKVGAPPELACLLEEIGRESHRMNARREIGEGPELDHFMETFCQVLHRYKEELSRPFNEATLFLGDMESQLSNLCNETLTKSSDNNNRSDEVASGASEEELSCGEMEAFEDNVSSVTCPSDQRLKEMLLRKYSGHFSGLRKEFLKRRKKGKLPKDARMALMGWWNTHHRWPYPTEEEKVKLSEITGLDQKQINNWFINQRKRHWKPTEDMRFAVMDGLRGGGGGGIGGPMLF*
GmTALE66	Glyma.20G097500.2.Wm82.a2.v1	CDS	ATGGAAGATATTTACAAGATGAACCCTCTTCTGTCATGTCCCGGGGGTGATGTTGTTAGGGAGGTCAACGTCAACGTTAATTCTGCCATTGCAGCTTCCGCTTCTGAATTGAATCTTGGACTGGTTGCTAACAACTTCTTTCAGCTGGAAGAACCCGAAAGTTCGGATATGTCGGATCGGTTCATCAAGACCCAGATCGCCACTCATCCTCTCTATCCAAATCTAGTATCCGCTTACATAGAATGCCGAAAGGTTGGAGCACCGCCAGAACTGGCTTCACTTCTTGAAGAAATAGCCCGTGAAAGCCACCCAACCGATGCTCTTCGAGAGATAGGAAATGATCCTGAGCTTGACGAGTTCATGGAGTCATACTGCGAAGTTCTTCATAGATACAAGCAG…
		Protein	MEDIYKMNPLLSCPGGDVVREVNVNVNSAIAASASELNLGLVANNFFQLEEPESSDMSDRFIKTQIATHPLYPNLVSAYIECRKVGAPPELASLLEEIARESHPTDALREIGNDPELDEFMESYCEVLHRYKQELSKPFNEATLFLCSIESQLSNLCKGTLTMPLNNNRSDEAAGISEDELSWEKVEAVDGDESSGPRPGDQELKEMLLRKYGGYLSSLRKEFLKKRKKGKLPKDARMILMDWWNTHYRWPYPTEEEKVQLSEMTGLDQKQINNWFINQRKRHWKPTEDMRFAIMDGVSGSGLGGPM*
GmTALE67	Glyma.U009200.2.Wm82.a2.v1	CDS	ATGGCAACGTACTTTCATGGCAGCACTTCAGAAACCCCTTCCTCCGCTGAAGGGTTGCAGACACTTTACCTTATGAATCCAAACTACGTAGTACCGTACTCTGACGCGGCACAACACCCAACGCAAAACATGCTCCTCGTCAATCCCAACAATAACACTAGTAACACTAGTTCCACTTCCACCAACGCGCTCAACCTTGGTAACTTCTCCCACGCGCCGCCACCTCCTTCTCCCAACAACAACCGTGAACACCATCATCATCACCTGACTGGGGTTACCATTCCCTCTTCAAACTTCCTCCTATCCAACGCCGCCGCCGACCCTGCTCGATCGTCGTTCCTCGGGCAACATGAATTCTCCGGTTTCCACAGTAGTGCTGCCGCCACCACAAGCACGGCG…
		Protein	MATYFHGSTSETPSSAEGLQTLYLMNPNYVVPYSDAAQHPTQNMLLVNPNNNTSNTSSTSTNALNLGNFSHAPPPPSPNNNREHHHHHLTGVTIPSSNFLLSNAAADPARSSFLGQHEFSGFHSSAAATTSTAAASRGNNYNLWGSIFDQSASNIMTSTTHTPSSNMGCVIGHSTQIGFHRPNHLSLSLSSQQTPYSSLSGETHAISLANRGGGGDDMRGMHNGVSSMHSVSLGSKYLKATQELLDEVVNVGKGIFKGEESMEGDKKEKMKGNIESSSWVGDGSSCGGGENNNNNDGGKQGVELSTAQRQELQMKKSKLVTMLDEVEQRYRQYHHQMQVVITSFEQAAGVGAAKSYTALALKTISKQFRCLKDAISSQIKTTSKTLGEDDCLGVKVEGS…
GmTALE68	Glyma.U039200.1.Wm82.a2.v1	CDS	ATGGAGGAATACACTAATAACAATCACTTGAGTGAAAACACAGGTCCTAGTCCAAGTACTCCAAGGCCAAATTTCTTGTACTCTTCAGCTAGTGGTGGAAACCATAATCATAATCATCATCAGCATCATAGCCATCACCACCACCATCAGTTTCCAATCAACACCTTTCATCTTCAATCGGGTGGATCAGATCATTGCTTTCAGTCTGATCAAGTGTCACCACACCATTCTGTGAAATCCGAAGCCAGCACTTCTCAGCTTCACGCTCCGATTTTCCACTACCCTTTAATGAGAGGAAATCTTCACAACACTATGCATCATCATCATCCTCAGCAACAACAAGGAGGGAGCCCAACTAGCTCCACTGGTGAAGTTGAAGCCATAAAAGCTAAAATCATT…
		Protein	MEEYTNNNHLSENTGPSPSTPRPNFLYSSASGGNHNHNHHQHHSHHHHHQFPINTFHLQSGGSDHCFQSDQVSPHHSVKSEASTSQLHAPIFHYPLMRGNLHNTMHHHHPQQQQGGSPTSSTGEVEAIKAKIIAHPQYSNLLEAYMDCQKIGATPEVVARMVAAKQEFEARQRSSVGSRETSKDPELDQFMEAYYDMLVKYREELTRPIQEAMDFMRRIETQLNMLCNGPVRILSDDKCEGAGSSEEDQDNSGGETELPEIDPRAEDRELKNHLLRKYSGYLSSLKQELSKKKKKGKLPKDARQKLLNWWELHYKWPYPSESEKVALAESTGLDQKQINNWFINQRKRHWKPSEDMQFMVMDGLHPQSATLYMDGHYMADGHYRLGP*
