# Supplementary material for: Genome-Wide Identification and Characterization of TALE Superfamily Genes in Soybean (Glycine max L.)
Source: Int J Mol Sci. 2021 Apr 16;22(8):4117. doi: 10.3390/ijms22084117 (PMC8073939; doi:10.3390/ijms22084117)
Supplement: Supplementary file 1 [file ijms-22-04117-s001.zip › Supplementary files/Table S3.xls]

## Sheet: Sheet1
Table S3 Corresponding names of 22 AtTALE genes in Arabidopsis
Gene name	Gene ID	TALE subfamily
AtATH1	AT4G32980.1	BEL1-like
AtBEL1	AT5G41410.1	BEL1-like
AtBLH1	AT2G35940.1	BEL1-like
AtBLH2	AT4G36870.1	BEL1-like
AtBLH3	AT1G75410.1	BEL1-like
AtBLH4	AT2G23760.1	BEL1-like
AtBLH5	AT2G27220.2	BEL1-like
AtBLH6	AT4G34610.1	BEL1-like
AtBLH7	AT2G16400.1	BEL1-like
AtBLH8	AT2G27990.1	BEL1-like
AtBLH9	AT5G02030.1	BEL1-like
AtBLH10	AT1G19700.1	BEL1-like
AtBLH11	AT1G75430.1	BEL1-like
AtKNAT1	AT4G08150.1	KNOX Class I
AtKNAT2	AT1G70510.1	KNOX Class I
AtKNAT3	AT5G25220.1	KNOX Class II
AtKNAT4	AT5G11060.1	KNOX Class II
AtKNAT5	AT4G32040.1	KNOX Class II
AtKNAT6	AT1G23380.2	KNOX Class I
AtKNAT7	AT1G62990.1	KNOX Class II
AtKNATM	AT1G14760.1	KNOX Class III
AtSTM	AT1G62360.1	KNOX Class I
