# Supplementary material for: Genome-Wide Identification and Characterization of TALE Superfamily Genes in Soybean (Glycine max L.)
Source: Int J Mol Sci. 2021 Apr 16;22(8):4117. doi: 10.3390/ijms22084117 (PMC8073939; doi:10.3390/ijms22084117)
Supplement: Supplementary file 1 [file ijms-22-04117-s001.zip › Supplementary files/Table S4.xls]

## Sheet: Sheet1
Table S4 Analyses and distributions of conserved motifs in soybean TALE proteins from the MEME website
Motif	E-value	Sites	Width	Best possible match sequences				Domain subordination
1	1.3e-2026	64	40	PYPTDSDKHMLAEQTGLDRKQVSNWFINARVRLWKPMVEE				Homeobox_KN
2	1.3e-1094	31	50	MLDEVDRRYRQYHHQMQIVVSSFEMVAGLGAAKPYTALALKTISKHFRCL				POX
3	4.6e-940	46	29	ZQLAWRPQRGLPERSVSVLRAWLFEHFLH				Homeobox_KN
4	2.4e-651	32	41	FMEAYCEMLEKYQQELRVPFMEAVMFLWRIEQQLQSLTGVS				KNOX2
5	3.5e-561	17	50	DRELKDQLLRKYSGYLGSLKKEFSKKKKKGKLPKEARQQLLEWWNRHYKW				ELK
6	2.9e-552	33	31	RAIKAKIAAHPLYEQLLSAYVSCLKVGAPPE				KNOX1
7	7.1e-342	30	29	GYASVLKNSKYLKAAQELLDEVCSVGKGI				POX
8	2.8e-285	22	29	EEDCLGTKGETPRLKYVDQQLRQQRALQQ				Homeobox_KN
9	1.3e-276	12	34	VPTESERSLMERVRQELKHELKQGYKEKIVDIRE				ELK
10	2.2e-201	28	29	NNGSSGKKSSELSTAERQELQMKKTKLLS				POX
