# Supplementary material for: Genome-Wide Identification and Characterization of TALE Superfamily Genes in Soybean (Glycine max L.)
Source: Int J Mol Sci. 2021 Apr 16;22(8):4117. doi: 10.3390/ijms22084117 (PMC8073939; doi:10.3390/ijms22084117)
Supplement: Supplementary file 1 [file ijms-22-04117-s001.zip › Supplementary files/Table S6.xls]

## Sheet: Sheet1
Table S6 Tandemly and segmentally duplicated GmTALE gene pairs
Gene name	Gene ID	Gene name	Gene ID	Duplication type
GmTALE15	Glyma.04G029100.4.Wm82.a2.v1	GmTALE16	Glyma.04G029200.1.Wm82.a2.v1	Tandem duplication
GmTALE24	Glyma.06G029100.2.Wm82.a2.v1	GmTALE25	Glyma.06G029200.1.Wm82.a2.v1	Tandem duplication
GmTALE7	Glyma.02G060000.1.Wm82.a2.v1	GmTALE3	Glyma.01G179900.2.Wm82.a2.v1	Segmental duplication
GmTALE6	Glyma.02G036900.1.Wm82.a2.v1	GmTALE1	Glyma.01G028300.1.Wm82.a2.v1	Segmental duplication
GmTALE11	Glyma.03G070900.1.Wm82.a2.v1	GmTALE2	Glyma.01G104200.1.Wm82.a2.v1	Segmental duplication
GmTALE20	Glyma.04G185100.1.Wm82.a2.v1	GmTALE1	Glyma.01G028300.1.Wm82.a2.v1	Segmental duplication
GmTALE22	Glyma.05G210300.1.Wm82.a2.v1	GmTALE5	Glyma.01G221500.3.Wm82.a2.v1	Segmental duplication
GmTALE21	Glyma.05G050600.1.Wm82.a2.v1	GmTALE4	Glyma.01G214800.1.Wm82.a2.v1	Segmental duplication
GmTALE32	Glyma.08G284300.1.Wm82.a2.v1	GmTALE1	Glyma.01G028300.1.Wm82.a2.v1	Segmental duplication
GmTALE31	Glyma.08G016900.1.Wm82.a2.v1	GmTALE5	Glyma.01G221500.3.Wm82.a2.v1	Segmental duplication
GmTALE39	Glyma.11G062300.1.Wm82.a2.v1	GmTALE3	Glyma.01G179900.2.Wm82.a2.v1	Segmental duplication
GmTALE38	Glyma.11G027100.1.Wm82.a2.v1	GmTALE4	Glyma.01G214800.1.Wm82.a2.v1	Segmental duplication
GmTALE37	Glyma.11G022200.1.Wm82.a2.v1	GmTALE5	Glyma.01G221500.3.Wm82.a2.v1	Segmental duplication
GmTALE54	Glyma.16G142800.1.Wm82.a2.v1	GmTALE3	Glyma.01G179900.2.Wm82.a2.v1	Segmental duplication
GmTALE57	Glyma.17G132600.1.Wm82.a2.v1	GmTALE4	Glyma.01G214800.1.Wm82.a2.v1	Segmental duplication
GmTALE62	Glyma.18G141200.1.Wm82.a2.v1	GmTALE1	Glyma.01G028300.1.Wm82.a2.v1	Segmental duplication
GmTALE12	Glyma.03G202300.1.Wm82.a2.v1	GmTALE9	Glyma.02G196500.3.Wm82.a2.v1	Segmental duplication
GmTALE20	Glyma.04G185100.1.Wm82.a2.v1	GmTALE6	Glyma.02G036900.1.Wm82.a2.v1	Segmental duplication
GmTALE29	Glyma.07G172500.1.Wm82.a2.v1	GmTALE8	Glyma.02G086400.1.Wm82.a2.v1	Segmental duplication
GmTALE32	Glyma.08G284300.1.Wm82.a2.v1	GmTALE6	Glyma.02G036900.1.Wm82.a2.v1	Segmental duplication
GmTALE35	Glyma.10G081700.2.Wm82.a2.v1	GmTALE9	Glyma.02G196500.3.Wm82.a2.v1	Segmental duplication
GmTALE39	Glyma.11G062300.1.Wm82.a2.v1	GmTALE7	Glyma.02G060000.1.Wm82.a2.v1	Segmental duplication
GmTALE48	Glyma.14G047000.1.Wm82.a2.v1	GmTALE10	Glyma.02G269900.1.Wm82.a2.v1	Segmental duplication
GmTALE54	Glyma.16G142800.1.Wm82.a2.v1	GmTALE7	Glyma.02G060000.1.Wm82.a2.v1	Segmental duplication
GmTALE62	Glyma.18G141200.1.Wm82.a2.v1	GmTALE6	Glyma.02G036900.1.Wm82.a2.v1	Segmental duplication
GmTALE64	Glyma.19G199500.1.Wm82.a2.v1	GmTALE9	Glyma.02G196500.3.Wm82.a2.v1	Segmental duplication
GmTALE35	Glyma.10G081700.2.Wm82.a2.v1	GmTALE12	Glyma.03G202300.1.Wm82.a2.v1	Segmental duplication
GmTALE36	Glyma.10G147000.1.Wm82.a2.v1	GmTALE13	Glyma.03G231100.1.Wm82.a2.v1	Segmental duplication
GmTALE42	Glyma.12G094800.1.Wm82.a2.v1	GmTALE12	Glyma.03G202300.1.Wm82.a2.v1	Segmental duplication
GmTALE46	Glyma.13G312900.1.Wm82.a2.v1	GmTALE12	Glyma.03G202300.1.Wm82.a2.v1	Segmental duplication
GmTALE64	Glyma.19G199500.1.Wm82.a2.v1	GmTALE12	Glyma.03G202300.1.Wm82.a2.v1	Segmental duplication
GmTALE65	Glyma.19G228300.2.Wm82.a2.v1	GmTALE13	Glyma.03G231100.1.Wm82.a2.v1	Segmental duplication
GmTALE66	Glyma.20G097500.2.Wm82.a2.v1	GmTALE13	Glyma.03G231100.1.Wm82.a2.v1	Segmental duplication
GmTALE23	Glyma.06G009500.1.Wm82.a2.v1	GmTALE14	Glyma.04G009600.2.Wm82.a2.v1	Segmental duplication
GmTALE24	Glyma.06G029100.2.Wm82.a2.v1	GmTALE15	Glyma.04G029100.4.Wm82.a2.v1	Segmental duplication
GmTALE26	Glyma.06G051600.1.Wm82.a2.v1	GmTALE18	Glyma.04G050800.1.Wm82.a2.v1	Segmental duplication
GmTALE27	Glyma.06G065200.1.Wm82.a2.v1	GmTALE19	Glyma.04G064100.1.Wm82.a2.v1	Segmental duplication
GmTALE24	Glyma.06G029100.2.Wm82.a2.v1	GmTALE14	Glyma.04G009600.2.Wm82.a2.v1	Segmental duplication
GmTALE32	Glyma.08G284300.1.Wm82.a2.v1	GmTALE20	Glyma.04G185100.1.Wm82.a2.v1	Segmental duplication
GmTALE49	Glyma.14G070700.1.Wm82.a2.v1	GmTALE15	Glyma.04G029100.4.Wm82.a2.v1	Segmental duplication
GmTALE50	Glyma.14G091200.1.Wm82.a2.v1	GmTALE17	Glyma.04G049500.1.Wm82.a2.v1	Segmental duplication
GmTALE51	Glyma.14G112400.1.Wm82.a2.v1	GmTALE19	Glyma.04G064100.1.Wm82.a2.v1	Segmental duplication
GmTALE60	Glyma.17G254000.1.Wm82.a2.v1	GmTALE15	Glyma.04G029100.4.Wm82.a2.v1	Segmental duplication
GmTALE59	Glyma.17G230000.4.Wm82.a2.v1	GmTALE18	Glyma.04G050800.1.Wm82.a2.v1	Segmental duplication
GmTALE58	Glyma.17G215500.1.Wm82.a2.v1	GmTALE19	Glyma.04G064100.1.Wm82.a2.v1	Segmental duplication
GmTALE68	Glyma.U039200.1.Wm82.a2.v1	GmTALE17	Glyma.04G049500.1.Wm82.a2.v1	Segmental duplication
GmTALE31	Glyma.08G016900.1.Wm82.a2.v1	GmTALE22	Glyma.05G210300.1.Wm82.a2.v1	Segmental duplication
GmTALE38	Glyma.11G027100.1.Wm82.a2.v1	GmTALE21	Glyma.05G050600.1.Wm82.a2.v1	Segmental duplication
GmTALE37	Glyma.11G022200.1.Wm82.a2.v1	GmTALE22	Glyma.05G210300.1.Wm82.a2.v1	Segmental duplication
GmTALE57	Glyma.17G132600.1.Wm82.a2.v1	GmTALE21	Glyma.05G050600.1.Wm82.a2.v1	Segmental duplication
GmTALE49	Glyma.14G070700.1.Wm82.a2.v1	GmTALE24	Glyma.06G029100.2.Wm82.a2.v1	Segmental duplication
GmTALE51	Glyma.14G112400.1.Wm82.a2.v1	GmTALE27	Glyma.06G065200.1.Wm82.a2.v1	Segmental duplication
GmTALE60	Glyma.17G254000.1.Wm82.a2.v1	GmTALE24	Glyma.06G029100.2.Wm82.a2.v1	Segmental duplication
GmTALE59	Glyma.17G230000.4.Wm82.a2.v1	GmTALE26	Glyma.06G051600.1.Wm82.a2.v1	Segmental duplication
GmTALE58	Glyma.17G215500.1.Wm82.a2.v1	GmTALE27	Glyma.06G065200.1.Wm82.a2.v1	Segmental duplication
GmTALE60	Glyma.17G254000.1.Wm82.a2.v1	GmTALE23	Glyma.06G009500.1.Wm82.a2.v1	Segmental duplication
GmTALE33	Glyma.09G007500.1.Wm82.a2.v1	GmTALE30	Glyma.07G263600.1.Wm82.a2.v1	Segmental duplication
GmTALE52	Glyma.15G111900.1.Wm82.a2.v1	GmTALE30	Glyma.07G263600.1.Wm82.a2.v1	Segmental duplication
GmTALE55	Glyma.17G010200.1.Wm82.a2.v1	GmTALE30	Glyma.07G263600.1.Wm82.a2.v1	Segmental duplication
GmTALE37	Glyma.11G022200.1.Wm82.a2.v1	GmTALE31	Glyma.08G016900.1.Wm82.a2.v1	Segmental duplication
GmTALE62	Glyma.18G141200.1.Wm82.a2.v1	GmTALE32	Glyma.08G284300.1.Wm82.a2.v1	Segmental duplication
GmTALE52	Glyma.15G111900.1.Wm82.a2.v1	GmTALE33	Glyma.09G007500.1.Wm82.a2.v1	Segmental duplication
GmTALE53	Glyma.15G202200.1.Wm82.a2.v1	GmTALE34	Glyma.09G095700.1.Wm82.a2.v1	Segmental duplication
GmTALE56	Glyma.17G104800.1.Wm82.a2.v1	GmTALE34	Glyma.09G095700.1.Wm82.a2.v1	Segmental duplication
GmTALE55	Glyma.17G010200.1.Wm82.a2.v1	GmTALE33	Glyma.09G007500.1.Wm82.a2.v1	Segmental duplication
GmTALE44	Glyma.12G188800.1.Wm82.a2.v1	GmTALE35	Glyma.10G081700.2.Wm82.a2.v1	Segmental duplication
GmTALE46	Glyma.13G312900.1.Wm82.a2.v1	GmTALE35	Glyma.10G081700.2.Wm82.a2.v1	Segmental duplication
GmTALE64	Glyma.19G199500.1.Wm82.a2.v1	GmTALE35	Glyma.10G081700.2.Wm82.a2.v1	Segmental duplication
GmTALE65	Glyma.19G228300.2.Wm82.a2.v1	GmTALE36	Glyma.10G147000.1.Wm82.a2.v1	Segmental duplication
GmTALE66	Glyma.20G097500.2.Wm82.a2.v1	GmTALE36	Glyma.10G147000.1.Wm82.a2.v1	Segmental duplication
GmTALE41	Glyma.12G077800.1.Wm82.a2.v1	GmTALE40	Glyma.11G196300.3.Wm82.a2.v1	Segmental duplication
GmTALE43	Glyma.12G176400.2.Wm82.a2.v1	GmTALE40	Glyma.11G196300.3.Wm82.a2.v1	Segmental duplication
GmTALE47	Glyma.13G324200.3.Wm82.a2.v1	GmTALE40	Glyma.11G196300.3.Wm82.a2.v1	Segmental duplication
GmTALE54	Glyma.16G142800.1.Wm82.a2.v1	GmTALE39	Glyma.11G062300.1.Wm82.a2.v1	Segmental duplication
GmTALE57	Glyma.17G132600.1.Wm82.a2.v1	GmTALE38	Glyma.11G027100.1.Wm82.a2.v1	Segmental duplication
GmTALE43	Glyma.12G176400.2.Wm82.a2.v1	GmTALE41	Glyma.12G077800.1.Wm82.a2.v1	Segmental duplication
GmTALE44	Glyma.12G188800.1.Wm82.a2.v1	GmTALE42	Glyma.12G094800.1.Wm82.a2.v1	Segmental duplication
GmTALE47	Glyma.13G324200.3.Wm82.a2.v1	GmTALE43	Glyma.12G176400.2.Wm82.a2.v1	Segmental duplication
GmTALE46	Glyma.13G312900.1.Wm82.a2.v1	GmTALE44	Glyma.12G188800.1.Wm82.a2.v1	Segmental duplication
GmTALE47	Glyma.13G324200.3.Wm82.a2.v1	GmTALE41	Glyma.12G077800.1.Wm82.a2.v1	Segmental duplication
GmTALE46	Glyma.13G312900.1.Wm82.a2.v1	GmTALE42	Glyma.12G094800.1.Wm82.a2.v1	Segmental duplication
GmTALE67	Glyma.U009200.2.Wm82.a2.v1	GmTALE42	Glyma.12G094800.1.Wm82.a2.v1	Segmental duplication
GmTALE67	Glyma.U009200.2.Wm82.a2.v1	GmTALE44	Glyma.12G188800.1.Wm82.a2.v1	Segmental duplication
GmTALE53	Glyma.15G202200.1.Wm82.a2.v1	GmTALE45	Glyma.13G157300.1.Wm82.a2.v1	Segmental duplication
GmTALE56	Glyma.17G104800.1.Wm82.a2.v1	GmTALE45	Glyma.13G157300.1.Wm82.a2.v1	Segmental duplication
GmTALE64	Glyma.19G199500.1.Wm82.a2.v1	GmTALE46	Glyma.13G312900.1.Wm82.a2.v1	Segmental duplication
GmTALE67	Glyma.U009200.2.Wm82.a2.v1	GmTALE46	Glyma.13G312900.1.Wm82.a2.v1	Segmental duplication
GmTALE58	Glyma.17G215500.1.Wm82.a2.v1	GmTALE51	Glyma.14G112400.1.Wm82.a2.v1	Segmental duplication
GmTALE60	Glyma.17G254000.1.Wm82.a2.v1	GmTALE49	Glyma.14G070700.1.Wm82.a2.v1	Segmental duplication
GmTALE68	Glyma.U039200.1.Wm82.a2.v1	GmTALE50	Glyma.14G091200.1.Wm82.a2.v1	Segmental duplication
GmTALE55	Glyma.17G010200.1.Wm82.a2.v1	GmTALE52	Glyma.15G111900.1.Wm82.a2.v1	Segmental duplication
GmTALE56	Glyma.17G104800.1.Wm82.a2.v1	GmTALE53	Glyma.15G202200.1.Wm82.a2.v1	Segmental duplication
GmTALE66	Glyma.20G097500.2.Wm82.a2.v1	GmTALE65	Glyma.19G228300.2.Wm82.a2.v1	Segmental duplication
