# Supplementary material for: Genome-Wide Identification and Characterization of TALE Superfamily Genes in Soybean (Glycine max L.)
Source: Int J Mol Sci. 2021 Apr 16;22(8):4117. doi: 10.3390/ijms22084117 (PMC8073939; doi:10.3390/ijms22084117)
Supplement: Supplementary file 1 [file ijms-22-04117-s001.zip › Supplementary files/Table S7.xls]

## Sheet: G.max-A.thaliana
Table S7 One-to-one orthologous relationships between Glycine max and Arabidopsis thaliana
GmTALE gene name	GmTALE gene ID	AtTALE gene ID	Ka	Ks	Ka/Ks	Selection pressure
GmTALE1	Glyma.01G028300.1.Wm82.a2.v1	AT1G23380.2.TAIR10	0.202818	3.45562	0.0586923	Purifying selection
GmTALE1	Glyma.01G028300.1.Wm82.a2.v1	AT1G70510.1.TAIR10	0.226914	NaN	NaN	NaN
GmTALE2	Glyma.01G104200.1.Wm82.a2.v1	AT5G02030.1.TAIR10	0.425229	NaN	NaN	NaN
GmTALE3	Glyma.01G179900.2.Wm82.a2.v1	AT4G36870.1.TAIR10	0.394631	2.64374	0.14927	Purifying selection
GmTALE4	Glyma.01G214800.1.Wm82.a2.v1	AT1G62990.1.TAIR10	0.128022	NaN	NaN	NaN
GmTALE5	Glyma.01G221500.3.Wm82.a2.v1	AT5G41410.1.TAIR10	0.418577	NaN	NaN	NaN
GmTALE6	Glyma.02G036900.1.Wm82.a2.v1	AT1G70510.1.TAIR10	0.234606	4.55909	0.051459	Purifying selection
GmTALE6	Glyma.02G036900.1.Wm82.a2.v1	AT1G23380.2.TAIR10	0.204837	NaN	NaN	NaN
GmTALE7	Glyma.02G060000.1.Wm82.a2.v1	AT2G23760.1.TAIR10	0.306171	2.95404	0.103645	Purifying selection
GmTALE7	Glyma.02G060000.1.Wm82.a2.v1	AT4G36870.1.TAIR10	0.338259	NaN	NaN	NaN
GmTALE9	Glyma.02G196500.3.Wm82.a2.v1	AT2G35940.1.TAIR10	0.304387	NaN	NaN	NaN
GmTALE12	Glyma.03G202300.1.Wm82.a2.v1	AT2G35940.1.TAIR10	0.327433	4.26673	0.0767411	Purifying selection
GmTALE14	Glyma.04G009600.2.Wm82.a2.v1	AT4G34610.1.TAIR10	0.426088	5.28499	0.0806223	Purifying selection
GmTALE14	Glyma.04G009600.2.Wm82.a2.v1	AT2G16400.1.TAIR10	0.458138	3.67273	0.124741	Purifying selection
GmTALE14	Glyma.04G009600.2.Wm82.a2.v1	AT1G19700.1.TAIR10	0.555662	3.01727	0.18416	Purifying selection
GmTALE14	Glyma.04G009600.2.Wm82.a2.v1	AT1G75410.1.TAIR10	0.564516	2.20894	0.255559	Purifying selection
GmTALE15	Glyma.04G029100.4.Wm82.a2.v1	AT1G19700.1.TAIR10	0.512934	NaN	NaN	NaN
GmTALE18	Glyma.04G050800.1.Wm82.a2.v1	AT4G32980.1.TAIR10	0.529222	2.17604	0.243204	Purifying selection
GmTALE19	Glyma.04G064100.1.Wm82.a2.v1	AT5G25220.1.TAIR10	0.159691	2.44893	0.0652086	Purifying selection
GmTALE19	Glyma.04G064100.1.Wm82.a2.v1	AT5G11060.1.TAIR10	0.202274	1.79758	0.112526	Purifying selection
GmTALE19	Glyma.04G064100.1.Wm82.a2.v1	AT4G32040.1.TAIR10	0.267479	NaN	NaN	NaN
GmTALE20	Glyma.04G185100.1.Wm82.a2.v1	AT1G70510.1.TAIR10	0.423676	3.34241	0.126758	Purifying selection
GmTALE20	Glyma.04G185100.1.Wm82.a2.v1	AT1G23380.2.TAIR10	0.381944	2.09157	0.182612	Purifying selection
GmTALE21	Glyma.05G050600.1.Wm82.a2.v1	AT1G62990.1.TAIR10	0.153596	NaN	NaN	NaN
GmTALE22	Glyma.05G210300.1.Wm82.a2.v1	AT5G41410.1.TAIR10	0.449584	NaN	NaN	NaN
GmTALE23	Glyma.06G009500.1.Wm82.a2.v1	AT2G16400.1.TAIR10	0.455256	2.7299	0.166766	Purifying selection
GmTALE23	Glyma.06G009500.1.Wm82.a2.v1	AT1G19700.1.TAIR10	0.583728	2.40352	0.242864	Purifying selection
GmTALE23	Glyma.06G009500.1.Wm82.a2.v1	AT1G75410.1.TAIR10	0.606286	1.97891	0.306373	Purifying selection
GmTALE23	Glyma.06G009500.1.Wm82.a2.v1	AT4G34610.1.TAIR10	0.395326	NaN	NaN	NaN
GmTALE24	Glyma.06G029100.2.Wm82.a2.v1	AT1G19700.1.TAIR10	0.515684	NaN	NaN	NaN
GmTALE26	Glyma.06G051600.1.Wm82.a2.v1	AT4G32980.1.TAIR10	0.517621	2.49223	0.207694	Purifying selection
GmTALE27	Glyma.06G065200.1.Wm82.a2.v1	AT5G25220.1.TAIR10	0.164168	1.92894	0.0851081	Purifying selection
GmTALE27	Glyma.06G065200.1.Wm82.a2.v1	AT5G11060.1.TAIR10	0.180925	1.53525	0.117847	Purifying selection
GmTALE27	Glyma.06G065200.1.Wm82.a2.v1	AT4G32040.1.TAIR10	0.264029	NaN	NaN	NaN
GmTALE30	Glyma.07G263600.1.Wm82.a2.v1	AT1G62360.1.TAIR10	0.253198	2.30978	0.10962	Purifying selection
GmTALE31	Glyma.08G016900.1.Wm82.a2.v1	AT5G41410.1.TAIR10	0.448034	NaN	NaN	NaN
GmTALE32	Glyma.08G284300.1.Wm82.a2.v1	AT1G23380.2.TAIR10	0.208686	NaN	NaN	NaN
GmTALE32	Glyma.08G284300.1.Wm82.a2.v1	AT1G70510.1.TAIR10	0.250963	NaN	NaN	NaN
GmTALE33	Glyma.09G007500.1.Wm82.a2.v1	AT1G62360.1.TAIR10	0.227807	2.10587	0.108177	Purifying selection
GmTALE35	Glyma.10G081700.2.Wm82.a2.v1	AT2G35940.1.TAIR10	0.293002	NaN	NaN	NaN
GmTALE37	Glyma.11G022200.1.Wm82.a2.v1	AT5G41410.1.TAIR10	0.434573	NaN	NaN	NaN
GmTALE38	Glyma.11G027100.1.Wm82.a2.v1	AT1G62990.1.TAIR10	0.111259	4.78982	0.0232282	Purifying selection
GmTALE39	Glyma.11G062300.1.Wm82.a2.v1	AT4G36870.1.TAIR10	0.369742	NaN	NaN	NaN
GmTALE40	Glyma.11G196300.3.Wm82.a2.v1	AT2G27990.1.TAIR10	0.595926	4.11249	0.144907	Purifying selection
GmTALE41	Glyma.12G077800.1.Wm82.a2.v1	AT2G27990.1.TAIR10	0.612183	4.49305	0.136251	Purifying selection
GmTALE42	Glyma.12G094800.1.Wm82.a2.v1	AT2G35940.1.TAIR10	0.468685	NaN	NaN	NaN
GmTALE43	Glyma.12G176400.2.Wm82.a2.v1	AT2G27990.1.TAIR10	0.551262	2.1208	0.259931	Purifying selection
GmTALE44	Glyma.12G188800.1.Wm82.a2.v1	AT2G35940.1.TAIR10	0.347409	NaN	NaN	NaN
GmTALE46	Glyma.13G312900.1.Wm82.a2.v1	AT2G35940.1.TAIR10	0.432185	NaN	NaN	NaN
GmTALE47	Glyma.13G324200.3.Wm82.a2.v1	AT2G27990.1.TAIR10	0.576043	2.93993	0.195938	Purifying selection
GmTALE51	Glyma.14G112400.1.Wm82.a2.v1	AT5G25220.1.TAIR10	0.1946	1.90676	0.102058	Purifying selection
GmTALE51	Glyma.14G112400.1.Wm82.a2.v1	AT5G11060.1.TAIR10	0.20891	1.53277	0.136296	Purifying selection
GmTALE51	Glyma.14G112400.1.Wm82.a2.v1	AT4G32040.1.TAIR10	0.271052	NaN	NaN	NaN
GmTALE52	Glyma.15G111900.1.Wm82.a2.v1	AT1G62360.1.TAIR10	0.2481	2.1898	0.113298	Purifying selection
GmTALE54	Glyma.16G142800.1.Wm82.a2.v1	AT2G23760.1.TAIR10	0.320612	3.31241	0.096791	Purifying selection
GmTALE54	Glyma.16G142800.1.Wm82.a2.v1	AT4G36870.1.TAIR10	0.379104	NaN	NaN	NaN
GmTALE55	Glyma.17G010200.1.Wm82.a2.v1	AT1G62360.1.TAIR10	0.134053	3.05248	0.0439162	Purifying selection
GmTALE57	Glyma.17G132600.1.Wm82.a2.v1	AT1G62990.1.TAIR10	0.138855	NaN	NaN	NaN
GmTALE58	Glyma.17G215500.1.Wm82.a2.v1	AT5G25220.1.TAIR10	0.200831	2.07502	0.0967847	Purifying selection
GmTALE58	Glyma.17G215500.1.Wm82.a2.v1	AT5G11060.1.TAIR10	0.232132	1.51727	0.152993	Purifying selection
GmTALE58	Glyma.17G215500.1.Wm82.a2.v1	AT4G32040.1.TAIR10	0.256604	NaN	NaN	NaN
GmTALE59	Glyma.17G230000.4.Wm82.a2.v1	AT4G32980.1.TAIR10	0.473841	3.8701	0.122436	Purifying selection
GmTALE62	Glyma.18G141200.1.Wm82.a2.v1	AT1G70510.1.TAIR10	0.271716	NaN	NaN	NaN
GmTALE62	Glyma.18G141200.1.Wm82.a2.v1	AT1G23380.2.TAIR10	0.232462	NaN	NaN	NaN
GmTALE63	Glyma.18G189700.1.Wm82.a2.v1	AT5G02030.1.TAIR10	0.444804	NaN	NaN	NaN
GmTALE64	Glyma.19G199500.1.Wm82.a2.v1	AT2G35940.1.TAIR10	0.316469	2.73732	0.115612	Purifying selection
NaN: No result.

## Sheet: G.max-G.soja
Table S7 One-to-one orthologous relationships between Glycine max and Glycine soja
GmTALE gene name	GmTALE gene ID	GsTALE gene ID	Ka	Ks	Ka/Ks	Selection pressure
GmTALE1	Glyma.01G028300.1.Wm82.a2.v1	GlysoPI483463.02G033100.1.v1.1	0.0239513	0.134649	0.17788	Purifying selection
GmTALE1	Glyma.01G028300.1.Wm82.a2.v1	GlysoPI483463.08G250400.1.v1.1	0.118837	0.579412	0.2051	Purifying selection
GmTALE1	Glyma.01G028300.1.Wm82.a2.v1	GlysoPI483463.18G110300.1.v1.1	0.158152	0.604601	0.261581	Purifying selection
GmTALE1	Glyma.01G028300.1.Wm82.a2.v1	GlysoPI483463.01G026500.1.v1.1	0.00138408	0	NaN	NaN
GmTALE2	Glyma.01G104200.1.Wm82.a2.v1	GlysoPI483463.03G054400.1.v1.1	0.0174564	0.146972	0.118773	Purifying selection
GmTALE2	Glyma.01G104200.1.Wm82.a2.v1	GlysoPI483463.01G080200.1.v1.1	0	0	NaN	NaN
GmTALE3	Glyma.01G179900.2.Wm82.a2.v1	GlysoPI483463.01G142400.1.v1.1	0	0.00201342	0	Purifying selection
GmTALE3	Glyma.01G179900.2.Wm82.a2.v1	GlysoPI483463.11G057300.1.v1.1	0.0189334	0.128991	0.14678	Purifying selection
GmTALE3	Glyma.01G179900.2.Wm82.a2.v1	GlysoPI483463.16G112900.1.v1.1	0.139955	0.896812	0.156059	Purifying selection
GmTALE3	Glyma.01G179900.2.Wm82.a2.v1	GlysoPI483463.02G053300.1.v1.1	0.138721	0.786733	0.176325	Purifying selection
GmTALE4	Glyma.01G214800.1.Wm82.a2.v1	GlysoPI483463.17G122200.1.v1.1	0.0398272	0.673701	0.059117	Purifying selection
GmTALE4	Glyma.01G214800.1.Wm82.a2.v1	GlysoPI483463.05G045800.1.v1.1	0.040805	0.681842	0.0598453	Purifying selection
GmTALE4	Glyma.01G214800.1.Wm82.a2.v1	GlysoPI483463.11G024600.1.v1.1	0.0123555	0.130119	0.0949554	Purifying selection
GmTALE4	Glyma.01G214800.1.Wm82.a2.v1	GlysoPI483463.01G174600.1.v1.1	0.00304956	0.0218396	0.139635	Purifying selection
GmTALE5	Glyma.01G221500.3.Wm82.a2.v1	GlysoPI483463.11G020100.1.v1.1	0.02148	0.129692	0.165623	Purifying selection
GmTALE5	Glyma.01G221500.3.Wm82.a2.v1	GlysoPI483463.08G016000.1.v1.1	0.149148	0.720518	0.207001	Purifying selection
GmTALE5	Glyma.01G221500.3.Wm82.a2.v1	GlysoPI483463.05G178600.1.v1.1	0.178368	0.787588	0.226474	Purifying selection
GmTALE5	Glyma.01G221500.3.Wm82.a2.v1	GlysoPI483463.01G180200.1.v1.1	0	0	NaN	NaN
GmTALE6	Glyma.02G036900.1.Wm82.a2.v1	GlysoPI483463.02G033100.1.v1.1	0	0.014988	0	Purifying selection
GmTALE6	Glyma.02G036900.1.Wm82.a2.v1	GlysoPI483463.01G026500.1.v1.1	0.0253843	0.134649	0.188523	Purifying selection
GmTALE6	Glyma.02G036900.1.Wm82.a2.v1	GlysoPI483463.18G110300.1.v1.1	0.15366	0.642224	0.239262	Purifying selection
GmTALE6	Glyma.02G036900.1.Wm82.a2.v1	GlysoPI483463.08G250400.1.v1.1	0.148079	0.57405	0.257955	Purifying selection
GmTALE7	Glyma.02G060000.1.Wm82.a2.v1	GlysoPI483463.16G112900.1.v1.1	0.0288254	0.193366	0.149071	Purifying selection
GmTALE7	Glyma.02G060000.1.Wm82.a2.v1	GlysoPI483463.01G142400.1.v1.1	0.141832	0.903778	0.156932	Purifying selection
GmTALE7	Glyma.02G060000.1.Wm82.a2.v1	GlysoPI483463.11G057300.1.v1.1	0.161916	0.945675	0.171218	Purifying selection
GmTALE7	Glyma.02G060000.1.Wm82.a2.v1	GlysoPI483463.02G053300.1.v1.1	0.0135248	0.0268335	0.504025	Purifying selection
GmTALE8	Glyma.02G086400.1.Wm82.a2.v1	GlysoPI483463.07G143300.1.v1.1	0.031689	0.0556957	0.568967	Purifying selection
GmTALE8	Glyma.02G086400.1.Wm82.a2.v1	GlysoPI483463.02G076000.1.v1.1	0.0032591	0	NaN	NaN
GmTALE9	Glyma.02G196500.3.Wm82.a2.v1	GlysoPI483463.02G162000.1.v1.1	0	0.00435889	0	Purifying selection
GmTALE9	Glyma.02G196500.3.Wm82.a2.v1	GlysoPI483463.10G072400.1.v1.1	0.0267229	0.209902	0.127311	Purifying selection
GmTALE9	Glyma.02G196500.3.Wm82.a2.v1	GlysoPI483463.03G163200.1.v1.1	0.136361	0.735282	0.185454	Purifying selection
GmTALE9	Glyma.02G196500.3.Wm82.a2.v1	GlysoPI483463.19G162300.1.v1.1	0.13254	0.70521	0.187944	Purifying selection
GmTALE10	Glyma.02G269900.1.Wm82.a2.v1	GlysoPI483463.14G040800.1.v1.1	0.147126	0.325508	0.451989	Purifying selection
GmTALE10	Glyma.02G269900.1.Wm82.a2.v1	GlysoPI483463.02G225800.1.v1.1	0.129678	0.218522	0.593432	Purifying selection
GmTALE11	Glyma.03G070900.1.Wm82.a2.v1	GlysoPI483463.01G080200.1.v1.1	0.0174564	0.146972	0.118773	Purifying selection
GmTALE11	Glyma.03G070900.1.Wm82.a2.v1	GlysoPI483463.03G054400.1.v1.1	0	0	NaN	NaN
GmTALE12	Glyma.03G202300.1.Wm82.a2.v1	GlysoPI483463.03G163200.1.v1.1	0	0.00215517	0	Purifying selection
GmTALE12	Glyma.03G202300.1.Wm82.a2.v1	GlysoPI483463.19G162300.1.v1.1	0.0219559	0.162408	0.13519	Purifying selection
GmTALE12	Glyma.03G202300.1.Wm82.a2.v1	GlysoPI483463.12G154300.1.v1.1	0.375011	2.38299	0.15737	Purifying selection
GmTALE12	Glyma.03G202300.1.Wm82.a2.v1	GlysoPI483463.02G162000.1.v1.1	0.136328	0.754278	0.18074	Purifying selection
GmTALE12	Glyma.03G202300.1.Wm82.a2.v1	GlysoPI483463.10G072400.1.v1.1	0.142613	0.781464	0.182495	Purifying selection
GmTALE13	Glyma.03G231100.1.Wm82.a2.v1	GlysoPI483463.19G188400.1.v1.1	0.0230566	0.146532	0.157349	Purifying selection
GmTALE13	Glyma.03G231100.1.Wm82.a2.v1	GlysoPI483463.20G068300.1.v1.1	0.164416	0.618806	0.265699	Purifying selection
GmTALE13	Glyma.03G231100.1.Wm82.a2.v1	GlysoPI483463.10G118900.1.v1.1	0.19542	0.612155	0.319233	Purifying selection
GmTALE13	Glyma.03G231100.1.Wm82.a2.v1	GlysoPI483463.03G190700.1.v1.1	0	0	NaN	NaN
GmTALE14	Glyma.04G009600.2.Wm82.a2.v1	GlysoPI483463.06G008500.1.v1.1	0.046998	0.0995125	0.472282	Purifying selection
GmTALE14	Glyma.04G009600.2.Wm82.a2.v1	GlysoPI483463.04G009200.1.v1.1	0.000649351	0	NaN	NaN
GmTALE15	Glyma.04G029100.4.Wm82.a2.v1	GlysoPI483463.04G027500.1.v1.1	0	0.00236873	0	Purifying selection
GmTALE15	Glyma.04G029100.4.Wm82.a2.v1	GlysoPI483463.17G217600.1.v1.1	0.150929	0.669687	0.225373	Purifying selection
GmTALE15	Glyma.04G029100.4.Wm82.a2.v1	GlysoPI483463.14G062600.1.v1.1	0.147041	0.651997	0.225524	Purifying selection
GmTALE15	Glyma.04G029100.4.Wm82.a2.v1	GlysoPI483463.06G026800.1.v1.1	0.0304993	0.120075	0.254001	Purifying selection
GmTALE17	Glyma.04G049500.1.Wm82.a2.v1	GlysoPI483463.17G197400.1.v1.1	0.121572	0.603339	0.201498	Purifying selection
GmTALE17	Glyma.04G049500.1.Wm82.a2.v1	GlysoPI483463.14G083900.1.v1.1	0.116697	0.534492	0.218332	Purifying selection
GmTALE17	Glyma.04G049500.1.Wm82.a2.v1	GlysoPI483463.04G045900.1.v1.1	0.00586685	0	NaN	NaN
GmTALE18	Glyma.04G050800.1.Wm82.a2.v1	GlysoPI483463.04G047300.1.v1.1	0	0.00256192	0	Purifying selection
GmTALE18	Glyma.04G050800.1.Wm82.a2.v1	GlysoPI483463.06G046500.1.v1.1	0.0469298	0.145873	0.321717	Purifying selection
GmTALE18	Glyma.04G050800.1.Wm82.a2.v1	GlysoPI483463.17G195500.1.v1.1	0.178729	0.541068	0.330327	Purifying selection
GmTALE19	Glyma.04G064100.1.Wm82.a2.v1	GlysoPI483463.04G059200.1.v1.1	0	0.00366973	0	Purifying selection
GmTALE19	Glyma.04G064100.1.Wm82.a2.v1	GlysoPI483463.17G182700.1.v1.1	0.116457	0.717077	0.162406	Purifying selection
GmTALE19	Glyma.04G064100.1.Wm82.a2.v1	GlysoPI483463.14G098900.1.v1.1	0.124051	0.718601	0.172628	Purifying selection
GmTALE19	Glyma.04G064100.1.Wm82.a2.v1	GlysoPI483463.06G059000.1.v1.1	0.0404722	0.145066	0.278992	Purifying selection
GmTALE20	Glyma.04G185100.1.Wm82.a2.v1	GlysoPI483463.08G250400.1.v1.1	0.370306	1.82657	0.202733	Purifying selection
GmTALE20	Glyma.04G185100.1.Wm82.a2.v1	GlysoPI483463.01G026500.1.v1.1	0.381403	NaN	NaN	NaN
GmTALE20	Glyma.04G185100.1.Wm82.a2.v1	GlysoPI483463.04G146600.1.v1.1	0.00459361	0	NaN	NaN
GmTALE21	Glyma.05G050600.1.Wm82.a2.v1	GlysoPI483463.11G024600.1.v1.1	0.0370348	0.671726	0.0551339	Purifying selection
GmTALE21	Glyma.05G050600.1.Wm82.a2.v1	GlysoPI483463.01G174600.1.v1.1	0.0423975	0.697422	0.0607917	Purifying selection
GmTALE21	Glyma.05G050600.1.Wm82.a2.v1	GlysoPI483463.17G122200.1.v1.1	0.00815528	0.121334	0.0672135	Purifying selection
GmTALE21	Glyma.05G050600.1.Wm82.a2.v1	GlysoPI483463.05G045800.1.v1.1	0	0	NaN	NaN
GmTALE22	Glyma.05G210300.1.Wm82.a2.v1	GlysoPI483463.01G180200.1.v1.1	0.178771	0.785194	0.227677	Purifying selection
GmTALE22	Glyma.05G210300.1.Wm82.a2.v1	GlysoPI483463.11G020100.1.v1.1	0.177303	0.759557	0.23343	Purifying selection
GmTALE22	Glyma.05G210300.1.Wm82.a2.v1	GlysoPI483463.08G016000.1.v1.1	0.0527464	0.117447	0.449106	Purifying selection
GmTALE22	Glyma.05G210300.1.Wm82.a2.v1	GlysoPI483463.05G178600.1.v1.1	0.00134544	0	NaN	NaN
GmTALE23	Glyma.06G009500.1.Wm82.a2.v1	GlysoPI483463.14G062600.1.v1.1	0.510714	2.78298	0.183513	Purifying selection
GmTALE23	Glyma.06G009500.1.Wm82.a2.v1	GlysoPI483463.04G009200.1.v1.1	0.0478282	0.0995612	0.48039	Purifying selection
GmTALE23	Glyma.06G009500.1.Wm82.a2.v1	GlysoPI483463.06G008500.1.v1.1	0.000770812	0	NaN	NaN
GmTALE24	Glyma.06G029100.2.Wm82.a2.v1	GlysoPI483463.06G026800.1.v1.1	0.00134454	0.00714008	0.188309	Purifying selection
GmTALE24	Glyma.06G029100.2.Wm82.a2.v1	GlysoPI483463.17G217600.1.v1.1	0.149234	0.694138	0.214992	Purifying selection
GmTALE24	Glyma.06G029100.2.Wm82.a2.v1	GlysoPI483463.14G062600.1.v1.1	0.151441	0.669598	0.226166	Purifying selection
GmTALE24	Glyma.06G029100.2.Wm82.a2.v1	GlysoPI483463.04G027500.1.v1.1	0.0291016	0.111721	0.260485	Purifying selection
GmTALE26	Glyma.06G051600.1.Wm82.a2.v1	GlysoPI483463.17G195500.1.v1.1	0.16689	0.600511	0.277914	Purifying selection
GmTALE26	Glyma.06G051600.1.Wm82.a2.v1	GlysoPI483463.04G047300.1.v1.1	0.0482999	0.140272	0.34433	Purifying selection
GmTALE26	Glyma.06G051600.1.Wm82.a2.v1	GlysoPI483463.06G046500.1.v1.1	0	0	NaN	NaN
GmTALE27	Glyma.06G065200.1.Wm82.a2.v1	GlysoPI483463.14G098900.1.v1.1	0.116106	0.703543	0.165031	Purifying selection
GmTALE27	Glyma.06G065200.1.Wm82.a2.v1	GlysoPI483463.17G182700.1.v1.1	0.128778	0.684881	0.18803	Purifying selection
GmTALE27	Glyma.06G065200.1.Wm82.a2.v1	GlysoPI483463.04G059200.1.v1.1	0.0381227	0.137965	0.276322	Purifying selection
GmTALE27	Glyma.06G065200.1.Wm82.a2.v1	GlysoPI483463.06G059000.1.v1.1	0.00216022	0.00375705	0.574977	Purifying selection
GmTALE28	Glyma.07G104800.1.Wm82.a2.v1	GlysoPI483463.09G133500.1.v1.1	0.0153622	0.106847	0.143777	Purifying selection
GmTALE28	Glyma.07G104800.1.Wm82.a2.v1	GlysoPI483463.07G093300.1.v1.1	0.00502514	0	NaN	NaN
GmTALE29	Glyma.07G172500.1.Wm82.a2.v1	GlysoPI483463.02G076000.1.v1.1	0.0282895	0.0556957	0.507931	Purifying selection
GmTALE29	Glyma.07G172500.1.Wm82.a2.v1	GlysoPI483463.07G143300.1.v1.1	0	0	NaN	NaN
GmTALE30	Glyma.07G263600.1.Wm82.a2.v1	GlysoPI483463.07G221100.1.v1.1	0	0.00431967	0	Purifying selection
GmTALE30	Glyma.07G263600.1.Wm82.a2.v1	GlysoPI483463.17G009200.1.v1.1	0.0200466	0.140965	0.14221	Purifying selection
GmTALE30	Glyma.07G263600.1.Wm82.a2.v1	GlysoPI483463.15G103000.1.v1.1	0.122464	0.685422	0.178669	Purifying selection
GmTALE30	Glyma.07G263600.1.Wm82.a2.v1	GlysoPI483463.09G006500.1.v1.1	0.133407	0.626538	0.212928	Purifying selection
GmTALE31	Glyma.08G016900.1.Wm82.a2.v1	GlysoPI483463.11G020100.1.v1.1	0.154312	0.767578	0.201037	Purifying selection
GmTALE31	Glyma.08G016900.1.Wm82.a2.v1	GlysoPI483463.01G180200.1.v1.1	0.149988	0.721275	0.207949	Purifying selection
GmTALE31	Glyma.08G016900.1.Wm82.a2.v1	GlysoPI483463.05G178600.1.v1.1	0.0549534	0.117422	0.468001	Purifying selection
GmTALE31	Glyma.08G016900.1.Wm82.a2.v1	GlysoPI483463.08G016000.1.v1.1	0.000658798	0	NaN	NaN
GmTALE32	Glyma.08G284300.1.Wm82.a2.v1	GlysoPI483463.01G026500.1.v1.1	0.120504	0.579412	0.207977	Purifying selection
GmTALE32	Glyma.08G284300.1.Wm82.a2.v1	GlysoPI483463.02G033100.1.v1.1	0.148079	0.58462	0.253291	Purifying selection
GmTALE32	Glyma.08G284300.1.Wm82.a2.v1	GlysoPI483463.18G110300.1.v1.1	0.0359848	0.110956	0.324315	Purifying selection
GmTALE32	Glyma.08G284300.1.Wm82.a2.v1	GlysoPI483463.08G250400.1.v1.1	0	0	NaN	NaN
GmTALE33	Glyma.09G007500.1.Wm82.a2.v1	GlysoPI483463.17G009200.1.v1.1	0.0764026	0.669213	0.114168	Purifying selection
GmTALE33	Glyma.09G007500.1.Wm82.a2.v1	GlysoPI483463.09G006500.1.v1.1	0.00222511	0.0127753	0.174172	Purifying selection
GmTALE33	Glyma.09G007500.1.Wm82.a2.v1	GlysoPI483463.07G221100.1.v1.1	0.131912	0.607495	0.217141	Purifying selection
GmTALE33	Glyma.09G007500.1.Wm82.a2.v1	GlysoPI483463.15G103000.1.v1.1	0.0353826	0.148721	0.237913	Purifying selection
GmTALE34	Glyma.09G095700.1.Wm82.a2.v1	GlysoPI483463.09G079600.1.v1.1	0	0.00415514	0	Purifying selection
GmTALE34	Glyma.09G095700.1.Wm82.a2.v1	GlysoPI483463.15G177700.1.v1.1	0.0129695	0.210733	0.0615445	Purifying selection
GmTALE34	Glyma.09G095700.1.Wm82.a2.v1	GlysoPI483463.17G097000.1.v1.1	0.0735353	0.856472	0.0858584	Purifying selection
GmTALE35	Glyma.10G081700.2.Wm82.a2.v1	GlysoPI483463.10G072400.1.v1.1	0	0.00443952	0	Purifying selection
GmTALE35	Glyma.10G081700.2.Wm82.a2.v1	GlysoPI483463.02G162000.1.v1.1	0.026717	0.218895	0.122054	Purifying selection
GmTALE35	Glyma.10G081700.2.Wm82.a2.v1	GlysoPI483463.03G163200.1.v1.1	0.142613	0.794285	0.179549	Purifying selection
GmTALE36	Glyma.10G147000.1.Wm82.a2.v1	GlysoPI483463.20G068300.1.v1.1	0.0294915	0.203453	0.144954	Purifying selection
GmTALE36	Glyma.10G147000.1.Wm82.a2.v1	GlysoPI483463.19G188400.1.v1.1	0.166042	0.521409	0.318449	Purifying selection
GmTALE36	Glyma.10G147000.1.Wm82.a2.v1	GlysoPI483463.03G190700.1.v1.1	0.197433	0.6105	0.323395	Purifying selection
GmTALE36	Glyma.10G147000.1.Wm82.a2.v1	GlysoPI483463.10G118900.1.v1.1	0.00144683	0	NaN	NaN
GmTALE37	Glyma.11G022200.1.Wm82.a2.v1	GlysoPI483463.01G180200.1.v1.1	0.02287	0.129583	0.176489	Purifying selection
GmTALE37	Glyma.11G022200.1.Wm82.a2.v1	GlysoPI483463.08G016000.1.v1.1	0.15402	0.768523	0.200411	Purifying selection
GmTALE37	Glyma.11G022200.1.Wm82.a2.v1	GlysoPI483463.05G178600.1.v1.1	0.177473	0.763664	0.232397	Purifying selection
GmTALE37	Glyma.11G022200.1.Wm82.a2.v1	GlysoPI483463.11G020100.1.v1.1	0.00134108	0	NaN	NaN
GmTALE38	Glyma.11G027100.1.Wm82.a2.v1	GlysoPI483463.17G122200.1.v1.1	0.0344483	0.74948	0.0459629	Purifying selection
GmTALE38	Glyma.11G027100.1.Wm82.a2.v1	GlysoPI483463.05G045800.1.v1.1	0.0370348	0.671726	0.0551339	Purifying selection
GmTALE38	Glyma.11G027100.1.Wm82.a2.v1	GlysoPI483463.01G174600.1.v1.1	0.0123491	0.130377	0.094719	Purifying selection
GmTALE38	Glyma.11G027100.1.Wm82.a2.v1	GlysoPI483463.11G024600.1.v1.1	0	0	NaN	NaN
GmTALE39	Glyma.11G062300.1.Wm82.a2.v1	GlysoPI483463.16G112900.1.v1.1	0.152089	1.04576	0.145434	Purifying selection
GmTALE39	Glyma.11G062300.1.Wm82.a2.v1	GlysoPI483463.01G142400.1.v1.1	0.0189334	0.126569	0.14959	Purifying selection
GmTALE39	Glyma.11G062300.1.Wm82.a2.v1	GlysoPI483463.02G053300.1.v1.1	0.148649	0.813561	0.182714	Purifying selection
GmTALE39	Glyma.11G062300.1.Wm82.a2.v1	GlysoPI483463.11G057300.1.v1.1	0	0	NaN	NaN
GmTALE40	Glyma.11G196300.3.Wm82.a2.v1	GlysoPI483463.11G158800.1.v1.1	0.00110829	0.016236	0.068261	Purifying selection
GmTALE40	Glyma.11G196300.3.Wm82.a2.v1	GlysoPI483463.12G143000.1.v1.1	0.289094	0.906396	0.318949	Purifying selection
GmTALE40	Glyma.11G196300.3.Wm82.a2.v1	GlysoPI483463.12G071000.1.v1.1	0.0414019	0.119105	0.347608	Purifying selection
GmTALE40	Glyma.11G196300.3.Wm82.a2.v1	GlysoPI483463.13G274000.1.v1.1	0.327946	0.807147	0.406303	Purifying selection
GmTALE41	Glyma.12G077800.1.Wm82.a2.v1	GlysoPI483463.12G143000.1.v1.1	0.260819	0.900842	0.289528	Purifying selection
GmTALE41	Glyma.12G077800.1.Wm82.a2.v1	GlysoPI483463.11G158800.1.v1.1	0.0408006	0.121522	0.335747	Purifying selection
GmTALE41	Glyma.12G077800.1.Wm82.a2.v1	GlysoPI483463.13G274000.1.v1.1	0.338411	0.819893	0.41275	Purifying selection
GmTALE41	Glyma.12G077800.1.Wm82.a2.v1	GlysoPI483463.12G071000.1.v1.1	0.000561115	0	NaN	NaN
GmTALE42	Glyma.12G094800.1.Wm82.a2.v1	GlysoPI483463.11G144400.1.v1.1	0.0376363	0.194727	0.193277	Purifying selection
GmTALE42	Glyma.12G094800.1.Wm82.a2.v1	GlysoPI483463.12G154300.1.v1.1	0.200722	0.919606	0.21827	Purifying selection
GmTALE42	Glyma.12G094800.1.Wm82.a2.v1	GlysoPI483463.13G263300.1.v1.1	0.188895	0.859078	0.219881	Purifying selection
GmTALE42	Glyma.12G094800.1.Wm82.a2.v1	GlysoPI483463.03G163200.1.v1.1	0.388655	1.5996	0.242971	Purifying selection
GmTALE42	Glyma.12G094800.1.Wm82.a2.v1	GlysoPI483463.12G085300.1.v1.1	0.00232423	0.00200535	1.15902	Positive selection
GmTALE43	Glyma.12G176400.2.Wm82.a2.v1	GlysoPI483463.12G071000.1.v1.1	0.266615	0.898156	0.296848	Purifying selection
GmTALE43	Glyma.12G176400.2.Wm82.a2.v1	GlysoPI483463.13G274000.1.v1.1	0.0509452	0.156756	0.324997	Purifying selection
GmTALE43	Glyma.12G176400.2.Wm82.a2.v1	GlysoPI483463.11G158800.1.v1.1	0.294127	0.881972	0.333488	Purifying selection
GmTALE43	Glyma.12G176400.2.Wm82.a2.v1	GlysoPI483463.12G143000.1.v1.1	0.00108696	0	NaN	NaN
GmTALE44	Glyma.12G188800.1.Wm82.a2.v1	GlysoPI483463.12G154300.1.v1.1	0.000829073	0.00876776	0.0945593	Purifying selection
GmTALE44	Glyma.12G188800.1.Wm82.a2.v1	GlysoPI483463.13G263300.1.v1.1	0.0201096	0.159968	0.12571	Purifying selection
GmTALE44	Glyma.12G188800.1.Wm82.a2.v1	GlysoPI483463.10G072400.1.v1.1	0.333084	2.04982	0.162494	Purifying selection
GmTALE44	Glyma.12G188800.1.Wm82.a2.v1	GlysoPI483463.12G085300.1.v1.1	0.162707	0.774169	0.21017	Purifying selection
GmTALE44	Glyma.12G188800.1.Wm82.a2.v1	GlysoPI483463.11G144400.1.v1.1	0.154614	0.728015	0.212378	Purifying selection
GmTALE45	Glyma.13G157300.1.Wm82.a2.v1	GlysoPI483463.17G097000.1.v1.1	0.00493778	0.134521	0.0367064	Purifying selection
GmTALE45	Glyma.13G157300.1.Wm82.a2.v1	GlysoPI483463.15G177700.1.v1.1	0.0733418	0.815545	0.0899298	Purifying selection
GmTALE45	Glyma.13G157300.1.Wm82.a2.v1	GlysoPI483463.13G124700.1.v1.1	0.00122424	0	NaN	NaN
GmTALE46	Glyma.13G312900.1.Wm82.a2.v1	GlysoPI483463.13G263300.1.v1.1	0.000617792	0.00412089	0.149917	Purifying selection
GmTALE46	Glyma.13G312900.1.Wm82.a2.v1	GlysoPI483463.12G154300.1.v1.1	0.0288223	0.171948	0.167622	Purifying selection
GmTALE46	Glyma.13G312900.1.Wm82.a2.v1	GlysoPI483463.12G085300.1.v1.1	0.189316	0.876538	0.215982	Purifying selection
GmTALE46	Glyma.13G312900.1.Wm82.a2.v1	GlysoPI483463.11G144400.1.v1.1	0.19877	0.842772	0.235853	Purifying selection
GmTALE47	Glyma.13G324200.3.Wm82.a2.v1	GlysoPI483463.11G158800.1.v1.1	0.267515	0.919925	0.290801	Purifying selection
GmTALE47	Glyma.13G324200.3.Wm82.a2.v1	GlysoPI483463.12G143000.1.v1.1	0.047054	0.16013	0.293849	Purifying selection
GmTALE47	Glyma.13G324200.3.Wm82.a2.v1	GlysoPI483463.12G071000.1.v1.1	0.283495	0.925873	0.306192	Purifying selection
GmTALE47	Glyma.13G324200.3.Wm82.a2.v1	GlysoPI483463.13G274000.1.v1.1	0.000703153	0	NaN	NaN
GmTALE48	Glyma.14G047000.1.Wm82.a2.v1	GlysoPI483463.02G225800.1.v1.1	0.0112983	0.0910639	0.12407	Purifying selection
GmTALE48	Glyma.14G047000.1.Wm82.a2.v1	GlysoPI483463.14G040800.1.v1.1	0	0	NaN	NaN
GmTALE49	Glyma.14G070700.1.Wm82.a2.v1	GlysoPI483463.04G027500.1.v1.1	0.14706	0.657392	0.223702	Purifying selection
GmTALE49	Glyma.14G070700.1.Wm82.a2.v1	GlysoPI483463.06G026800.1.v1.1	0.153139	0.681567	0.224687	Purifying selection
GmTALE49	Glyma.14G070700.1.Wm82.a2.v1	GlysoPI483463.17G217600.1.v1.1	0.0406535	0.122886	0.330822	Purifying selection
GmTALE49	Glyma.14G070700.1.Wm82.a2.v1	GlysoPI483463.14G062600.1.v1.1	0	0	NaN	NaN
GmTALE50	Glyma.14G091200.1.Wm82.a2.v1	GlysoPI483463.17G197400.1.v1.1	0.0161043	0.128161	0.125656	Purifying selection
GmTALE50	Glyma.14G091200.1.Wm82.a2.v1	GlysoPI483463.04G045900.1.v1.1	0.115267	0.535926	0.21508	Purifying selection
GmTALE50	Glyma.14G091200.1.Wm82.a2.v1	GlysoPI483463.14G083900.1.v1.1	0	0	NaN	NaN
GmTALE51	Glyma.14G112400.1.Wm82.a2.v1	GlysoPI483463.04G059200.1.v1.1	0.12055	0.694537	0.173569	Purifying selection
GmTALE51	Glyma.14G112400.1.Wm82.a2.v1	GlysoPI483463.06G059000.1.v1.1	0.128228	0.714564	0.179449	Purifying selection
GmTALE51	Glyma.14G112400.1.Wm82.a2.v1	GlysoPI483463.17G182700.1.v1.1	0.0384031	0.175739	0.218524	Purifying selection
GmTALE51	Glyma.14G112400.1.Wm82.a2.v1	GlysoPI483463.14G098900.1.v1.1	0.0105053	0.0182435	0.575837	Purifying selection
GmTALE52	Glyma.15G111900.1.Wm82.a2.v1	GlysoPI483463.17G009200.1.v1.1	0.0617272	0.607191	0.10166	Purifying selection
GmTALE52	Glyma.15G111900.1.Wm82.a2.v1	GlysoPI483463.07G221100.1.v1.1	0.122464	0.696837	0.175742	Purifying selection
GmTALE52	Glyma.15G111900.1.Wm82.a2.v1	GlysoPI483463.09G006500.1.v1.1	0.0365855	0.143291	0.255323	Purifying selection
GmTALE52	Glyma.15G111900.1.Wm82.a2.v1	GlysoPI483463.15G103000.1.v1.1	0	0	NaN	NaN
GmTALE53	Glyma.15G202200.1.Wm82.a2.v1	GlysoPI483463.09G079600.1.v1.1	0.0129695	0.216284	0.0599651	Purifying selection
GmTALE53	Glyma.15G202200.1.Wm82.a2.v1	GlysoPI483463.13G124700.1.v1.1	0.0719874	0.815545	0.0882691	Purifying selection
GmTALE53	Glyma.15G202200.1.Wm82.a2.v1	GlysoPI483463.17G097000.1.v1.1	0.0724232	0.81832	0.0885023	Purifying selection
GmTALE53	Glyma.15G202200.1.Wm82.a2.v1	GlysoPI483463.15G177700.1.v1.1	0	0	NaN	NaN
GmTALE54	Glyma.16G142800.1.Wm82.a2.v1	GlysoPI483463.16G112900.1.v1.1	0.000557673	0.0131459	0.0424219	Purifying selection
GmTALE54	Glyma.16G142800.1.Wm82.a2.v1	GlysoPI483463.02G053300.1.v1.1	0.0195713	0.160201	0.122167	Purifying selection
GmTALE54	Glyma.16G142800.1.Wm82.a2.v1	GlysoPI483463.11G057300.1.v1.1	0.141854	0.985204	0.143985	Purifying selection
GmTALE54	Glyma.16G142800.1.Wm82.a2.v1	GlysoPI483463.01G142400.1.v1.1	0.139869	0.885436	0.157966	Purifying selection
GmTALE55	Glyma.17G010200.1.Wm82.a2.v1	GlysoPI483463.17G009200.1.v1.1	0	0.0114725	0	Purifying selection
GmTALE55	Glyma.17G010200.1.Wm82.a2.v1	GlysoPI483463.15G103000.1.v1.1	0.0617272	0.594133	0.103895	Purifying selection
GmTALE55	Glyma.17G010200.1.Wm82.a2.v1	GlysoPI483463.09G006500.1.v1.1	0.0782229	0.681462	0.114787	Purifying selection
GmTALE55	Glyma.17G010200.1.Wm82.a2.v1	GlysoPI483463.07G221100.1.v1.1	0.0200466	0.140965	0.14221	Purifying selection
GmTALE56	Glyma.17G104800.1.Wm82.a2.v1	GlysoPI483463.13G124700.1.v1.1	0.00370029	0.134521	0.0275071	Purifying selection
GmTALE56	Glyma.17G104800.1.Wm82.a2.v1	GlysoPI483463.15G177700.1.v1.1	0.0724232	0.81832	0.0885023	Purifying selection
GmTALE56	Glyma.17G104800.1.Wm82.a2.v1	GlysoPI483463.17G097000.1.v1.1	0	0	NaN	NaN
GmTALE57	Glyma.17G132600.1.Wm82.a2.v1	GlysoPI483463.11G024600.1.v1.1	0.0344483	0.74948	0.0459629	Purifying selection
GmTALE57	Glyma.17G132600.1.Wm82.a2.v1	GlysoPI483463.01G174600.1.v1.1	0.0414114	0.689076	0.060097	Purifying selection
GmTALE57	Glyma.17G132600.1.Wm82.a2.v1	GlysoPI483463.05G045800.1.v1.1	0.00815528	0.121334	0.0672135	Purifying selection
GmTALE57	Glyma.17G132600.1.Wm82.a2.v1	GlysoPI483463.17G122200.1.v1.1	0	0	NaN	NaN
GmTALE58	Glyma.17G215500.1.Wm82.a2.v1	GlysoPI483463.04G059200.1.v1.1	0.133894	0.73426	0.182352	Purifying selection
GmTALE58	Glyma.17G215500.1.Wm82.a2.v1	GlysoPI483463.14G098900.1.v1.1	0.0282591	0.152264	0.185593	Purifying selection
GmTALE58	Glyma.17G215500.1.Wm82.a2.v1	GlysoPI483463.06G059000.1.v1.1	0.130117	0.675416	0.192647	Purifying selection
GmTALE58	Glyma.17G215500.1.Wm82.a2.v1	GlysoPI483463.17G182700.1.v1.1	0.00104548	0	NaN	NaN
GmTALE59	Glyma.17G230000.4.Wm82.a2.v1	GlysoPI483463.06G046500.1.v1.1	0.170077	0.606232	0.280547	Purifying selection
GmTALE59	Glyma.17G230000.4.Wm82.a2.v1	GlysoPI483463.04G047300.1.v1.1	0.180673	0.535696	0.337268	Purifying selection
GmTALE59	Glyma.17G230000.4.Wm82.a2.v1	GlysoPI483463.17G195500.1.v1.1	0.00226216	0	NaN	NaN
GmTALE60	Glyma.17G254000.1.Wm82.a2.v1	GlysoPI483463.06G026800.1.v1.1	0.149234	0.694138	0.214992	Purifying selection
GmTALE60	Glyma.17G254000.1.Wm82.a2.v1	GlysoPI483463.04G027500.1.v1.1	0.149193	0.675404	0.220894	Purifying selection
GmTALE60	Glyma.17G254000.1.Wm82.a2.v1	GlysoPI483463.14G062600.1.v1.1	0.039163	0.119989	0.326387	Purifying selection
GmTALE60	Glyma.17G254000.1.Wm82.a2.v1	GlysoPI483463.17G217600.1.v1.1	0.00140746	0.00243903	0.577058	Purifying selection
GmTALE62	Glyma.18G141200.1.Wm82.a2.v1	GlysoPI483463.02G033100.1.v1.1	0.15366	0.653704	0.23506	Purifying selection
GmTALE62	Glyma.18G141200.1.Wm82.a2.v1	GlysoPI483463.01G026500.1.v1.1	0.159886	0.604601	0.264448	Purifying selection
GmTALE62	Glyma.18G141200.1.Wm82.a2.v1	GlysoPI483463.08G250400.1.v1.1	0.0359848	0.110956	0.324315	Purifying selection
GmTALE62	Glyma.18G141200.1.Wm82.a2.v1	GlysoPI483463.18G110300.1.v1.1	0	0	NaN	NaN
GmTALE63	Glyma.18G189700.1.Wm82.a2.v1	GlysoPI483463.18G142300.1.v1.1	0.000750235	0.00259909	0.288652	Purifying selection
GmTALE64	Glyma.19G199500.1.Wm82.a2.v1	GlysoPI483463.03G163200.1.v1.1	0.0219559	0.159746	0.137443	Purifying selection
GmTALE64	Glyma.19G199500.1.Wm82.a2.v1	GlysoPI483463.12G154300.1.v1.1	0.379923	2.04707	0.185594	Purifying selection
GmTALE64	Glyma.19G199500.1.Wm82.a2.v1	GlysoPI483463.02G162000.1.v1.1	0.132508	0.711818	0.186154	Purifying selection
GmTALE64	Glyma.19G199500.1.Wm82.a2.v1	GlysoPI483463.10G072400.1.v1.1	0.139142	0.727424	0.19128	Purifying selection
GmTALE64	Glyma.19G199500.1.Wm82.a2.v1	GlysoPI483463.19G162300.1.v1.1	0	0	NaN	NaN
GmTALE65	Glyma.19G228300.2.Wm82.a2.v1	GlysoPI483463.03G190700.1.v1.1	0.0230566	0.146532	0.157349	Purifying selection
GmTALE65	Glyma.19G228300.2.Wm82.a2.v1	GlysoPI483463.20G068300.1.v1.1	0.153633	0.595896	0.257818	Purifying selection
GmTALE65	Glyma.19G228300.2.Wm82.a2.v1	GlysoPI483463.10G118900.1.v1.1	0.164098	0.522745	0.313916	Purifying selection
GmTALE65	Glyma.19G228300.2.Wm82.a2.v1	GlysoPI483463.19G188400.1.v1.1	0	0	NaN	NaN
GmTALE66	Glyma.20G097500.2.Wm82.a2.v1	GlysoPI483463.20G068300.1.v1.1	0	0.00493423	0	Purifying selection
GmTALE66	Glyma.20G097500.2.Wm82.a2.v1	GlysoPI483463.10G118900.1.v1.1	0.0279753	0.197188	0.141871	Purifying selection
GmTALE66	Glyma.20G097500.2.Wm82.a2.v1	GlysoPI483463.19G188400.1.v1.1	0.153633	0.607468	0.252907	Purifying selection
GmTALE66	Glyma.20G097500.2.Wm82.a2.v1	GlysoPI483463.03G190700.1.v1.1	0.164416	0.630735	0.260674	Purifying selection
GmTALE67	Glyma.U009200.2.Wm82.a2.v1	GlysoPI483463.12G085300.1.v1.1	0.0376363	0.199993	0.188189	Purifying selection
GmTALE67	Glyma.U009200.2.Wm82.a2.v1	GlysoPI483463.12G154300.1.v1.1	0.205527	0.870128	0.236204	Purifying selection
GmTALE67	Glyma.U009200.2.Wm82.a2.v1	GlysoPI483463.13G263300.1.v1.1	0.199328	0.825307	0.24152	Purifying selection
GmTALE67	Glyma.U009200.2.Wm82.a2.v1	GlysoPI483463.11G144400.1.v1.1	0.00112697	0.00194049	0.580766	Purifying selection
GmTALE68	Glyma.U039200.1.Wm82.a2.v1	GlysoPI483463.14G083900.1.v1.1	0.0161043	0.128161	0.125656	Purifying selection
GmTALE68	Glyma.U039200.1.Wm82.a2.v1	GlysoPI483463.04G045900.1.v1.1	0.12013	0.60504	0.198548	Purifying selection
GmTALE68	Glyma.U039200.1.Wm82.a2.v1	GlysoPI483463.17G197400.1.v1.1	0	0	NaN	NaN
NaN: No result.

## Sheet: G.max-V.unguiculata
Table S7 One-to-one orthologous relationships between Glycine max and Vigna unguiculata
GmTALE gene name	GmTALE gene ID	VuTALE gene ID	Ka	Ks	Ka/Ks	Selection pressure
GmTALE3	Glyma.01G179900.2.Wm82.a2.v1	Vigun02g137100.1.v1.1	0.0521394	0.288543	0.180699	Purifying selection
GmTALE4	Glyma.01G214800.1.Wm82.a2.v1	Vigun02g172100.1.v1.1	0.0169412	0.32381	0.0523183	Purifying selection
GmTALE5	Glyma.01G221500.3.Wm82.a2.v1	Vigun02g177500.1.v1.1	0.0552886	0.266474	0.207482	Purifying selection
GmTALE1	Glyma.01G028300.1.Wm82.a2.v1	Vigun02g079500.1.v1.1	0.0361255	0.326602	0.11061	Purifying selection
GmTALE3	Glyma.01G179900.2.Wm82.a2.v1	Vigun03g270000.1.v1.1	0.138138	0.830505	0.16633	Purifying selection
GmTALE4	Glyma.01G214800.1.Wm82.a2.v1	Vigun03g310400.1.v1.1	0.107399	0.884941	0.121363	Purifying selection
GmTALE1	Glyma.01G028300.1.Wm82.a2.v1	Vigun03g234200.1.v1.1	0.150315	0.853412	0.176134	Purifying selection
GmTALE5	Glyma.01G221500.3.Wm82.a2.v1	Vigun03g042200.1.v1.1	0.159796	0.960579	0.166354	Purifying selection
GmTALE2	Glyma.01G104200.1.Wm82.a2.v1	Vigun05g112800.1.v1.1	0.181324	0.808749	0.224203	Purifying selection
GmTALE2	Glyma.01G104200.1.Wm82.a2.v1	Vigun10g059300.1.v1.1	0.0377427	0.309821	0.121821	Purifying selection
GmTALE9	Glyma.02G196500.3.Wm82.a2.v1	Vigun01g180200.1.v1.1	0.126233	0.832901	0.151558	Purifying selection
GmTALE6	Glyma.02G036900.1.Wm82.a2.v1	Vigun02g079500.1.v1.1	0.0390544	0.282788	0.138105	Purifying selection
GmTALE7	Glyma.02G060000.1.Wm82.a2.v1	Vigun02g137100.1.v1.1	0.159863	0.977275	0.163581	Purifying selection
GmTALE8	Glyma.02G086400.1.Wm82.a2.v1	Vigun02g017500.1.v1.1	0.123592	0.327612	0.377251	Purifying selection
GmTALE7	Glyma.02G060000.1.Wm82.a2.v1	Vigun03g270000.1.v1.1	0.0389278	0.412748	0.0943137	Purifying selection
GmTALE6	Glyma.02G036900.1.Wm82.a2.v1	Vigun03g234200.1.v1.1	0.155911	0.823338	0.189365	Purifying selection
GmTALE9	Glyma.02G196500.3.Wm82.a2.v1	Vigun05g231800.1.v1.1	0.332632	1.97074	0.168786	Purifying selection
GmTALE9	Glyma.02G196500.3.Wm82.a2.v1	Vigun07g014500.1.v1.1	0.0511181	0.430857	0.118643	Purifying selection
GmTALE10	Glyma.02G269900.1.Wm82.a2.v1	Vigun08g174300.1.v1.1	0.164536	0.436627	0.376834	Purifying selection
GmTALE9	Glyma.02G196500.3.Wm82.a2.v1	Vigun11g121700.1.v1.1	0.380286	1.93809	0.196217	Purifying selection
GmTALE12	Glyma.03G202300.1.Wm82.a2.v1	Vigun01g180200.1.v1.1	0.0431266	0.347094	0.124251	Purifying selection
GmTALE13	Glyma.03G231100.1.Wm82.a2.v1	Vigun01g209400.1.v1.1	0.0770488	0.314779	0.244771	Purifying selection
GmTALE12	Glyma.03G202300.1.Wm82.a2.v1	Vigun05g231800.1.v1.1	0.369126	2.56334	0.144002	Purifying selection
GmTALE11	Glyma.03G070900.1.Wm82.a2.v1	Vigun05g112800.1.v1.1	0.196854	0.807247	0.243859	Purifying selection
GmTALE13	Glyma.03G231100.1.Wm82.a2.v1	Vigun07g139600.1.v1.1	0.186725	0.702458	0.265816	Purifying selection
GmTALE12	Glyma.03G202300.1.Wm82.a2.v1	Vigun07g014500.1.v1.1	0.157158	0.90535	0.173588	Purifying selection
GmTALE11	Glyma.03G070900.1.Wm82.a2.v1	Vigun10g059300.1.v1.1	0.0435039	0.301455	0.144313	Purifying selection
GmTALE12	Glyma.03G202300.1.Wm82.a2.v1	Vigun11g121700.1.v1.1	0.366363	2.26733	0.161584	Purifying selection
GmTALE20	Glyma.04G185100.1.Wm82.a2.v1	Vigun02g079500.1.v1.1	0.349775	2.12491	0.164607	Purifying selection
GmTALE20	Glyma.04G185100.1.Wm82.a2.v1	Vigun03g234200.1.v1.1	0.384944	2.61273	0.147334	Purifying selection
GmTALE19	Glyma.04G064100.1.Wm82.a2.v1	Vigun03g366200.1.v1.1	0.195618	2.18179	0.0896592	Purifying selection
GmTALE15	Glyma.04G029100.4.Wm82.a2.v1	Vigun08g011700.1.v1.1	0.156918	0.779104	0.201408	Purifying selection
GmTALE17	Glyma.04G049500.1.Wm82.a2.v1	Vigun08g034600.1.v1.1	0.131641	0.868656	0.151545	Purifying selection
GmTALE18	Glyma.04G050800.1.Wm82.a2.v1	Vigun08g036800.1.v1.1	0.182926	0.639117	0.286216	Purifying selection
GmTALE14	Glyma.04G009600.2.Wm82.a2.v1	Vigun08g011700.1.v1.1	0.534536	2.0111	0.265793	Purifying selection
GmTALE20	Glyma.04G185100.1.Wm82.a2.v1	Vigun09g088300.1.v1.1	0.126949	0.264598	0.479781	Purifying selection
GmTALE14	Glyma.04G009600.2.Wm82.a2.v1	Vigun09g268200.1.v1.1	0.1065	0.325084	0.327608	Purifying selection
GmTALE18	Glyma.04G050800.1.Wm82.a2.v1	Vigun09g225900.1.v1.1	0.0818871	0.300216	0.272761	Purifying selection
GmTALE19	Glyma.04G064100.1.Wm82.a2.v1	Vigun09g212500.1.v1.1	0.0500682	0.347968	0.143887	Purifying selection
GmTALE15	Glyma.04G029100.4.Wm82.a2.v1	Vigun09g268200.1.v1.1	0.544472	2.0753	0.262358	Purifying selection
GmTALE22	Glyma.05G210300.1.Wm82.a2.v1	Vigun02g177500.1.v1.1	0.168232	0.752491	0.223566	Purifying selection
GmTALE21	Glyma.05G050600.1.Wm82.a2.v1	Vigun02g172100.1.v1.1	0.0355187	0.75573	0.0469992	Purifying selection
GmTALE22	Glyma.05G210300.1.Wm82.a2.v1	Vigun03g042200.1.v1.1	0.0736534	0.386624	0.190504	Purifying selection
GmTALE21	Glyma.05G050600.1.Wm82.a2.v1	Vigun03g310400.1.v1.1	0.0793432	0.405321	0.195754	Purifying selection
GmTALE27	Glyma.06G065200.1.Wm82.a2.v1	Vigun03g366200.1.v1.1	0.217222	2.34782	0.0925209	Purifying selection
GmTALE24	Glyma.06G029100.2.Wm82.a2.v1	Vigun08g011700.1.v1.1	0.162469	0.839222	0.193594	Purifying selection
GmTALE26	Glyma.06G051600.1.Wm82.a2.v1	Vigun08g036800.1.v1.1	0.167743	0.695072	0.241332	Purifying selection
GmTALE23	Glyma.06G009500.1.Wm82.a2.v1	Vigun08g011700.1.v1.1	0.497309	2.56914	0.19357	Purifying selection
GmTALE23	Glyma.06G009500.1.Wm82.a2.v1	Vigun09g268200.1.v1.1	0.101808	0.341285	0.298307	Purifying selection
GmTALE26	Glyma.06G051600.1.Wm82.a2.v1	Vigun09g225900.1.v1.1	0.0852888	0.272551	0.312928	Purifying selection
GmTALE27	Glyma.06G065200.1.Wm82.a2.v1	Vigun09g212500.1.v1.1	0.050242	0.302685	0.165988	Purifying selection
GmTALE24	Glyma.06G029100.2.Wm82.a2.v1	Vigun09g268200.1.v1.1	0.545308	2.67441	0.203898	Purifying selection
GmTALE29	Glyma.07G172500.1.Wm82.a2.v1	Vigun02g017500.1.v1.1	0.144687	0.39742	0.364065	Purifying selection
GmTALE30	Glyma.07G263600.1.Wm82.a2.v1	Vigun03g443600.1.v1.1	0.0500134	0.268879	0.186007	Purifying selection
GmTALE28	Glyma.07G104800.1.Wm82.a2.v1	Vigun04g034500.1.v1.1	0.176966	0.348012	0.508506	Purifying selection
GmTALE30	Glyma.07G263600.1.Wm82.a2.v1	Vigun06g157800.1.v1.1	0.121086	0.739259	0.163794	Purifying selection
GmTALE31	Glyma.08G016900.1.Wm82.a2.v1	Vigun02g177500.1.v1.1	0.145543	0.811567	0.179335	Purifying selection
GmTALE32	Glyma.08G284300.1.Wm82.a2.v1	Vigun02g079500.1.v1.1	0.118581	0.700332	0.169321	Purifying selection
GmTALE32	Glyma.08G284300.1.Wm82.a2.v1	Vigun03g234200.1.v1.1	0.0544615	0.358443	0.151939	Purifying selection
GmTALE31	Glyma.08G016900.1.Wm82.a2.v1	Vigun03g042200.1.v1.1	0.0635576	0.337566	0.188282	Purifying selection
GmTALE33	Glyma.09G007500.1.Wm82.a2.v1	Vigun03g443600.1.v1.1	0.134004	0.695819	0.192585	Purifying selection
GmTALE34	Glyma.09G095700.1.Wm82.a2.v1	Vigun03g366200.1.v1.1	0.0903174	1.05152	0.085892	Purifying selection
GmTALE34	Glyma.09G095700.1.Wm82.a2.v1	Vigun09g054100.1.v1.1	0.0306257	0.469598	0.0652169	Purifying selection
GmTALE35	Glyma.10G081700.2.Wm82.a2.v1	Vigun01g180200.1.v1.1	0.133178	0.886933	0.150156	Purifying selection
GmTALE36	Glyma.10G147000.1.Wm82.a2.v1	Vigun01g209400.1.v1.1	0.171484	0.668928	0.256356	Purifying selection
GmTALE35	Glyma.10G081700.2.Wm82.a2.v1	Vigun05g231800.1.v1.1	0.343279	1.76438	0.194561	Purifying selection
GmTALE36	Glyma.10G147000.1.Wm82.a2.v1	Vigun07g139600.1.v1.1	0.0542814	0.363248	0.149434	Purifying selection
GmTALE35	Glyma.10G081700.2.Wm82.a2.v1	Vigun07g014500.1.v1.1	0.0604623	0.458947	0.131742	Purifying selection
GmTALE35	Glyma.10G081700.2.Wm82.a2.v1	Vigun11g121700.1.v1.1	0.39555	2.63159	0.150309	Purifying selection
GmTALE37	Glyma.11G022200.1.Wm82.a2.v1	Vigun02g177500.1.v1.1	0.048754	0.300863	0.162047	Purifying selection
GmTALE38	Glyma.11G027100.1.Wm82.a2.v1	Vigun02g172100.1.v1.1	0.0170462	0.345215	0.0493785	Purifying selection
GmTALE39	Glyma.11G062300.1.Wm82.a2.v1	Vigun02g137100.1.v1.1	0.0533592	0.263278	0.202672	Purifying selection
GmTALE37	Glyma.11G022200.1.Wm82.a2.v1	Vigun03g042200.1.v1.1	0.151204	0.93275	0.162106	Purifying selection
GmTALE38	Glyma.11G027100.1.Wm82.a2.v1	Vigun03g310400.1.v1.1	0.109372	0.920697	0.118793	Purifying selection
GmTALE39	Glyma.11G062300.1.Wm82.a2.v1	Vigun03g270000.1.v1.1	0.131231	0.825597	0.158952	Purifying selection
GmTALE40	Glyma.11G196300.3.Wm82.a2.v1	Vigun05g246400.1.v1.1	0.29171	1.0836	0.269203	Purifying selection
GmTALE40	Glyma.11G196300.3.Wm82.a2.v1	Vigun11g139500.1.v1.1	0.0802242	0.395265	0.202963	Purifying selection
GmTALE42	Glyma.12G094800.1.Wm82.a2.v1	Vigun01g180200.1.v1.1	0.384171	1.82225	0.210822	Purifying selection
GmTALE44	Glyma.12G188800.1.Wm82.a2.v1	Vigun01g180200.1.v1.1	0.271374	2.32492	0.116724	Purifying selection
GmTALE43	Glyma.12G176400.2.Wm82.a2.v1	Vigun05g246400.1.v1.1	0.0776673	0.355102	0.218718	Purifying selection
GmTALE44	Glyma.12G188800.1.Wm82.a2.v1	Vigun05g231800.1.v1.1	0.0433002	0.382873	0.113093	Purifying selection
GmTALE41	Glyma.12G077800.1.Wm82.a2.v1	Vigun05g246400.1.v1.1	0.259745	0.99996	0.259756	Purifying selection
GmTALE42	Glyma.12G094800.1.Wm82.a2.v1	Vigun05g231800.1.v1.1	0.213372	1.09916	0.194123	Purifying selection
GmTALE42	Glyma.12G094800.1.Wm82.a2.v1	Vigun07g014500.1.v1.1	0.402344	2.16427	0.185903	Purifying selection
GmTALE41	Glyma.12G077800.1.Wm82.a2.v1	Vigun11g139500.1.v1.1	0.0783869	0.434404	0.180447	Purifying selection
GmTALE42	Glyma.12G094800.1.Wm82.a2.v1	Vigun11g121700.1.v1.1	0.0649096	0.441758	0.146935	Purifying selection
GmTALE43	Glyma.12G176400.2.Wm82.a2.v1	Vigun11g139500.1.v1.1	0.226552	0.974946	0.232373	Purifying selection
GmTALE44	Glyma.12G188800.1.Wm82.a2.v1	Vigun11g121700.1.v1.1	0.146218	0.830511	0.176058	Purifying selection
GmTALE46	Glyma.13G312900.1.Wm82.a2.v1	Vigun01g180200.1.v1.1	0.340602	2.1418	0.159026	Purifying selection
GmTALE45	Glyma.13G157300.1.Wm82.a2.v1	Vigun03g366200.1.v1.1	0.0259016	0.424004	0.061088	Purifying selection
GmTALE46	Glyma.13G312900.1.Wm82.a2.v1	Vigun05g231800.1.v1.1	0.0481291	0.397188	0.121175	Purifying selection
GmTALE47	Glyma.13G324200.3.Wm82.a2.v1	Vigun05g246400.1.v1.1	0.0918657	0.395967	0.232003	Purifying selection
GmTALE45	Glyma.13G157300.1.Wm82.a2.v1	Vigun09g054100.1.v1.1	0.0776536	0.768899	0.100993	Purifying selection
GmTALE46	Glyma.13G312900.1.Wm82.a2.v1	Vigun11g121700.1.v1.1	0.190893	0.929543	0.205363	Purifying selection
GmTALE47	Glyma.13G324200.3.Wm82.a2.v1	Vigun11g139500.1.v1.1	0.239108	0.979637	0.244078	Purifying selection
GmTALE50	Glyma.14G091200.1.Wm82.a2.v1	Vigun08g034600.1.v1.1	0.0408999	0.333245	0.122732	Purifying selection
GmTALE49	Glyma.14G070700.1.Wm82.a2.v1	Vigun08g011700.1.v1.1	0.0552057	0.285766	0.193185	Purifying selection
GmTALE48	Glyma.14G047000.1.Wm82.a2.v1	Vigun08g174300.1.v1.1	0.0244366	0.283075	0.0863253	Purifying selection
GmTALE51	Glyma.14G112400.1.Wm82.a2.v1	Vigun09g212500.1.v1.1	0.135735	0.72626	0.186896	Purifying selection
GmTALE49	Glyma.14G070700.1.Wm82.a2.v1	Vigun09g268200.1.v1.1	0.537816	2.51708	0.213667	Purifying selection
GmTALE53	Glyma.15G202200.1.Wm82.a2.v1	Vigun03g366200.1.v1.1	0.0849269	1.01308	0.0838302	Purifying selection
GmTALE52	Glyma.15G111900.1.Wm82.a2.v1	Vigun03g443600.1.v1.1	0.153211	0.720417	0.21267	Purifying selection
GmTALE53	Glyma.15G202200.1.Wm82.a2.v1	Vigun09g054100.1.v1.1	0.0245457	0.414847	0.0591682	Purifying selection
GmTALE54	Glyma.16G142800.1.Wm82.a2.v1	Vigun02g137100.1.v1.1	0.157929	0.900654	0.175349	Purifying selection
GmTALE54	Glyma.16G142800.1.Wm82.a2.v1	Vigun03g270000.1.v1.1	0.0427744	0.444562	0.0962169	Purifying selection
GmTALE57	Glyma.17G132600.1.Wm82.a2.v1	Vigun02g172100.1.v1.1	0.0392246	0.728444	0.0538472	Purifying selection
GmTALE55	Glyma.17G010200.1.Wm82.a2.v1	Vigun03g443600.1.v1.1	0.0505926	0.285885	0.176968	Purifying selection
GmTALE58	Glyma.17G215500.1.Wm82.a2.v1	Vigun03g366200.1.v1.1	0.220456	2.84499	0.0774894	Purifying selection
GmTALE57	Glyma.17G132600.1.Wm82.a2.v1	Vigun03g310400.1.v1.1	0.0944809	0.415812	0.22722	Purifying selection
GmTALE56	Glyma.17G104800.1.Wm82.a2.v1	Vigun03g366200.1.v1.1	0.0209511	0.402621	0.0520368	Purifying selection
GmTALE55	Glyma.17G010200.1.Wm82.a2.v1	Vigun06g157800.1.v1.1	0.0845786	0.819636	0.10319	Purifying selection
GmTALE59	Glyma.17G230000.4.Wm82.a2.v1	Vigun08g036800.1.v1.1	0.0786992	0.309512	0.254268	Purifying selection
GmTALE60	Glyma.17G254000.1.Wm82.a2.v1	Vigun08g011700.1.v1.1	0.0484454	0.31133	0.155608	Purifying selection
GmTALE59	Glyma.17G230000.4.Wm82.a2.v1	Vigun09g225900.1.v1.1	0.195995	0.658342	0.29771	Purifying selection
GmTALE58	Glyma.17G215500.1.Wm82.a2.v1	Vigun09g212500.1.v1.1	0.126412	0.787824	0.160457	Purifying selection
GmTALE60	Glyma.17G254000.1.Wm82.a2.v1	Vigun09g268200.1.v1.1	0.51915	2.21583	0.234292	Purifying selection
GmTALE56	Glyma.17G104800.1.Wm82.a2.v1	Vigun09g054100.1.v1.1	0.0730615	0.713481	0.102401	Purifying selection
GmTALE56	Glyma.17G104800.1.Wm82.a2.v1	Vigun09g212500.1.v1.1	0.225878	1.94834	0.115934	Purifying selection
GmTALE62	Glyma.18G141200.1.Wm82.a2.v1	Vigun02g079500.1.v1.1	0.132362	0.741546	0.178495	Purifying selection
GmTALE62	Glyma.18G141200.1.Wm82.a2.v1	Vigun03g234200.1.v1.1	0.0598578	0.335933	0.178184	Purifying selection
GmTALE65	Glyma.19G228300.2.Wm82.a2.v1	Vigun01g209400.1.v1.1	0.0694224	0.307485	0.225775	Purifying selection
GmTALE64	Glyma.19G199500.1.Wm82.a2.v1	Vigun01g180200.1.v1.1	0.0387848	0.324057	0.119685	Purifying selection
GmTALE65	Glyma.19G228300.2.Wm82.a2.v1	Vigun07g139600.1.v1.1	0.176141	0.712711	0.247143	Purifying selection
GmTALE64	Glyma.19G199500.1.Wm82.a2.v1	Vigun07g014500.1.v1.1	0.159506	0.847854	0.188129	Purifying selection
GmTALE66	Glyma.20G097500.2.Wm82.a2.v1	Vigun01g209400.1.v1.1	0.166706	0.790147	0.210981	Purifying selection
GmTALE66	Glyma.20G097500.2.Wm82.a2.v1	Vigun07g139600.1.v1.1	0.0575291	0.394739	0.14574	Purifying selection
GmTALE67	Glyma.U009200.2.Wm82.a2.v1	Vigun05g231800.1.v1.1	0.227505	1.0616	0.214304	Purifying selection
GmTALE67	Glyma.U009200.2.Wm82.a2.v1	Vigun11g121700.1.v1.1	0.0707924	0.407232	0.173838	Purifying selection
GmTALE68	Glyma.U039200.1.Wm82.a2.v1	Vigun08g034600.1.v1.1	0.0352071	0.33958	0.103678	Purifying selection

## Sheet: G.max-S.lycopersicum
Table S7 One-to-one orthologous relationships between Glycine max and Solanum lycopersicum
GmTALE gene name	GmTALE gene ID	SlTALE gene ID	Ka	Ks	Ka/Ks	Selection pressure
GmTALE3	Glyma.01G179900.2.Wm82.a2.v1	Solyc02g089940.3.1.ITAG3.2	0.205851	2.5343	0.0812259	Purifying selection
GmTALE3	Glyma.01G179900.2.Wm82.a2.v1	Solyc02g065490.3.1.ITAG3.2	0.307448	2.01797	0.152356	Purifying selection
GmTALE3	Glyma.01G179900.2.Wm82.a2.v1	Solyc04g079830.2.1.ITAG3.2	0.37383	2.20861	0.16926	Purifying selection
GmTALE1	Glyma.01G028300.1.Wm82.a2.v1	Solyc05g005090.3.1.ITAG3.2	0.277863	3.89303	0.0713746	Purifying selection
GmTALE4	Glyma.01G214800.1.Wm82.a2.v1	Solyc08g080120.3.1.ITAG3.2	0.119151	NaN	NaN	NaN
GmTALE5	Glyma.01G221500.3.Wm82.a2.v1	Solyc08g081385.1.1.ITAG3.2	0.128427	NaN	NaN	NaN
GmTALE2	Glyma.01G104200.1.Wm82.a2.v1	Solyc09g011380.3.1.ITAG3.2	0.330577	2.61238	0.126542	Purifying selection
GmTALE2	Glyma.01G104200.1.Wm82.a2.v1	Solyc10g086640.2.1.ITAG3.2	0.444357	1.87861	0.236535	Purifying selection
GmTALE9	Glyma.02G196500.3.Wm82.a2.v1	Solyc01g007070.3.1.ITAG3.2	0.306812	2.24764	0.136504	Purifying selection
GmTALE7	Glyma.02G060000.1.Wm82.a2.v1	Solyc02g089940.3.1.ITAG3.2	0.287382	2.0464	0.140433	Purifying selection
GmTALE7	Glyma.02G060000.1.Wm82.a2.v1	Solyc02g065490.3.1.ITAG3.2	0.346973	2.67531	0.129695	Purifying selection
GmTALE7	Glyma.02G060000.1.Wm82.a2.v1	Solyc04g079830.2.1.ITAG3.2	0.386199	3.3256	0.116129	Purifying selection
GmTALE6	Glyma.02G036900.1.Wm82.a2.v1	Solyc05g005090.3.1.ITAG3.2	0.283234	NaN	NaN	NaN
GmTALE9	Glyma.02G196500.3.Wm82.a2.v1	Solyc06g074120.3.1.ITAG3.2	0.422065	2.87922	0.14659	Purifying selection
GmTALE13	Glyma.03G231100.1.Wm82.a2.v1	Solyc01g100510.3.1.ITAG3.2	0.325857	3.01582	0.108049	Purifying selection
GmTALE12	Glyma.03G202300.1.Wm82.a2.v1	Solyc01g007070.3.1.ITAG3.2	0.320757	2.02658	0.158275	Purifying selection
GmTALE12	Glyma.03G202300.1.Wm82.a2.v1	Solyc06g074120.3.1.ITAG3.2	0.458824	NaN	NaN	NaN
GmTALE11	Glyma.03G070900.1.Wm82.a2.v1	Solyc09g011380.3.1.ITAG3.2	0.332994	1.90451	0.174845	Purifying selection
GmTALE11	Glyma.03G070900.1.Wm82.a2.v1	Solyc10g086640.2.1.ITAG3.2	0.445368	1.68707	0.263988	Purifying selection
GmTALE12	Glyma.03G202300.1.Wm82.a2.v1	Solyc11g068950.2.1.ITAG3.2	0.477972	3.34553	0.142869	Purifying selection
GmTALE14	Glyma.04G009600.2.Wm82.a2.v1	Solyc01g109980.3.1.ITAG3.2	0.394199	1.5125	0.260627	Purifying selection
GmTALE15	Glyma.04G029100.4.Wm82.a2.v1	Solyc01g109980.3.1.ITAG3.2	0.541353	1.91198	0.283138	Purifying selection
GmTALE15	Glyma.04G029100.4.Wm82.a2.v1	Solyc04g080790.3.1.ITAG3.2	0.492121	1.74002	0.282825	Purifying selection
GmTALE16	Glyma.04G029200.1.Wm82.a2.v1	Solyc04g080780.2.1.ITAG3.2	0.364103	1.79621	0.202706	Purifying selection
GmTALE17	Glyma.04G049500.1.Wm82.a2.v1	Solyc04g077210.3.1.ITAG3.2	0.24995	1.88789	0.132396	Purifying selection
GmTALE14	Glyma.04G009600.2.Wm82.a2.v1	Solyc04g080790.3.1.ITAG3.2	0.555055	1.8707	0.296709	Purifying selection
GmTALE18	Glyma.04G050800.1.Wm82.a2.v1	Solyc08g065420.3.1.ITAG3.2	0.450486	1.37865	0.326759	Purifying selection
GmTALE22	Glyma.05G210300.1.Wm82.a2.v1	Solyc08g081385.1.1.ITAG3.2	0.145474	NaN	NaN	NaN
GmTALE21	Glyma.05G050600.1.Wm82.a2.v1	Solyc08g080120.3.1.ITAG3.2	0.119149	NaN	NaN	NaN
GmTALE23	Glyma.06G009500.1.Wm82.a2.v1	Solyc01g109980.3.1.ITAG3.2	0.365379	1.39516	0.261889	Purifying selection
GmTALE24	Glyma.06G029100.2.Wm82.a2.v1	Solyc01g109980.3.1.ITAG3.2	0.530202	2.11565	0.250609	Purifying selection
GmTALE24	Glyma.06G029100.2.Wm82.a2.v1	Solyc04g080790.3.1.ITAG3.2	0.45948	1.75662	0.26157	Purifying selection
GmTALE25	Glyma.06G029200.1.Wm82.a2.v1	Solyc04g080780.2.1.ITAG3.2	0.317066	2.25049	0.140888	Purifying selection
GmTALE23	Glyma.06G009500.1.Wm82.a2.v1	Solyc04g080790.3.1.ITAG3.2	0.535829	2.65738	0.201638	Purifying selection
GmTALE26	Glyma.06G051600.1.Wm82.a2.v1	Solyc08g065420.3.1.ITAG3.2	0.430297	1.38739	0.310149	Purifying selection
GmTALE30	Glyma.07G263600.1.Wm82.a2.v1	Solyc02g081120.3.1.ITAG3.2	0.259657	1.86456	0.139259	Purifying selection
GmTALE28	Glyma.07G104800.1.Wm82.a2.v1	Solyc06g072480.1.1.ITAG3.2	0.560882	1.85225	0.302811	Purifying selection
GmTALE32	Glyma.08G284300.1.Wm82.a2.v1	Solyc05g005090.3.1.ITAG3.2	0.318878	NaN	NaN	NaN
GmTALE31	Glyma.08G016900.1.Wm82.a2.v1	Solyc08g081385.1.1.ITAG3.2	0.142971	NaN	NaN	NaN
GmTALE33	Glyma.09G007500.1.Wm82.a2.v1	Solyc02g081120.3.1.ITAG3.2	0.26132	2.42374	0.107817	Purifying selection
GmTALE34	Glyma.09G095700.1.Wm82.a2.v1	Solyc07g007120.3.1.ITAG3.2	0.21531	NaN	NaN	NaN
GmTALE34	Glyma.09G095700.1.Wm82.a2.v1	Solyc12g010410.2.1.ITAG3.2	0.23744	2.49582	0.0951349	Purifying selection
GmTALE36	Glyma.10G147000.1.Wm82.a2.v1	Solyc01g100510.3.1.ITAG3.2	0.276474	NaN	NaN	NaN
GmTALE35	Glyma.10G081700.2.Wm82.a2.v1	Solyc01g007070.3.1.ITAG3.2	0.29673	2.67275	0.111021	Purifying selection
GmTALE35	Glyma.10G081700.2.Wm82.a2.v1	Solyc11g068950.2.1.ITAG3.2	0.440088	4.02912	0.109227	Purifying selection
GmTALE39	Glyma.11G062300.1.Wm82.a2.v1	Solyc02g065490.3.1.ITAG3.2	0.36642	2.02314	0.181114	Purifying selection
GmTALE39	Glyma.11G062300.1.Wm82.a2.v1	Solyc02g089940.3.1.ITAG3.2	0.227017	2.4928	0.0910691	Purifying selection
GmTALE39	Glyma.11G062300.1.Wm82.a2.v1	Solyc04g079830.2.1.ITAG3.2	0.389958	3.47415	0.112246	Purifying selection
GmTALE37	Glyma.11G022200.1.Wm82.a2.v1	Solyc08g081385.1.1.ITAG3.2	0.122169	2.74657	0.0444805	Purifying selection
GmTALE38	Glyma.11G027100.1.Wm82.a2.v1	Solyc08g080120.3.1.ITAG3.2	0.100836	NaN	NaN	NaN
GmTALE40	Glyma.11G196300.3.Wm82.a2.v1	Solyc11g069890.2.1.ITAG3.2	0.5254	2.20253	0.238545	Purifying selection
GmTALE44	Glyma.12G188800.1.Wm82.a2.v1	Solyc01g007070.3.1.ITAG3.2	0.318393	NaN	NaN	NaN
GmTALE42	Glyma.12G094800.1.Wm82.a2.v1	Solyc01g007070.3.1.ITAG3.2	0.441667	2.71971	0.162395	Purifying selection
GmTALE44	Glyma.12G188800.1.Wm82.a2.v1	Solyc06g074120.3.1.ITAG3.2	0.301644	1.61324	0.186979	Purifying selection
GmTALE42	Glyma.12G094800.1.Wm82.a2.v1	Solyc06g074120.3.1.ITAG3.2	0.415557	2.54867	0.163049	Purifying selection
GmTALE41	Glyma.12G077800.1.Wm82.a2.v1	Solyc11g069890.2.1.ITAG3.2	0.498271	3.18771	0.15631	Purifying selection
GmTALE46	Glyma.13G312900.1.Wm82.a2.v1	Solyc01g007070.3.1.ITAG3.2	0.38987	NaN	NaN	NaN
GmTALE46	Glyma.13G312900.1.Wm82.a2.v1	Solyc06g074120.3.1.ITAG3.2	0.407405	2.11042	0.193044	Purifying selection
GmTALE45	Glyma.13G157300.1.Wm82.a2.v1	Solyc12g010410.2.1.ITAG3.2	0.240372	4.34546	0.0553157	Purifying selection
GmTALE49	Glyma.14G070700.1.Wm82.a2.v1	Solyc01g109980.3.1.ITAG3.2	0.536738	1.87996	0.285506	Purifying selection
GmTALE49	Glyma.14G070700.1.Wm82.a2.v1	Solyc04g080790.3.1.ITAG3.2	0.477246	2.18297	0.218622	Purifying selection
GmTALE50	Glyma.14G091200.1.Wm82.a2.v1	Solyc04g077210.3.1.ITAG3.2	0.192181	2.15081	0.0893529	Purifying selection
GmTALE51	Glyma.14G112400.1.Wm82.a2.v1	Solyc08g041820.3.1.ITAG3.2	0.182279	3.73844	0.048758	Purifying selection
GmTALE52	Glyma.15G111900.1.Wm82.a2.v1	Solyc02g081120.3.1.ITAG3.2	0.26036	2.13679	0.121847	Purifying selection
GmTALE53	Glyma.15G202200.1.Wm82.a2.v1	Solyc07g007120.3.1.ITAG3.2	0.216585	NaN	NaN	NaN
GmTALE53	Glyma.15G202200.1.Wm82.a2.v1	Solyc12g010410.2.1.ITAG3.2	0.261057	2.14235	0.121855	Purifying selection
GmTALE54	Glyma.16G142800.1.Wm82.a2.v1	Solyc02g089940.3.1.ITAG3.2	0.226487	1.67554	0.135173	Purifying selection
GmTALE54	Glyma.16G142800.1.Wm82.a2.v1	Solyc02g065490.3.1.ITAG3.2	0.292015	2.64917	0.110229	Purifying selection
GmTALE54	Glyma.16G142800.1.Wm82.a2.v1	Solyc04g079830.2.1.ITAG3.2	0.401314	3.95218	0.101543	Purifying selection
GmTALE60	Glyma.17G254000.1.Wm82.a2.v1	Solyc01g109980.3.1.ITAG3.2	0.560713	1.8286	0.306636	Purifying selection
GmTALE55	Glyma.17G010200.1.Wm82.a2.v1	Solyc02g081120.3.1.ITAG3.2	0.157833	1.8547	0.0850989	Purifying selection
GmTALE60	Glyma.17G254000.1.Wm82.a2.v1	Solyc04g080790.3.1.ITAG3.2	0.443285	1.59749	0.277488	Purifying selection
GmTALE59	Glyma.17G230000.4.Wm82.a2.v1	Solyc08g065420.3.1.ITAG3.2	0.469294	1.60268	0.292819	Purifying selection
GmTALE57	Glyma.17G132600.1.Wm82.a2.v1	Solyc08g080120.3.1.ITAG3.2	0.126627	NaN	NaN	NaN
GmTALE58	Glyma.17G215500.1.Wm82.a2.v1	Solyc08g041820.3.1.ITAG3.2	0.175782	NaN	NaN	NaN
GmTALE56	Glyma.17G104800.1.Wm82.a2.v1	Solyc12g010410.2.1.ITAG3.2	0.265918	3.33997	0.0796168	Purifying selection
GmTALE62	Glyma.18G141200.1.Wm82.a2.v1	Solyc05g005090.3.1.ITAG3.2	0.325856	NaN	NaN	NaN
GmTALE63	Glyma.18G189700.1.Wm82.a2.v1	Solyc10g086640.2.1.ITAG3.2	0.441383	NaN	NaN	NaN
GmTALE64	Glyma.19G199500.1.Wm82.a2.v1	Solyc01g007070.3.1.ITAG3.2	0.308229	1.94609	0.158384	Purifying selection
GmTALE65	Glyma.19G228300.2.Wm82.a2.v1	Solyc01g100510.3.1.ITAG3.2	0.334835	2.42178	0.13826	Purifying selection
GmTALE64	Glyma.19G199500.1.Wm82.a2.v1	Solyc01g007070.3.1.ITAG3.2	0.308229	1.94609	0.158384	Purifying selection
GmTALE64	Glyma.19G199500.1.Wm82.a2.v1	Solyc11g068950.2.1.ITAG3.2	0.485902	2.89133	0.168055	Purifying selection
GmTALE66	Glyma.20G097500.2.Wm82.a2.v1	Solyc01g100510.3.1.ITAG3.2	0.311636	NaN	NaN	NaN
GmTALE68	Glyma.U039200.1.Wm82.a2.v1	Solyc04g077210.3.1.ITAG3.2	0.182388	1.63142	0.111797	Purifying selection
NaN: No result.

## Sheet: G.max-O.sativa
Table S7 One-to-one orthologous relationships between Glycine max and Oryza sativa
GmTALE gene name	GmTALE gene ID	OsTALE gene ID	Ka	Ks	Ka/Ks	Selection pressure
GmTALE2	Glyma.01G104200.1.Wm82.a2.v1	LOC_Os01g62920.1	0.600064	NaN	NaN	NaN
GmTALE2	Glyma.01G104200.1.Wm82.a2.v1	LOC_Os05g38120.1	0.468675	NaN	NaN	NaN
GmTALE11	Glyma.03G070900.1.Wm82.a2.v1	LOC_Os01g62920.1	0.596055	NaN	NaN	NaN
GmTALE12	Glyma.03G202300.1.Wm82.a2.v1	LOC_Os11g06020.1	0.521479	NaN	NaN	NaN
GmTALE19	Glyma.04G064100.1.Wm82.a2.v1	LOC_Os02g08544.1	0.208512	NaN	NaN	NaN
GmTALE17	Glyma.04G049500.1.Wm82.a2.v1	LOC_Os03g51690.1	0.370481	NaN	NaN	NaN
GmTALE19	Glyma.04G064100.1.Wm82.a2.v1	LOC_Os06g43860.1	0.22078	NaN	NaN	NaN
GmTALE27	Glyma.06G065200.1.Wm82.a2.v1	LOC_Os02g08544.1	0.212208	NaN	NaN	NaN
GmTALE26	Glyma.06G051600.1.Wm82.a2.v1	LOC_Os02g13310.1	0.842093	NaN	NaN	NaN
GmTALE36	Glyma.10G147000.1.Wm82.a2.v1	LOC_Os01g19694.1	0.321332	NaN	NaN	NaN
GmTALE36	Glyma.10G147000.1.Wm82.a2.v1	LOC_Os05g03884.1	0.334115	NaN	NaN	NaN
GmTALE44	Glyma.12G188800.1.Wm82.a2.v1	LOC_Os11g06020.1	0.436358	NaN	NaN	NaN
GmTALE46	Glyma.13G312900.1.Wm82.a2.v1	LOC_Os11g06020.1	0.509651	NaN	NaN	NaN
GmTALE53	Glyma.15G202200.1.Wm82.a2.v1	LOC_Os06g43860.1	0.275268	2.15069	0.12799	Purifying selection
GmTALE56	Glyma.17G104800.1.Wm82.a2.v1	LOC_Os02g08544.1	0.290073	NaN	NaN	NaN
GmTALE56	Glyma.17G104800.1.Wm82.a2.v1	LOC_Os06g43860.1	0.291828	2.4216	0.120511	Purifying selection
GmTALE63	Glyma.18G189700.1.Wm82.a2.v1	LOC_Os01g62920.1	0.642431	NaN	NaN	NaN
GmTALE63	Glyma.18G189700.1.Wm82.a2.v1	LOC_Os05g38120.1	0.578225	NaN	NaN	NaN
GmTALE66	Glyma.20G097500.2.Wm82.a2.v1	LOC_Os05g03884.1	0.339024	NaN	NaN	NaN
NaN: No result.

## Sheet: G.max-S.bicolor
Table S7 One-to-one orthologous relationships between Glycine max and Sorghum bicolor
GmTALE gene name	GmTALE gene ID	SbTALE gene ID	Ka	Ks	Ka/Ks	Selection pressure
GmTALE2	Glyma.01G104200.1.Wm82.a2.v1	Sobic.003G356200.1.v3.2	0.529953	NaN	NaN	NaN
GmTALE2	Glyma.01G104200.1.Wm82.a2.v1	Sobic.009G159900.1.v3.2	0.532696	NaN	NaN	NaN
GmTALE11	Glyma.03G070900.1.Wm82.a2.v1	Sobic.003G356200.1.v3.2	0.54237	NaN	NaN	NaN
GmTALE12	Glyma.03G202300.1.Wm82.a2.v1	Sobic.005G045200.1.v3.2	0.564737	NaN	NaN	NaN
GmTALE17	Glyma.04G049500.1.Wm82.a2.v1	Sobic.001G106000.2.v3.2	0.470373	NaN	NaN	NaN
GmTALE17	Glyma.04G049500.1.Wm82.a2.v1	Sobic.001G075101.1.v3.2	0.458131	NaN	NaN	NaN
GmTALE17	Glyma.04G049500.1.Wm82.a2.v1	Sobic.002G023900.1.v3.2	0.408693	NaN	NaN	NaN
GmTALE19	Glyma.04G064100.1.Wm82.a2.v1	Sobic.004G067100.2.v3.2	0.207064	NaN	NaN	NaN
GmTALE19	Glyma.04G064100.1.Wm82.a2.v1	Sobic.010G207500.1.v3.2	0.209376	NaN	NaN	NaN
GmTALE27	Glyma.06G065200.1.Wm82.a2.v1	Sobic.004G067100.2.v3.2	0.220906	NaN	NaN	NaN
GmTALE27	Glyma.06G065200.1.Wm82.a2.v1	Sobic.010G207500.1.v3.2	0.205061	NaN	NaN	NaN
GmTALE36	Glyma.10G147000.1.Wm82.a2.v1	Sobic.003G144200.1.v3.2	0.285238	NaN	NaN	NaN
GmTALE35	Glyma.10G081700.2.Wm82.a2.v1	Sobic.005G045200.1.v3.2	0.530025	NaN	NaN	NaN
GmTALE36	Glyma.10G147000.1.Wm82.a2.v1	Sobic.009G030200.1.v3.2	0.309862	NaN	NaN	NaN
GmTALE42	Glyma.12G094800.1.Wm82.a2.v1	Sobic.005G045200.1.v3.2	0.552129	NaN	NaN	NaN
GmTALE56	Glyma.17G104800.1.Wm82.a2.v1	Sobic.004G067100.2.v3.2	0.28171	3.9113	0.0720247	Purifying selection
GmTALE56	Glyma.17G104800.1.Wm82.a2.v1	Sobic.010G207500.1.v3.2	0.291485	NaN	NaN	NaN
GmTALE63	Glyma.18G189700.1.Wm82.a2.v1	Sobic.003G356200.1.v3.2	0.576831	NaN	NaN	NaN
GmTALE63	Glyma.18G189700.1.Wm82.a2.v1	Sobic.009G159900.1.v3.2	0.552417	NaN	NaN	NaN
GmTALE65	Glyma.19G228300.2.Wm82.a2.v1	Sobic.003G144200.1.v3.2	0.359826	NaN	NaN	NaN
GmTALE66	Glyma.20G097500.2.Wm82.a2.v1	Sobic.003G144200.1.v3.2	0.292912	NaN	NaN	NaN
GmTALE66	Glyma.20G097500.2.Wm82.a2.v1	Sobic.009G030200.1.v3.2	0.320466	NaN	NaN	NaN
NaN: No result.
