# Supplementary material for: Genome-Wide Identification and Characterization of TALE Superfamily Genes in Soybean (Glycine max L.)
Source: Int J Mol Sci. 2021 Apr 16;22(8):4117. doi: 10.3390/ijms22084117 (PMC8073939; doi:10.3390/ijms22084117)
Supplement: Supplementary file 1 [file ijms-22-04117-s001.zip › Supplementary files/Table S8.xls]

## Sheet: Sheet1
Table S8 Non-redundant GmTALE gene IDs associated with the syntenic relationships between soybean and other six species
G.max-A.thaliana	G.max-G.soja	G.max-V.unguiculata	G.max-S.lycopersicum	G.max-O.sativa	G.max-S.bicolor
GmTALE1	GmTALE1	GmTALE1	GmTALE1	GmTALE2	GmTALE2
GmTALE2	GmTALE2	GmTALE2	GmTALE2	GmTALE11	GmTALE11
GmTALE3	GmTALE3	GmTALE3	GmTALE3	GmTALE12	GmTALE12
GmTALE4	GmTALE4	GmTALE4	GmTALE4	GmTALE17	GmTALE17
GmTALE5	GmTALE5	GmTALE5	GmTALE5	GmTALE19	GmTALE19
GmTALE6	GmTALE6	GmTALE6	GmTALE6	GmTALE26	GmTALE27
GmTALE7	GmTALE7	GmTALE7	GmTALE7	GmTALE27	GmTALE35
GmTALE9	GmTALE8	GmTALE8	GmTALE9	GmTALE36	GmTALE36
GmTALE12	GmTALE9	GmTALE9	GmTALE11	GmTALE44	GmTALE42
GmTALE14	GmTALE10	GmTALE10	GmTALE12	GmTALE46	GmTALE56
GmTALE15	GmTALE11	GmTALE11	GmTALE13	GmTALE53	GmTALE63
GmTALE18	GmTALE12	GmTALE12	GmTALE14	GmTALE56	GmTALE65
GmTALE19	GmTALE13	GmTALE13	GmTALE15	GmTALE63	GmTALE66
GmTALE20	GmTALE14	GmTALE14	GmTALE16	GmTALE66
GmTALE21	GmTALE15	GmTALE15	GmTALE17
GmTALE22	GmTALE17	GmTALE17	GmTALE18
GmTALE23	GmTALE18	GmTALE18	GmTALE21
GmTALE24	GmTALE19	GmTALE19	GmTALE22
GmTALE26	GmTALE20	GmTALE20	GmTALE23
GmTALE27	GmTALE21	GmTALE21	GmTALE24
GmTALE30	GmTALE22	GmTALE22	GmTALE25
GmTALE31	GmTALE23	GmTALE23	GmTALE26
GmTALE32	GmTALE24	GmTALE24	GmTALE28
GmTALE33	GmTALE26	GmTALE26	GmTALE30
GmTALE35	GmTALE27	GmTALE27	GmTALE31
GmTALE37	GmTALE28	GmTALE28	GmTALE32
GmTALE38	GmTALE29	GmTALE29	GmTALE33
GmTALE39	GmTALE30	GmTALE30	GmTALE34
GmTALE40	GmTALE31	GmTALE31	GmTALE35
GmTALE41	GmTALE32	GmTALE32	GmTALE36
GmTALE42	GmTALE33	GmTALE33	GmTALE37
GmTALE43	GmTALE34	GmTALE34	GmTALE38
GmTALE44	GmTALE35	GmTALE35	GmTALE39
GmTALE46	GmTALE36	GmTALE36	GmTALE40
GmTALE47	GmTALE37	GmTALE37	GmTALE41
GmTALE51	GmTALE38	GmTALE38	GmTALE42
GmTALE52	GmTALE39	GmTALE39	GmTALE44
GmTALE54	GmTALE40	GmTALE40	GmTALE45
GmTALE55	GmTALE41	GmTALE41	GmTALE46
GmTALE57	GmTALE42	GmTALE42	GmTALE49
GmTALE58	GmTALE43	GmTALE43	GmTALE50
GmTALE59	GmTALE44	GmTALE44	GmTALE51
GmTALE62	GmTALE45	GmTALE45	GmTALE52
GmTALE63	GmTALE46	GmTALE46	GmTALE53
GmTALE64	GmTALE47	GmTALE47	GmTALE54
	GmTALE48	GmTALE48	GmTALE55
	GmTALE49	GmTALE49	GmTALE56
	GmTALE50	GmTALE50	GmTALE57
	GmTALE51	GmTALE51	GmTALE58
	GmTALE52	GmTALE52	GmTALE59
	GmTALE53	GmTALE53	GmTALE60
	GmTALE54	GmTALE54	GmTALE62
	GmTALE55	GmTALE55	GmTALE63
	GmTALE56	GmTALE56	GmTALE64
	GmTALE57	GmTALE57	GmTALE65
	GmTALE58	GmTALE58	GmTALE66
	GmTALE59	GmTALE59	GmTALE68
	GmTALE60	GmTALE60
	GmTALE62	GmTALE62
	GmTALE63	GmTALE64
	GmTALE64	GmTALE65
	GmTALE65	GmTALE66
	GmTALE66	GmTALE67
	GmTALE67	GmTALE68
	GmTALE68
