# Supplementary material for: Genome-Wide Identification and Characterization of TALE Superfamily Genes in Soybean (Glycine max L.)
Source: Int J Mol Sci. 2021 Apr 16;22(8):4117. doi: 10.3390/ijms22084117 (PMC8073939; doi:10.3390/ijms22084117)
Supplement: Supplementary file 1 [file ijms-22-04117-s001.zip › Supplementary files/Table S9.xls]

## Sheet: Sheet1
Table S9 Gene upstream 2000 bp sequence
Gene name	Gene ID	Upstream 2000 bp sequence
GmTALE1	Glyma.01G028300.1.Wm82.a2.v1	GAGTAAAGATTCCTCTATTTTATTCACAAAATAAACGAACAAAGGAATCGAAGATTCGTTTATATTAGTTAATGCGGGAATTTGAATTCAATTTTATGGTATACTTAAATGAGTTTGATTGTATTCCTTTTACGAATTTTGAAGGTGTTATTTAATTTAGTTACCAAACTCTCGTGCATTTGTTAGTTTTGATTATGGGTCGTGCAAGCCTGACTAGCTTACATTTCGTACGTTTTGGTGAATAAGAAATGTGATACAAAAATTTACATTAAATCAAAATAAGTATTCAACATTGTATTTGACACAGATATTATTTCAACACAAAAATTGAGACCCTGATGGGGCATTAGCTTTGTTCTGTTCATAAAATGCTTTTATAGTCAGTGCTGAAACTTCAGC…
GmTALE2	Glyma.01G104200.1.Wm82.a2.v1	ACTTAATTATTAATCTGGGTCCTCACTAAGTTTACGTTTGTTTTAACCACAAATAATGATAATGATTAGAATATATCTTTTTATTAATTGTTTATTTATTTTCCTTCCCTAATCCCTACTAATAATTTAATATTAAAAGAAAAGGAAAAGGTATGAAAACCTCGTAACGCGAAAGAGTGAGGCAAAAGGGGTTTAGGTTTGGCGGATGAGTGCTGAGAAGGGTAAACTCAGCCTTTCTTTCTTTCATCGCACTGTTCCTTTCTTCTCACGTGCGTCATCACCATCAGTATCGCTATCATTCATCTTATCACCCTTTTTCTATATTTAAAATCTTTTATTCTACTACGGGAAAATTTTATGAAAGAGAAATAATTATTTGTTTTAAGTTTTTATAAAATA…
GmTALE3	Glyma.01G179900.2.Wm82.a2.v1	CTGTTGTTATTATAATACCGTCTTTCAAATTCATAACACAATAAAATTTGAAAAGCAAATTAACAATGTCCTGGGTGTATAAGAAAAAATTACTTTAATGAAATTTCTATTGTTTCTATATTTGATAATAACTTTGTATGATTTCTAGGATGCTGCAAATAAATATGCATGCGATAAAAAGAATTACACATGAAAAATTAAATTAAAAAATTATCAAAATAAAAAATAATTTTAAACTAAATATAACATGAAATATTAAAATATATTTAAACCTTAATCATAGGTAAAAGAAGGTAAAACATGAAAAACACCTGTAAAAAAATAAGGGTACACCAAAAGGGAAATGAACATGGCCATGGTGACAGAGCCAAACCTTAAAGCAGTTATGGGTACTTTTCA…
GmTALE4	Glyma.01G214800.1.Wm82.a2.v1	GATTAGAGTTTTAAAATGGTTAGAATGGCATTTGTCCGAGTGAAATTGAAGTCGAATATCTTAAACAAAATTTTAGGTTCGAGATTTTAAAAGATAAACTATATTAAGTGTGATTAAACAAATTTTTTTATAAAAATTAATCATCAATAAATTAGTCATTATCAAAATAAACTAGTGAAAGCTTCACACCAACTTTAAACATGGTGTTAAATTTTAAAATGCACAAAACTTCAAATCTTACCTAAAATTATGCATGTAAAAAACAGATCATAGTTTTCAACGTGCAACTAGCATTGTTGTTGTGATACCAATAGAACAACTATAAAGCTTTTCTTAGACACAAGGAAACGCTCGACACAGTTACCGTTGCCAACATTGCTTAAAGCAGATGGCTCAAGC…
GmTALE5	Glyma.01G221500.3.Wm82.a2.v1	TTTGAAGCTGGTTTCGATTGAAAATTACCTACGATCAACATTATCATTTTCAATCACAATATAGCAAATCGCCAAAAATCATTGGCAAATAAAACCAGCATCAAAATATTAAATGTACGTACGTAGCTAGCATGCAGTTCCTTCACCATACATTCGGATAATGTAGGTTTTCCTTAAACTTTTTAGTTTATATATAGTTCATTAAATGGCCCGCAGCTTAATTTGGTGCTCGAAGTATTATTAAGTAAAACACCTAATAAGAGTGTTTTAATAAATAAATAGATAGATTGAATTAATGTCCTAGTTAAGTTTTTGAGTTGTATGATGAAATGCAAATGCGCGTGGAAGAGGCATATTTTGGATGATGAATAAATATAAAGAAAAGATGCGGTCCCATGC…
GmTALE6	Glyma.02G036900.1.Wm82.a2.v1	TTACGATATATATGCCAAGTTGCCTTCCTTTTTTCCTTTTTCTTTTTAGGTCTTTTCATGCCAATTTGTTTACTTAAAAATTAAGAGTGCAATTCTTCGAATGAATGAATATAATCCTTTCATGAACAACTGAGTAAAGATTCCTCTATTTTATTCACAAAATAAACGAACAAAGGAATCGAAGATTCGTTTAAATTAGTTAATGCGGGAATTTGAATTCAATTTTATGGTATGCTTACTTAAATGAGTTTGATTGTATTCCTTTTACTAATTTTGAAGGTGTTAGTTAATTTAGTTACCAAACTTTCGTGCATTTGTTAGAGTTTTGATTATGGGTTGTGCAAGCCTGACTACCTTACCTTTCGTACGTTTTGATGAATAAGAAATGCCTTACAAAAA…
GmTALE7	Glyma.02G060000.1.Wm82.a2.v1	TTTTTTAAAAAAAATATGAGTTAATTTTTTTCAATTGGATTAATTCTTGCCATAGTGATAAAAGAGTAGAGAAAGTTAAAATTAACACTTAAATCATTCTAAGATTTCAATTAAATGCATGTAAGAGAAGGTGAAACATAAGAAACATCTGTAAAAATCAAAGGCTTCATCAAAAGGCAAAATGAACATGGCTCTCATTGACAGCGCCAAACCTTAAAGCGGTTATGGGTGCTTTTCAGAAACTATGTCTCCCACACAATTAAACCTAACTTGTCTGTTTTGCCCATCCAATGGCACGTGCCATCCATCCACTTTCTTTACCCTTCCCTATTTATCAAAGTCTCTCTCTCTCCCTCGCTCCTCTATTTCTCTTTCCCTATCTTACATTACTTGGGCTAT…
GmTALE8	Glyma.02G086400.1.Wm82.a2.v1	TTTGGGCCGACCCGTGCTAACTACTTTAATGCCTATAGAGACATATCAAAGCCTCATTATTCATCTTATATATTTGCTTACTTGAGTCTTACAGTGTCTATACAGGTCTTTGTTGATTTTGTTGCTGGCTAGAGATTGCTGAACAACCTCGCCTGTCCACTCCATTTGTAGCTAGGTACCAAAATTCTTCCACAAAAAGTCATCTATTTATGTTTACAGGTCATTCAAGAGACTTCACAAAAAAAAAGAAAATGGAAAGCAACAAAACCTTAAGTCTTCCTTATAAACAGTAACTCACCCACAAATGCTACTTGAGAACTAGCTACCATATCCACCAACACTAAAATAACAAAATTTCACTTTTACTTTTCATCAAACAAACGGTTTAAGGTTTGCTTG…
GmTALE9	Glyma.02G196500.3.Wm82.a2.v1	TCCTTGGCAATTTAATTGCTTTATCTTCAAACTCAGGCATCCAACCACAAAAAATACACACATAAGTTGAAAAAGAAAAAGAAAAGAAAAAAACATTGGAAAATTGTGAAAACGACAAGAAGATATTTAATGGAGAAATGAGCAATTGGATCCCTCCACCCGCTCGTTGTCCATCATCATCATCCTCCTCCTTTTTCAATTTTTTTATTATTATCACTATTAAACAAACAATTATTTAATTAAGCTTTGTAGAAGAAGACGTTTCCTCGTTTTTCAGCTGGTCGTGACTTTTTGCACCCCTTGTTTACAAGTTTTCATTTTATACACATTTTATTTCATACATCTAGATTTCTTATCCCAATTATGTTTCTCTTTTTCTCTCTCTACACCTTCAAAAAT…
GmTALE10	Glyma.02G269900.1.Wm82.a2.v1	AATAAAATTTTATTATAAGTATATTTATTATTTATTTATTAAAAAAGAAAATGACATAACACAATATGTCAAATTGTCAATCATTCGTGTAGGGTAAGGTAAGAAACGCAATAGTAAAGAACTGAAAGGAAGAGACGCAGGGAGTGTCCCACAATGAGGGCAACATCTCTTATATAACATGGGCTTCTTTTGCTATGTCTACCCCTTCCAACCCACTTTTTTCCTCTATTTTTTTTTCTATTTGATTAGATTGACATGACCCCTCTGACATATGTGTGTCTTTGCATGGATGCCAATTCATAAAACGGTGTCGTCTTCCTCTCATTAACCCACCCTACTAGTGGCTAATATATACCAATTCCATCATACTAAAGCAAAAGTGGTGTGTGTGAGAGAGTA…
GmTALE11	Glyma.03G070900.1.Wm82.a2.v1	GGATAGTTCGAATTATAGTATTTTTAGTTTTATTTTGACTCACAAATAAAAAAAGAAATCAACTCCAATTGCTCTTTTTAATTTGATACAACACAATAATTTTAACATGTAATTAATATGAAGTTGTCATAAAGATTCAATGTCTATAGTTGAGTTGATATCACACATTGAAAAACTCATAAGAGATAACTTGTATTTGATTCATGTAGAATACTTGTTGGTTCTTATTTATAAGATATAATCAACAATTTCCCCCTCTCATTATAAGACTTCATTTGATCTCTTTTGTTCATTAATTATTTTTTGACTAAAAATATTTAAAATTATCTTTTTCTCTCTCTTATGAAGATTGAAGAAGATGAATAAATTTTCAATAAAATTAAGGATAAATTTTAAAAA…
GmTALE12	Glyma.03G202300.1.Wm82.a2.v1	TGATCATTGTGATATGCTGATGTCTGCTAGTATAGGTCTGATGCATGAGAGCCAAGGAGGGACCACTTATTTAGGGGCTCATGATTCATAGACACATCATACATGCACTTGATTGGGACCCCTTGCTTTTTTAACTCTCTCTTTTCCTTTTCTCTTTTTCCGGTTACACTTTTAATCTGTTAAATTTACACACTGCAGGGTAATGGGTAAAGTTTAAGAGATAATAATGCACAAATTAAAAAATAAATAAAAATAAAGAGATAATCCTTACAGGGAAATACAACTCTAATTTAAATATTTTGGAAAAATAATTTTGACAAATATATTTTCAGCTTTGAAAGCATTAAAGTTGGTGTTATGGTAGTTGGTTCTGCGTTCCTTAGCAATTTAATTGCTTTA…
GmTALE13	Glyma.03G231100.1.Wm82.a2.v1	CACATTACATTTTTTTGGTACAAATGATGATTATTTTGGACACACTATATTATATATTGACTAACTCGATCATTATGCAATTTTCACGGTATTTCGCACCATTTCATAGGAGAAATATTTTGACGTGAGATTCACATATTTTTTATTCCTCTCCTCACAATATCATCTTAATCAAACAACATCAATTTGTAATATGTTTTATTTCCATCCTTTCATCTCAAATTTTCACCTAAATCAACTCTACCGAAAACAATAATAAGTAAAGAATCATTGTAATGTTTACATATATTTTTAGGTATAAATAACCAGGCTTAATATTTGAAATAAGATTCATAAGTTTGATAAATTTTCTTTACAAATAATTGAAATCATGTGTTGAATGTGCTCAAATAAATGAAA…
GmTALE14	Glyma.04G009600.2.Wm82.a2.v1	AATCGGTTCATTTGCCATTATAACTTGTCTTGTTTGAGCATCATTTTGGCAAAAGAAAGAAAGACAATAAGCTTAACAAATTCTGGTACTATGATACCCGTCTTTCCCCCATTAATAATTGGATAGTAAAAATACTTGTACTGGTAACTTGTGATGACTTGTTAAAGATAGATATTTGATATTATGATATTTTATCTACGAATATTTGTGAGTGTAATTTTTTTTTGCCTAACATAATTTTTTTCCTATGATTACCTCTAATTAATCAGGGATGTTAAAACAAAATATTTTAGTAATAATATTTGTAAATATCACAAATTTGTTAGGTTTTATGGAAGTTATTATAAAGGTTTTTATTTTTAACGTGTAGTTCAATTTCTATGCAAGATTTTTACACTA…
GmTALE15	Glyma.04G029100.4.Wm82.a2.v1	ATGATAAATTGATAATCAGAAATAGTGCATATATAGGATAGGATGAGTATATTATATGTATGGGGTCAGCACATTGAGCACAAATATAAGATATATAAGCGTTGGTCGTATAAAAGGAACGTAATCATTCGTGAGGTGCAGTTGCAATTAGAAGACAAGAAGCATACACGTCGACGCGTGAATTTGTCACTTTCACCTACTCCCGAATAGCGAATCCAGCCAACCTTATATTCTTTCAAATTTCTTACATTGTTTTTTAATTTGGATGGGTTTGTTCTGAGATATTGCGTGTGCAACGTTGTGTTGAGTTCATTGCACCAAGAGAGAGAGAGAGAGAGGGATTATTATGATTTATGCGTTAAGTGGGAGTTTAAGGGAGGGAGGGTTACAAGTTACAGG…
GmTALE16	Glyma.04G029200.1.Wm82.a2.v1	TTAATTTAGAAATTAGATGAGAGGGAGTAGGGGGGTGTTTGATGTAGGTATGCCGGCCTTTTACAGACTAAGGTTACAGAGGGAGAAAGGGACAAGTGAAGGAGTCCAAAGGAACAAAGATCATAATCATTACTAAAGCATCAAAACGGACCAATAGGCTCCTCAAAAACAATCTCAGGCTCAGCACTCAGCAGCACAATACAATGAATGAATGAATGAATGAATGAGTGAATACAGCCACCCTCACCTTTGAGTGGTTTTTTATTTTATTTATTTAAATTTAGAGTTTTTAATATGGTTTGAGAAATTGGGATAATCAGTGTCCTTTCAACATCCCTATGCATGCCCACAACACCAAACGGGAAAAAAGTAAGATATAATTTATACAGGCTCACAAAC…
GmTALE17	Glyma.04G049500.1.Wm82.a2.v1	AATTTAGATTCAGTATTTAATTTAATATAATTTTATCAAATCTCATCCTATTTTGTTATCAGCTATGAATTATTGATCAAAGTTTTATAATTAACCATTTCTAACATTTTAATATTAATATATAAAAATATAAATTCAATCTATCCTTTAGCATAGTTAATATCAAATAAAATTTGAATAATTTCAATTTTAAAAAAAGTTTAACAATAACAATTATTGCAAGTGTTTGTCAATGGTGTTTTAGAAGCAACACATGCTTATAAAAAAGAATATAATCTTTTTATATCATTTAATATTTTTAGTGAAGTATAAATTCTTTTTGAAATTTAACTTATATAATGTCAAAGAATTTTTTTAAAACAAATTTCTAATAAAACTTGCTTATTTTATCACATAATT…
GmTALE18	Glyma.04G050800.1.Wm82.a2.v1	TACGTTCCAGATCCAAGATCTAAGGGTTGAGCTTGCCAGAATAACATGACAACGATGGTGGAATATTTGCAAGCAATTCAATACTCAAGCAAGTGTTTGTGAGAAATGAAGAGTAGATAATGAGAAATGAAACTATTTCATATCTAATATTGCTTTATATATTAATGTTTTAGGTAAGAAATAAGTTACAGTCACGTAGCTTGCGTGACCTAGGTGGGTGTCACGTGTTTCATGCGTGCCCCCTTTCGATAGATGGTTGGAAGTACTCAATCTAGTGCTTGTTTGGATAGCTATAAACTTTTTTTTGACAACTTCTCTACTGGAAATATAAACTATAGGTTAAAAAAAAAAAACTATGTATTATGTTGATGACTCACTCTTTCAGCGCACCCACACTTT…
GmTALE19	Glyma.04G064100.1.Wm82.a2.v1	TAATTTGTTTAAAAAATAAGTTAATTTTGATATTTACTCTTATATTTTTATTATTTAATTTAATTTATAGTTTTACTGAAATTTATTTTTATTTAGATAAATCTTATCAAATGATAATTCATGTAATTAATGAATTATTAGTATGCAGGAACTACAATTACGTTATCACTTTAGAGACTATATAATAATAAATAAAAAATTATAAATTTCAATGAAATCTAAGATTAAATAAAACATCATAATTAACACTATTCATTTTTTATAGACAAATATGTGTTAGACAAGTGGTTTTAATAACTTAAGATAGAGGGTGAATTAAGTCTTATATTCCCACCAACAAACTTTTACTACTTATAAATGACAGACTCGATTTATACTGGTTCGGCCACTTTTCGTGCC…
GmTALE20	Glyma.04G185100.1.Wm82.a2.v1	ATCGATTATCAGATGTTTATAATCGATTACTAGCAACGGAATTCTGGAAATTCAAATTCAAAAGTCATAACCCTTCAAAATATAACTATGTAATCGATTACCAGAAACCTGTAATCGATTACCAATGAAAAATTTTAGAAAAAACTTTTTGAAAAGACACATCTCTTCAAACCATTTTGAAAAGGCACGAAGGGCCTATATATGTGTGTGTCTGATTTCAAAAAGCAAGAGAGAGATATTCCAAGAGAACTTCATTGCCAAATGCTCTCTCAAAAGAAACTCTTGGGAAAACACTTGCAAATTCGTTAAGAGTTCATCCATGGACTTCAATTGTAATATCCTTCTCTTCAAGAGAGAATTCCTCTTCTTTCTTCTAATACAAAAAAGATTGATTAAGGG…
GmTALE21	Glyma.05G050600.1.Wm82.a2.v1	TTTTAATTAACTTTAAACTCTTTAATTTTTTATTTATTGACCAAATTTTTTAACTATATTTCTATTTTTAATTTTCATGTTTTTTATATTGTGTATTCTACTATTAATTTTATTCAATATTTTCTTACAATTTTAGTTAATATATTATATATTAAGTTATTAATTTTATTTTAATTCAAATAATATATGAATAAATTAAAAATATAAAGTTATCAATTAAATTATATTTTTAATTAAATGTGTATTTTTAAGTCTGTTATATAACTATCACTATTATTATTATTATTATTATTATTATTATTATTATTATTATTATTATTATTAAACTAATTAATTCATATTTTAAAATTATAAAAAATATAACAATTAATAAAATCTTTATAGTTTGTATATATGTTT…
GmTALE22	Glyma.05G210300.1.Wm82.a2.v1	ATAAAAGTATGAAATTTATACCAAATTTTAAAACTTTATACTCATTGCTATTTTTCAAACAACCTAACACGACCTCAGTAACATAATTTTGGCTCCTGCAGCTCGATGGAAACCCTATACACAGTTACAAATCTATAATTTGAATGATGCATAATTGTTAATTTGGTCTTGGAGTGCCATATATATGTATATTTGTTTTTTCGATAACAAAGAATCTAATATATGCCTAAATGCAACAAAGAAATCATTATTATTTCTTTACATTCTTAAAAATTTGCATCAACAAATTAAAAATAAACATATTATAAATGGAGAATTATTTAGCGGTAATGTTTTATGCAAAATACGTCCTGTCACAAATAACTTAATTGAATCAATTAATGTAAAAAAAAACCAAGT…
GmTALE23	Glyma.06G009500.1.Wm82.a2.v1	AAGATACATATTTCATATTGTGAATTTTATCTACAAATATATGTAGGTGTAAATTTTCTTACATCACTACTTACGAACATTACCAATAATTATTGCAATCAACAATGCCTACATCATTGACCATCTTTATCACCTCCAATTCACCCCTCCCCCTCCTACCACCACATCCCAACTCTATCAACCCTCACCACCATAGTCATCACCACATATGGATTAACATTTTTTTACTCAAGCCCAACATAATTTTTTCTTATGATTACCTATAATTAATCAGGGATGTTAAAACAAAATTTCCAAGCAACAATATTTATAAATATCACAAATTTGTTAGGTTTTATGGAAGACATTACAAAGGTTTTTATTTTTAATGTAAAGTTTATTTTTATAAATATCACACTA…
GmTALE24	Glyma.06G029100.2.Wm82.a2.v1	GCCAGCAATGAGCATATAACATAAGCGTTGGTCGTATAAAAGGAACGTAATCATTCGTGGGGTGCAGTTGCAATTAGAAGACATGAAGCATAAACGTCGACGCGTGAATTTGTCACTTTCACCTACTCCCGAATAGCGAATCCAGCCAACTTTATATTCTTTCGATTTTCTTACATTATTATTATTATTTGGATGGGTTTGTTCTGAGATATTGCGTGTGCAACGTTTTGTGTGTTGAGTTCATTGCACCAAGATAGAGAGAGAAAGATTACATGATTTAAGCGTTAAGTGGGGGTTTAAGGGAGGGAGGGTTACAAGTTACAGGTCCACCAACTGGTGGTTAGGGTTTGAACCCTTCCAAGCAAACAACCACCACCTTCCATCTTCTATACACACACA…
GmTALE25	Glyma.06G029200.1.Wm82.a2.v1	CATTAATAGGGTATTAATTTAGAAATCAGATGAGGGAAGTAGGGGGTGTGTGCCTGATGTAGGTATGCGGCCTTTACAGACTAAGGTTACGGAGGGAGAAAGGGACAAGTGAAGAAGTCCAAAGGAACAAAGATCGTAATCATTACTAAAGCATAAAAACGAACCAATAGGCTCCTCAAAAACAATCTCAGCAGGCTCAGGAGCACAATAAAATGAATGAATACGAATGAAATGAATACATAGCTAGCCACCCTTTGGTGGTTTTTATTTAAATTTTGAGTTTTTAACACTATGGTTTGAGAAATTGTGATAATCAGTGTCCTTTCAACATCCCTATGCATGCCCACAACACCTAACAGGGAAAAAAGTTAGATATAATTTATACAGGCTCACAAACTG…
GmTALE26	Glyma.06G051600.1.Wm82.a2.v1	TGAAACATTTAGTTATTTTGAATCTGGTCCATTTTACATCCACATTCATCCCATATCTTTGCAAATATATTTGGAACCACCTTCAGTAACAAATAACAACATACCATCAATGATAACTTCTTATCTCAAGTCTGATAACTTCCTATCTCACTTTCACGTTCTGATAACAACAAGTTGAGAGCTTCTGATGGACAGACTCTATAAATAGGATGGGGTGTTCTCAGTTTTGTATCACTAAACCCACTTCTCACAAAAATACACCATCTAAGTAAGGATACTGTCTTTCGCTCGTAATTCTTTTTAATTTCCGCTGTTTGATCTAAATATGCTATTTAAATTTATTTGCATGATCTAAATATGCTATTTAAATTTATTTGCATGTTTAGATCAGTGTATGTA…
GmTALE27	Glyma.06G065200.1.Wm82.a2.v1	GCAAAGAAGGAGGGAGTCTTGGAACCTCCTTCGTTATTTAGTAGCAGATACTTCTTTACCTTGGTGCATCTTTGCAGATTTCAATGATCACCCAACTTGGCTTCTAAGGGGATTTCGAGAGACAATCATTAACTGCAACCTCCACGATCTGCCAATGGAGGGTCACCAATACACTTGGGCCAGGAGACGGGGAAAACATGATTTCATGGAAGATAAGCATGTTAGAGGCCTAGCAACGATGAACTGGATATACATATTCCCTAACTTCAAGCTTACCAATGGAATCTTAGCAAAATCCGACCACTCCCCAATCCTCATCTATCTCAACAATGCTCTAAGAAAGAAAACTCAAAAAATTCAGATTTGAGAATTCTTGGATTCTCGAACCCGAATTGGAAA…
GmTALE28	Glyma.07G104800.1.Wm82.a2.v1	TAGCACTATTTAAAATAATGAAACTAGAAAGTGTCGGATAATTTATAATGTTCGCTCCTAAAGCTTAGGTGAAATGGATGAAAAGAAGGAACATGTTAAACATGGTTCTTAGGATTAGGTTATGGACATAATTCTATCCGAAAATGATTTAGTGGCATAATTATCATACTTTTTCCAAAAGTCGGACCAACAAGATCAAACCTTAATTAAGTCTCTGATTTTGTCTGTTAGCTGATTCGGTAGCATGCATAATCAAATGCTATTATCAACTGAGGTGATGCACAGTATATGCTTCATGAGTAAATCACTTCTCTTTTCTTTCTTTTTTTCTTACACTTTTAATATTAAGAAATCACATCATTCTTTATTAACAAATTCGAATTAAATTGAGTAAATTTA…
GmTALE29	Glyma.07G172500.1.Wm82.a2.v1	TCTCCCTTCCTGAAAACCCACTAAAAACTGCCTAACCCCCCTTGTTGTTACTCCATAATTTATTCTGCAATAACTTCTTAAGGCAGTTACATATGGTCCTAAATCACTACACATTCAGTTACGATTAACCCTTTGTGCCTAACTAGGGTTTCGAAACATCACAACAGAGACAAACCATTGAACAATGGATTTTCATCATTAACATACAACAGAGACATACCTTCGATGGAAGCGCATACACAAACTCCACAAACGCGAACTCGACAATGTGGTTGCAGTCACGGAAGCGCAGCCCAGTTTGCGACAAACACGAACTCAGGCAGAAGGAGAAACAACAATAAAGCCCTGGGTTAAAACGACGAACGCCTAATGTTAAAACGAAAGGACGTACCTCAATGG…
GmTALE30	Glyma.07G263600.1.Wm82.a2.v1	CATGTACGTGATTATACAATTTTTAGGGATTGTTGCAATATGAGAGGATGTGTGAGGAGGGAGTGAGCTAGAATCGCAAACCAGGGTAGATTAGAGTTAGAGTGATGAGATAAAATGTCTTTAGAGACCTCTTAGGAAACGAGATTGATTCTCGTAGAATGTCAGGGATGTTCAGAAATTGAAGCTCCTCTAGGGTAAGATCCATTCTGCCAGAGAAGATAGAAGAATTGAAGTGTGGCTTGAAGTTGGGGATTAATTTATGGTTTGGTTGTGAGAAAAGAAAAGAGGAAAATGCAAAAGAATATGTGAAAAGAAAAGAAAAAGATAAAAATAATAAAAAATAAAAAGGAAAAAAAGGTGATTTAGTTAAAAAAAATAGATAAAAAATATTTAAATTAA…
GmTALE31	Glyma.08G016900.1.Wm82.a2.v1	AAAGCCTGTAAAACACTTTACTGTACTTAGGAATGACTTCAATCTCGGGATTCGTTCCCTACAGAGATTTCTTTATTCCTGTCCCCATTTTTATTTTTAAATTTAAACCATGAATTGAAAATGAATAACACAATTCACGGTCATTAGGTAACATATTTTGGTTCCTGCAGCTCGATGGAGACCCTATACACAGTTACAAATTTGAATTGAAAGCTGCTAGAAGAATTATTACTACTAATTTGGTCTTGCAGTGTTATATGTATATTTGTTTTTCCGATGAGAAAGAATTTAATATATGCCTGCGTGCAAATTCTTAAAAATTTGTATCAATAAAAAATAAACATACATTATAAATGGAGAATTTATGAGCGGTAATGTTTTATCACTTTTATGCAAGAT…
GmTALE32	Glyma.08G284300.1.Wm82.a2.v1	CTAAAATGGTAAATTATCTAAAATATAGGGGCTAAAATTACAGAAAAAAATAGAAAAACAAAAACAATGCAAATAAAAATTTAAATAGGACCGAAATTACCATTTAACTTCCTAAAAAAAGTTATGAATTTCTCGAGGATGGATTAGAAAACTACTAAGAACTGAATATCTGGATATTTAGTTGACTTGTTTAAAACTTTTATAATGTACTTCATGAGTAACAAAACCATATTGTCATGAGTTTAAAATTTATAGTGTTCTTCGTATAACTTTTTTTTTTTTTTATCAAATTAGTCAGAAATTGTAGACTTTAAAGATTTTTTTTTAAGTCAGAAAATATTTAAATTAACAGTCACAGTACTCTATTATTATTTATATACGTAAATACGTACACACAAG…
GmTALE33	Glyma.09G007500.1.Wm82.a2.v1	ATAAAGATGCAGAAATCGGTAGAGAAACATAAAACTTAGCTGCAGAGCAGCCTGAGGTGGTCACTGGTCATTTCACGGCGAGATAGACTGTGGAGATTCCTAGACCTTCACCTGCTCACTACACTACACTTAGTAAATAGCTCCCTGCCCTGCAAATGCAATTTAATTGTGTTGTCATTATTATCACCGATATGTTGCTATTGCTACCTCAAATACTAGTACTTATTAGTAGAACTTTCAAGAACTAAGCCTACGTACGTTTCAAGTATCAATCAATCCTGCATTCCAAATAAAAAAGTATCAGTCAATCCATGTACAAACAGTTTCATACACTATCAACGTATATACCTACCATAAGTTATTAAACATTTATAATCTGATTAATTATTACCCACAGTA…
GmTALE34	Glyma.09G095700.1.Wm82.a2.v1	ATGATTTTATTTAGTATGTGATATATTTTTTAAATACTTTTTTATTTATAATATTTTATATATTTTTTAATATTGTTTTATTTAATATATTTTATATATTTAAAATTTATATAATTTTTAATAGTGTTATTCAATTTGATTTGTTTTGTAAATGAAATAAAAAACTATCATAATGATATTTAATATTTATTTTTAATATTTGTTTTATTTTAAATACTTAAATTTTAAAAAAATAAAATATTAAAATAAATATTAAAATATTTTGTTATTAATATTAACTTACAATTTATGAAATAATATTAATTATTTTGTATAAAAGAATTTATTATTAACAACATTTAATAATTTAGTAATAAAAGTAGTTGTTAAATTAAAAATACTATAATATATTAATATAAA…
GmTALE35	Glyma.10G081700.2.Wm82.a2.v1	AAAATATACACATAAGCTGAAAAAGAAAAAAGAAAAAATATTGGAAAATTGTGAAAACGACAAGAAGATATTTAATGGAGAAATGAGCAATTGGATCCCTCCACCCGCTGGTTGTCCATCATCATCCTCCTCCTTTTCAATTTTTTATTATTATTATATATTATCACTATTAAACAAACAAATAATTAATTAAGCATTGTAGAAGAAGACGTTTCCTCGTTTTTCAACTGGTCGTGACTTTTTGTACCTGTTGTTTTCATTTTTTTTTTCATTATATACACATATTTTATTTCATGCATCTAGATTTCTTTTCTTATCCCAATTATGTTTCTCATTTTTTCTCTCTCTACACCTTCAAAAGTTCCTTGCTGCTCATCAAGGGGTGTATGTTAGATGATT…
GmTALE36	Glyma.10G147000.1.Wm82.a2.v1	GCTCATGAGTCATACCATGAAATTATGGGAAAGAGTGATCGAACGGAGATTAAGAAAGGAGACTCAAGTTACTGAGAATCAATTTGGTTTCATGCCGGGAAGGTCGACCATGGAAGCGATTTATTTATTACGGCGGGTGATGGAGCAATATCGCATGGCCCAACAAGACTTGCACTTGATTTTTATTGACTTGGAGAAAGCGTATGATAGAGTGCCTAGAGAGATTTTGTGGAAAGCTCTAGAGAAGAAAGGGGTTAGGGTTGCATATATTCGAGCTATCCAAGATATGTATGATAGGGTATCGACTAGTGTTAGGACACAGGGTGGAGAGTCAGACGATTTTCCCATCACAATTGGTTTACATCAAGGGTCAACCCTTAGCCCCTACCTTTTTACCTT…
GmTALE37	Glyma.11G022200.1.Wm82.a2.v1	CTAAAATATGTGATGATGCAAAAGCTGGTTTTGATTGAAAATTACCGATGATCAACATTATAATTTTCAATCACAAAATAGCAAATCGCCAATATAATCATTGGCGAATAAAACCAGCATCAGAATATTAAATGTACGTACGTAGCTAGCATGCAGTTCCTTCCCCATACATTCGGATAATGTAGGTTTTGGATCCCTAAACTTTTTAGTTTATATATAGTTCCTTAAATGGCCCGCAGCCTAATTTGGTGCTGAAGTATTATTAATCAAAACACCTAATAAGCCTGTTTTAATAAATGGATAGATTGAATTAATGTCCTAGATAAATTTTCAGTTGTGGTGATGAAATGCAAATGCGCGTGGAAGAGGCATATTTTAGATGATGAATAAATATAAAGA…
GmTALE38	Glyma.11G027100.1.Wm82.a2.v1	ATTATGTTTTGAAAATAATTTTTAAAATAAAAATAGAAACAATTACGAGATGTTTTTGTTTTTCTTTTCTTCAAGTGTTCTGTTCAAGAGCTTAGAATACAAACTTTAAAATGTTCTCTAAGACAAACAAATTTTAGAAAATATAAAACTGTTATAAAAAAATTAAACAAACAAGGCCTTGATATATATTGTTTTTTTTTTTTTGGAAAAAGGCCTTGGTGTTTGACGCATGTTTATTGGTTGCAATTTATTATTAATTTTTTAGGGTTAATTAAGTTTTCAATATTGAACTTATGAGGGTTTTGAATTTTTTATCTCTAGACTTTTTTTAAAATATTTGGTCTTTAATAATTTTCCGTCATTATAAATAGTCTCTACCGTTAATAATTTTGAGCTATC…
GmTALE39	Glyma.11G062300.1.Wm82.a2.v1	ATTTTTATTATCTATTGTTACTATAATACTGTCTTTCAAATTCATAACACGATATGATAAAATTTGAAAAGCAATTTAACAATGTCCTTGGTGTATAATATATAATTACTTTAACGAAATTTCTATATTTTATAATAGCTTTGTATGATTTCTAGGATGCTGCAATAAATATGCGATAAAAAGAATTACACATGAAAAATGAAATTAAAAAAAAATCTAATTAAAAAATAAGTTTAGACTAAATATAACATAAAATATAAAAATATATTTAAACCTTAATCATGAGTAAAATAAGGTGAAACATGAAAAACACATGTAAAAAATTAAGGGTACACCAAAAGGGAAATGAACATGGCCATGGTGACAGAGCCAAACCTTAAAGCAGTTATGGGTACTTTT…
GmTALE40	Glyma.11G196300.3.Wm82.a2.v1	AGATTTTATAAGTTTTCATAAAGTTTTTCAATTTACACCTACGTCGTAATTAAAGTGTGGGTTGTGAAGAGTTTGGGACAAGACAAGGTTTGAATATCTGTTTTGTTAGTCTCTCCATTTGTATGTCCAGATCAAAGGAAAATCCATCCTTTCCAGAGTGAAAACTCCTCTCTCCTTTTTAGGATTTTATTATTGCATAACTTACTTTTAACCCAAAAAGTGAGGTTAAAGTTTATGGATAATAGTTACAAGCCATTATTGAAACAACGAACGAACGAACTGTTATTTTATTTCATTCGTTCCTAGATAAGATATCTACATACATACATGTTTCATATGTTGTTGTTGTTGTCGCCACAAATTTTCTGGTTTAGGAGGGTCGAGGAGGAGACAGTGACA…
GmTALE41	Glyma.12G077800.1.Wm82.a2.v1	GAATATCTGTTAGTTAGTCTACATTTGTATCTCCAGATCAAAGGAAATCGAGTGAACTCCTCTCTCCTTTTTAGGATTTTATTATTGCATAACTTACTTTTAACCCAAAAAGTGAGGTTAAAGTTTTGGATAATAATTACGAACCATTATTACATGATTGAAACAACGAACGAATTTATTTCCTAGATATCTACATACATGTTTCATATGTTGTTGCCAAAAAATTTCGGGTTTTAGGATTTAGGATGATGCAGCATAGACGGATCGAGGAGACAGTGATAGAATCGGAAATACGAAGAAATAAAAAGGGCAAAAGGAAGAAGCTGTGGAAAGAAGAAGGAGAGAAGAAGGGACCACAAATGTTGGAGTTTCACCCCACTCACGAGTCACTCACTAGTC…
GmTALE42	Glyma.12G094800.1.Wm82.a2.v1	GGGAACAAAAATAATTTATAATAATCTTACAAAAAATATCACAAGTTTATACAAAATATATAATATTAATATGACAAAAAAATTCAAAATACTTAAGCTATGTGTGGATGCATGTCCATTAGAGGAGTTGGAACATTAAAAATTTAAAATTTAAAAGATAAAATAGTAAAACTAGTATATTTTTTTTAATTCTTATACTTTTCACATTCATTTTAACAGCAAAAAAAAATTATCTTATGGGGTAAACTTATTTTTGCATTGAGGCAATTTTTTTCTATTGTAAATATACAAATAAAAAAACTTATGGAGACAATAGCTTCCACAACCCAATAGATGGATCCGTCACTGCATGCCAGGGTATAGCATGGTTATATGTTTCCTATTAGTCTTTAATTATAT…
GmTALE43	Glyma.12G176400.2.Wm82.a2.v1	ATACCCTGCACATATATGCAGAGGTGACAATGTTAGATTCAAAAGCGCCCTACAAATGCTTATAAAATATGTACACACTAGGTGAAAGAAGAATTTGAGAATTGCACACTAGGTGATTGAAATATATTTGAATTTTTTAATTAAATCTTAAACAATTTTTATTTATTAGATCATTGAACTTCTATTTAGTCTTTGAATGGGCATTTGTGGTTTCAAAAAATATAATTTTTTATTCCTACTTTATCTTGAGAATTTGCTTTCAAGAAATAGTACTTGAATTTACTTTTTTCTCGATATAAAATTGACATAAACAAAAATGTCCATAAATTTCTGTATGCATCCCATCACATCACACAATTAAGAGTTGTTCAGAAATAGTTGAAAATGTTTTATTGTTGA…
GmTALE44	Glyma.12G188800.1.Wm82.a2.v1	GGTTTATAATTATGTCCTGATCTTTTTGTAGAGTTTTAACACGGCGTACGTAATCGTGACAACTTAATTAAATTTCCTTTTTTTTAATTAAGTGCGTGTTTGGAGGTGATGGGGTGTTTGGTTTGTATTAATCAAACAAAAGCGTGCAGTGGTTTTACATATGTCTACGGGGTTTTGCTTTTATGCCCGAGTTTTAATATATCACTTTTTATGTCTACCAAACACACACTGATAGAAAAGAAAGTGAAAAAAAACGAGAAACTAAAAAAAGTGTAGAGGATAAGACGCATATAGGTAGCGCGCGCAAACGCTAGATCTTAGCGTGTACAACACAACAAGAAAATTACTTTTGAACTGTCAATTATTGTTGATAAATAAAAAGCAATTACATGGGATATT…
GmTALE45	Glyma.13G157300.1.Wm82.a2.v1	AAGACAGGTTCATTGGAAGCGTGCAATGTAAGTAAATAGATATGACTTCAACTTGAGAGGAATTTGTTTCATAGGGAAGGAAGAAGAAAAAAAGTTAAGAATGCATGCAGCTCTAAATTAGATTTGATTTTATTGGGGCAAGTAATTTGAATTTAATTGAGGGCAATATTGTATTTGAGTAAAGAAATAAATCTACTTAGTTTTATTAGAAGGATTTAATATTTTTTTAATTAAAAATATTCTTGCTTTTCGTGAACCATTTAATATGACTGATATATTTTTTGTCAATCTATTATCTATCTATTACTACTATTGTCTTTCAAAATCATGTTACGTAGTATTACCCTTTTGAGATACTTAATATTTTGCTTGAATCATTTACAATTTGCTTAGATTTTC…
GmTALE46	Glyma.13G312900.1.Wm82.a2.v1	TATTTACATTTTTGTAAGTAGTAAAATTACAAATGATGGATTTAAAACGACATGTTTTTGTTAATGTCCTCTTATCAGGTTAGTATTTTATGTATATTGAGTTTTATATTTAATTTCTAGTACTTAATTATTGTTATAATTGATACACTCTGTTATGTATTATATTCTGATATTTTATAGTTAAAAAAATAATCTATATTTTATTCATCTTAGTTTATAGCGATAAAAAAAATTAAAACTTGTTATATAAACCTAAATTTATTTTTATAATTTTTATTTTTATATTTAAAAAAGAGTACTGAATCACAGATCGCACTCTTTGATCCACGACCGGCCGCCAAAGATTGGGGTTAGTAACAAAGTTTCAGTTCTTATCATTAGATTAGTTCCATCCTTGTA…
GmTALE47	Glyma.13G324200.3.Wm82.a2.v1	AGCACAAACATGCAAATGTGGCAATGTTGGATTCAGAAGCTGCCTACAAAGACTTCTAAAAAAATACATCAGAAGAATTTTGGAATTACACACTGGGTCATTGACCCATATAGAATTTATTTTAGTTAAATCAATAAACAATTTGTATTTATTGGATCATCGAACTTCTGTTTATTTTTTAATTAGGCATTTGTCGTTTCAAAAAATATAATATTTTATTGCTACTTTATCTTGAGAATTTGCTTTCAAGAAATAGTACTTGAATTCACTTTTTTTCTCGATAAAAAAATTGACATGAACAAAAATGTCCATAAATTTCTGTAAGCATCCCATCACATCATACAATTAAAAGCTGTTCAGAAATAGTTGGAATTTTTTTATTGATTGATGCCATACAAA…
GmTALE48	Glyma.14G047000.1.Wm82.a2.v1	TTATAATTTATTATATATTATAATTTATTTTTTATAAACAATATATTTATAAGATAATTATTGTACAGTATAAAAAAGGTAATTATTGTAAATATTCTAAAAATATATAATAATTGTAAAAAGTATATGGTAATTGTGATTAAGTAATAATGTAAAAAATATTTTAGACTGTTAGTATAATTTTCTTTTTGATATATATATAAATTTGGTATTATAATTAAATATATTATTTACTGTCAAAGAAAATGGCAAAACACAATATGTCAAATTGTCAATCATTCGTGTAGGGTAAGGTAAGAAACGCAATAGTAAAGAACTGAAAGGAAGGGACGCAGGGAGTGTCCCACAATGAGGGCAACATCTTATATAACATGGGCTTCTTTTGCTATGTCTACCTCT…
GmTALE49	Glyma.14G070700.1.Wm82.a2.v1	ATTATTAAATATGTGAATTCTTACAAGAATGACAATGAAACTGAGAGAATATTTAATCATTTATCTACATCATCCTATTTATTATCACTAGGAGAAATGAGGCAAAGTTTGTGCCTCTCTATATTTTCAAAAAAAATATAAAAGTAAAATAAGAGATGATGGCAATTAAATGAGAGTGTACATTTGTTTTGAAATTGGACTTCATTTGTAGTTTTTGGAGGTAATTTTTCCATGTACAAATAAAATATAGTACTAGTAATTCCTATAAATAATGTTGAAGCAAATCAAATTCCTATTAAATAGTTGTATATACAATTTTTCCACTAACAATACGTATAAATTAAAACCATATTTAAGAAACAACTATTGCTGCCACGAAACATTAATAGTTTTTAATAG…
GmTALE50	Glyma.14G091200.1.Wm82.a2.v1	ACCAATTTCTTTGAGAATTAGTTTTTCCAATATTCATCCAAACACAAACTAGTTACAAAAAAATTTAAATTCTTTCCAATGAGTGTCATACTCACCCATGATTTGGGTATGTTTGATTATGGGAGTTCATTTGTCTGGATCAACCCAACGAATATAATGATTCAAACCGAACCAATTAAATTGATCCTATTTTTTTTTCCAGTTTGGGTCCAATCCAAATTGAATCAATTAAAATCTCAAGTTGATTTATTCAAGTATCAAGTTTACACTTTTCAAATTTGAACCAAGTCAAACCAAACCAACTATATTTCTATTGTTATTTTTATTATATTTTTAATGTTTGAAAATATATAACTTGTTGTTGTTTGTCATTTGGATTGCATTTCAATCTCAATTACA…
GmTALE51	Glyma.14G112400.1.Wm82.a2.v1	AAGAGTTGAGAGGAATTACTTTTATTTATTTTATGATGACAAATAAATTTTAAAATATTAATACAACATAGTTCATAAATCTTATACTTAAGAATGAATTTTACATATTCAAAGAAAAATTTAATATTTTTCAGTAAATCAATTCTACCAATTATAAAATTAGTTTTAATAATGAGAGAAAAGACCATCCAACAAAATCACTTCACATGAAATTGATTTTCATGTGTTTGGATGAGTGTAGCATAACTCTTGACACACATCATCTTTGAGACAATTATGAGTTATTTTTGCATAATTTATGAATGTGATTTTGAAAATACATAACCAAACACATTTTTTTTGTGCATTTGTATTTTCATCTGGCATTCACATAGTTTGGAGAGAACCAAACACATATTT…
GmTALE52	Glyma.15G111900.1.Wm82.a2.v1	TGCACATGCAATTTAATTGTGATATCATTATTATCACTCATATGAAGCTATTGCTAGCTCAAATAGTAGTATTAATTTATTATTAGAACTTTCAAGAACTAAGCGTACGTTCAAGTATCAATCAATCAACACAATTTGCTCGATAATGATAACATACTCGTATACACCTAGCTCACATAAGTTACGGTATTAAACATTTATAATCTGACACAATTTAATATCATTATCGAGCTGTTATCATATTTAAGTTAAGGATTTCTTTAATTAGTATTTTTAAGATATTAATTAAAAAAAATAAAAAAATATTTATTGTGTAAATCAAGATAAAAAATTATATCTCTCAATAAAAATATTTTTACTTTAAATTTCTTAACTAATATTCTTAAAACACTTATTAAT…
GmTALE53	Glyma.15G202200.1.Wm82.a2.v1	GACACACCGCGCTGTTGGAGTTCAGCATATGCATTGCCTCACCCCACTTTTTCATTCCCACTATGCTTCCATCGTCTCACCTCAACTCTCACTTCTCCCATACTTTTCGATTAAGGGAGCTACCTTTTCAATTTTTCATGCACATCAAGGATGTGTTTGATTTGAGTGAATTTGAGATATAATTGAATTGAGGTATTATAGAAATGAAAGTTGTGAGATAAATGTTTGTTTGGGTGAATATATGCTACAATTTTTAAAAAAATTGGGGGATCCCATGGATAAAAATTTCATTCAAAATGATATGAAAGGGAGTGACAGTGTTGGTTGGTGAGAAAAAAGTCTCATCATTTTAAAATTGTCCGGCGAATGCTTGATTAAATAATTGATTATAATGTAAGC…
GmTALE54	Glyma.16G142800.1.Wm82.a2.v1	GTGCCTTTCTTCATCCAATCAACAACTAGCATATATCATTCATTTTCCGTAGTGATGAAAGACGATTAGAAGTTAAAATTAACACTTAACACCATATTCTAAGATTTCAATTAAATGCAAGTAAGAGAAGGCGAAACATAAAAAACATCTGTAAAAATCAAAGGCTTCATCAAAAGGGAAAATAATGAACATGGCTCTCATTGACAGCGCCAAACCTTAAAGCGGTTATGGGTGCTTTTCAGAAACTATGTCTCTCACACAATTAAACCTAACTTGTCCGTTTTGCCCATCCAATGGCACGTGCCATCCATCCACTTTCTTTAGCCTTCCCTATTTATCAATATCTCTCTCCCACCCCTTCTCTTCCTTATGTTACATGACTTAGGGCCATTAAATTAA…
GmTALE55	Glyma.17G010200.1.Wm82.a2.v1	GAATTTAAGAAAGTAATTTTTGACCATTTTTAACCTCTAAAAAGTTATCAAAAACATTATAATGATTTTTTCAAGCAAACTGCCACAAAGATTATTTTGAAATAACTAATATTAATTGTCACATTATTATTTAATAGAGAAATATAATGATAGGGATCAAAATCAAATTAAAAAATAAATTAAAGATAAAAAACAATCAAATAAAAATTTAAAAATAAAAACATAATTTATCCATAAAATAATATATATTTTCCGTCTTGATTGCATGTATCTTTTAAGTTAAAATAATCATATACCAATCGATAAGTGGTTGGTGGTCCATAAAATATTACTATATGCAATAGCTAATATAATTAGAAAAAGACAAGATAAAAATATGAAATAAGAATAAAGCAACAG…
GmTALE56	Glyma.17G104800.1.Wm82.a2.v1	GGCCTGAGTCACTGCCACTAGCGCAGCCTCTCATACGTCGTTTTGGGTTTTTGGGTCCCCTGATACTGTCACCCATTCTTCTAGTACCATAAACAAAACACACACTCTGTTTTTTTTTTTTTACAACCTAAGAAAACGATGCCTAGCTGCTCAGTGTTTTTCGATTCAATAGCATGGATGGAAACTGGAAACGCAACTTGTCACTTCAAAGCATCGAAAGATTTCCCAAAGCGCTGAAAGTAAATCCCTGCCTCTGCCTAGCATGGAAACTGCTCAGTGTACAATTATCAAATTAATATATTGATGTTCTAGATAGTCAGTCTTTAACCTTAACTGTGAAAATTCATCCCAGAATATTTATTAATATATTGATTAATTTCATTGATGTTAGTATTTATA…
GmTALE57	Glyma.17G132600.1.Wm82.a2.v1	AAAACTAATAAAAAAATTTGAAAATAATTAGAGTATGTTGCATTAATATTAGGAGTAATTTTAAAAAATATATACTTTTTTTAAAAAAATTCGATACAAAATTAATATATGAACTGAATTATTATTATTTCTAGTTCTGATAAATTAATCAATTATGTCTTATAAAAGAAGACATTGTATTTTATATTTCTTTTCACTAAAAATTTATTATAAAAATAGGATAAATGATTTATTTGATCCCTAGAAAATGTACTTGACATCAATTTAGTCCATAAATATGTAAATATTACAACAAATTAGTCATATCATTAAGCCAACATCATCTCTTTTCAGTGACATGTTGTTACTAAAGAGGAAATTTTCCACATGCAAGGAATTTTTTATGTTAGTAAATGGTAT…
GmTALE58	Glyma.17G215500.1.Wm82.a2.v1	TACATGTCATAGGCTTTATTTTTAGGCCTAACCTAGTTTATTTGAAAGGTTAACTTGGTCTGTTAGCCTACTTAAATGCCTATTTCATATTAAAACTTTTATATAAGTCTAACTTTTCTTTATATTGGACAATAGACTCATAAATCATTGAGAAAAATTCTATGTGAGCCAAACTATAATCTATGAAAATCAAAATTGTAATTACTCAACGCATGAACAAAAATGGAAATAGGCGAACTAAGTTATATAAGAATCAAGTCTAATACGTTAATATGATATACATTTATCATCTTGAAGTTAACTAAGTTAAAAAAGTCTATTTGTAATAAGCTCTCTAATTAAAAGCTAAATTTATCACTCAATAAGCTTACATATATGATTCTTATTGTAGGTCAACAT…
GmTALE59	Glyma.17G230000.4.Wm82.a2.v1	TAACGCTAAATCATGTTAGGACAATCCAAACCACAACGTGAACAATGTTACAAAATGTATCATGTTTATTTCTAATATTCAAACCTATGCAAATTAACTAAGTTGGATTGAATCAAGGTGTGCTTGAATTTTTGGTGGGAAAATCCAAAAACATATTTGAGAATAAAATCAATTTGTAGGTTGTGAGAAATAATAAAGGTGTCATTGTTGTCTCAAGCCTGCTCATCAAATTTTCAAGCATGCACTTGGAATATTTTTGTAAAGTCAGTTTAACTTGTATCAAAACTTAAATTTACAAATTTTAATTCAAAGATGTACCTAATGAGACGAGTTGGTTTATGTTCATTCCCAATAAACACTTTATTAAATGTGTTTGGTTGCGTAGAAAATAAAAATAAA…
GmTALE60	Glyma.17G254000.1.Wm82.a2.v1	AGGTTTGTGCCTCTCTATATTTTAAAAAAATATAAAAATGAAATAAGAGAGAAGATGGGAATTAATTTTAAATGAGAGTGTACACTTGTTTTGAAATTGGACTTTATTTGTAGTTTGATGGGGTAATTTTTTCATATACAATTAAAATAAAGTACTGCTAATTTAATTTATAATAGTTTTTTTTATAAATTTATAATGTTAGTCAAGAGAAAAATAATCTAAAAAAATGTAGAAACAAAAATAGAAATCGCCGGTTAAAGATGATAAATAATGTTGAAGCAAAACAAATTCCTATTAAATAGCTGTATATAAAATTTTCCCACAAACTATACGTATAAATTAAATAGTAAATGGTGTAAAATAATTTTATTTTATTCTTTAATCATAGATTATCATTTA…
GmTALE61	Glyma.18G083100.1.Wm82.a2.v1	AAAGTCTTCAAACTTTTCTTTATTATCTTTAGATTTTGCCGTCAACTTTATTTGTTTGACAAAATGATGTTATGATAAACATTGAGACTATCACATGTTAGATAAAAAAAAATATATTGAATTTTATTATTAACTTGTGTTAAAAATAAATATCTCCAAACATGAATTATATCACCCAAAATCAAAATCAAATATGTAAAACCAATTCCATTTAAAATTAATTTTGTAAATGCTGATTCAAATTACTATCTAAAAATTGATTATGTTGTGATGAAAATTCTGCATAAAGTTGACTCAAGGATATGTTGCAAATAATGGTTAAAGTCGACCAACTTTTCATATACATACACAAAATTTTATAAATAAATGACAATATAAAATTTTAACAAATTCATTAAA…
GmTALE62	Glyma.18G141200.1.Wm82.a2.v1	TACAAATTTAGTCCTAGTAACTAAATTTACTAACTTTCTTAAAAGATGTTAATTATTTAAAAGAGTCTTATATTTAAGGACAAATGTGGTATTATTTTTGTTTTTTTAATCAAAATTAATTGAAATTTTACCTTAGAAATTTGCAAAATCTTTTAGTATAAAATTTATTATGTAGATTACTAAAATAAAATTTCAATTCTAATTAAAAAAATATAATATAATTATTTTTTATTGACAAATGTTAATTGTTAGTAGGGTAAATAGTCAAATTTATCTTTGAAGAGACATTGACAAATTAATCTTTGAAAGATAAAAAATTTAAATTTAGTTTGTAAATGTACAAAAATATAACAAATTAGTTATGCGGATAGTTTAATGACAAATTAAATCTTGAAATTT…
GmTALE63	Glyma.18G189700.1.Wm82.a2.v1	TTTTCATTATTTGATTTAGATAAAAAAAAAGATAATTAAATATATCCGTCGATACATTTTATAATGCGGATGAATAATTTTTTTTTAACAAAAGAATAATCTTTCTTATTTTAACTTCAATTACTTAGAATCCACTTTGTTTCTTTAATCCCGTTTCTTGTTCCATCGAAGTACCGTTAATTGAAAAATTCTCTAAAAAAAAATAGGAGTACCAAAAGAGGAGGCCATTAATTAATTAATAAACCTCGTAAAGAGAGAGGAGATGAGTGTTGAGAACGACAAAAACCTTTCTTTCATTCACCGCTCTGTTCCTCTGTTCTCATGTGCGTCACCCTATCACCGTAAGTATCTATCACCACCAATCCACCATAACTTTTGTTAATTACTTATATACTTAAA…
GmTALE64	Glyma.19G199500.1.Wm82.a2.v1	TCTTGACCTGGTGTTGTTTTAATTTATTTTATTGATCATTATGATATGCTGATGTCTGCTAGTATAGGTCTGATGCATGAGAGCCAAGGGGGGACCAGTTATTTAGGGGGTCATGATTCATAGACACATCATACATGCACTTGATTGGGACCCCTTGCTTTTTTAACTCTCTCTTTTCCTTTTCTCTTTTTCCGGTTACACTTTTAATCTGCTAAATTTACACAGTGAAGCGTAATAGGTAAAGTTTAATAGATAATAATGCATTAATTAAAAAATAAGAGATAATCATTACAAAGGAAATACAACTGTAATGTTAAATATTTTGAAAAATAAAAATAACTGACAAATATATTTTCAGCTTTGAAAGCATTAAAGTTGGTGTTATGGTAGTTGGTTCTG…
GmTALE65	Glyma.19G228300.2.Wm82.a2.v1	ATATAATTGAGCTTTGCGTTCACTGAATATATATATCTATAATTAACACCGAAGCCGTCTCCTGAAGCTCTTAACTCAAGTTCAAAGTGATTAGCATGCTTTCAAAACGGATAACTATTCTTATCAGACAATTTTTCCTTTGATATTAGCTTTCGGGAATTTCAAGATATCGCTAATTATATGCAAATACGTACCTATTGAACAAAAAAATACTATTATTTTGTAAATCACTTAATAGTTAATCACAAATTTTAGGCTCCATTTGATAGAGTGAAAAGGAAGTGAATTGAAATGAAAATTTTAAATTAAAGTTGAATATAGAAGTGCGAGTCCTACATCATTTTAGTATTTTTTTTCTTCTTTTTTTCTCCACAAACGAGTGCAGCCTTAACGATTTTC…
GmTALE66	Glyma.20G097500.2.Wm82.a2.v1	CAATATTTTTTTTTAATTACAGGTGGCATTAAATTTGCCACTTTTACTAACGATTAACTGACTAGGTTAAAACAGTCTCATGCTAAAAATATGTTTTGAAGGACCCTATTTTGATAATTTCTTTATAATAGTGTCCTACTATGGTTAATCAGCCTTCTCCTCCTCCACACAACAATTCTGCAAAAATGCACGGGTTGAGGTCGATGAAGTTTTTTGTTTAAATGTTTTTATCAAGTTTTGTAAAATTTAGTTTCCAACCCATTGATGATATTTGTTTCATTTGTGAATTTTGATTAACAAGAAAAGATCTTGATTAGTTGATTTTTGTGTGTTTTAATCTATATTTTGTTTTAATTTATTTTAATATTATTCTTTAAAGTGAATAAATGTATATATTAT…
GmTALE67	Glyma.U009200.2.Wm82.a2.v1	TCTTTATCTATATATTGTAGTCTTCTCAATCATTTATCTCTTTTAATGTATTCTCAATCTTTTATTTTTAATTCTAAATTGAATTTCAATTTTTCATATGAAATTGTCAATTTTAATTATATCATTTATATATAAAAAATATTTATTTATTATAAATTTAAATATATCCCAACAAACATTTATTTAATTTGTATAATGCATAATAAACTATAGTTACATAACTTGTTTGTTCACGGTTTTTTTTTTTTTTTGTATTATTACTTAGTTAGAAGCGAAAAAAATTAACATGCATGCCAGGGTATAACATGGTTTTTATTTATATTTTTCCTATTAGTTTCATTTATTTTTTTACTGAAATTAGTTTTAAATTATATTGTTTTGTCTTGTATTTCTTGTTTC…
GmTALE68	Glyma.U039200.1.Wm82.a2.v1	AAAAATATTTTTCTTCTTTATTTTTTGAATTTAGATTAATTTGATCCTTCTAGAATAATATATTTTTAAAAAATTTTGGGACACTTTTGATCTTTTTATAGCTGATTCAAGAAGTGATACTTACTTTATTAGATTTATCAACATAAAAATTATAAAACTCGTGTGAAAAAAATCATGATAAAAATCGTGTGAAAGATAAGTCCAACCAACAATAAAAAAAATTAAAAAATCTAATATTAATATCAATAGTTTTGATTAATTGAATTCAAGTTTAACGAAATAACCATATTAAAATTTCAAACTTAAGTGGATGTATGATTTGAGGTTGAAAATTTAATTTTTTTTAATTAAGAGAATTGATTTTAAATAGTTTTTTATATGTTTAGTTTCATATTGGAT…
